# Supplementary material for: Gene expression clines reveal local adaptation and associated trade-offs at a continental scale
Source: Sci Rep. 2016 Sep 7;6:32975. doi: 10.1038/srep32975 (PMC5013434; doi:10.1038/srep32975)
Supplement: Supplementary Data 1 [file srep32975-s2.xls]

## Sheet: Lab common garden +CE
D. subobscura contigs associated with positive clinal expression in common garden laboratory environment.
Contig	Pearson's r	pvalue	FDR	nonlinear modelling	step.centre	Dmel Homolog	Dpse Homolog
contig9526size1248	0.929523	2.45e-08	0.000263808	linear		CG3700	Dpse\GA17623
contig6544size4320	0.926754	3.3e-08	0.000263808	linear		SNF4Agamma	Dpse\GA26250
contig18276size2291	0.923057	4.84e-08	0.000263808	linear		CG18812	Dpse\GA15091
contig642size309	0.912815	1.27e-07	0.000323864	linear		Ubi-p63E	Dpse\GA30006
contig607size975	0.907341	2.04e-07	0.000323864	linear		CG2254	Dpse\GA15325
contig1840size1320	0.905576	2.35e-07	0.000323864	step	46	Rpt2	Dpse\GA18789
contig7942size1962	0.900211	3.6e-07	0.000323864	linear		Sin3A	Dpse\GA21341
contig10272size515	0.899709	3.74e-07	0.000323864	linear		CG42821	Dpse\GA30069
contig11630size1681	0.895271	5.21e-07	0.000398288	linear		Smr	Dpse\GA22747
contig16163size5847	0.893879	5.77e-07	0.000398288	linear		CG8858	Dpse\GA21372
contig1696size3183	0.893502	5.93e-07	0.000398288	linear		sda	Dpse\GA18944
contig15984size3169	0.891365	6.9e-07	0.000398288	linear		Sap-r	Dpse\GA11373
contig17801size5108	0.88972	7.74e-07	0.000398288	linear		Dad	Dpse\GA18732
contig17675size2071	0.888984	8.15e-07	0.000398288	linear		CG42327	Dpse\GA30183
contig4307size2490	0.888815	8.24e-07	0.000398288	linear		CalpA	Dpse\GA24537
contig17103size716	0.887705	8.89e-07	0.000398288	linear		CG9812	Dpse\GA22052
contig16936size1538	0.887246	9.17e-07	0.000398288	linear		CG1092	Dpse\GA10643
contig17309size3814	0.887227	9.18e-07	0.000398288	linear		CG7470	Dpse\GA20377
contig17122size3038	0.887047	9.3e-07	0.000398288	linear		BM-40-SPARC	Dpse\GA19550
contig6179size1275	0.886977	9.34e-07	0.000400678	linear		CG10550	Dpse\GA27378
contig4551size2034	0.886492	9.65e-07	0.000422062	linear		CG3164	Dpse\GA16356
contig7734size1152	0.884909	1.07e-06	0.000438705	sigmoid		Taz	Dpse\GA21304
contig7672size885	0.883945	1.14e-06	0.000537203	linear		CG30280	Dpse\GA24068
contig17124size968	0.879675	1.5e-06	0.000582033	linear		CG9312	Dpse\GA21691
contig16223size3934	0.878128	1.66e-06	0.00064827	linear		raw	Dpse\GA11633
contig2840size1569	0.874678	2.05e-06	0.000690288	linear		Ugt35b	Dpse\GA19751
contig7698size1719	0.87247	2.34e-06	0.000723932	sigmoid		Zip71B	Dpse\GA10004
contig18001size5298	0.872457	2.34e-06	0.000749455	linear		Lpin	Dpse\GA21271
contig7843size1131	0.871542	2.47e-06	0.000750916	linear		Arp1	Dpse\GA19410
contig6523size1560	0.868673	2.92e-06	0.000819939	linear		CG7882	Dpse\GA20656
contig15586size3229	0.867691	3.09e-06	0.000819939	step	46	CG12576	Dpse\GA11699
contig9592size1947	0.863774	3.85e-06	0.00094436	linear		out	Dpse\GA20797
contig2475size1764	0.863175	3.98e-06	0.00094436	linear		Indy	Dpse\GA23740
contig17739size933	0.862928	4.04e-06	0.00094436	sigmoid		CG13606	Dpse\GA12399
contig317size1089	0.857693	5.36e-06	0.00111023	linear		CG11842	Dpse\GA11229
contig14150size4353	0.857167	5.51e-06	0.00111023	sigmoid		Tudor-SN	Dpse\GA20026
contig6592size840	0.85695	5.57e-06	0.00111023	linear		CG10584	Dpse\GA10415
contig15862size4255	0.856862	5.6e-06	0.00111023	linear		CG16974	Dpse\GA14248
contig8989size2679	0.856768	5.63e-06	0.00111023	linear		CG1544	Dpse\GA13730
contig3945size1026	0.856444	5.72e-06	0.00111023	step	46	Cp1	Dpse\GA25021
contig17733size2004	0.855385	6.05e-06	0.00112804	linear		CAP	Dpse\GA24374
contig94size1011	0.855169	6.12e-06	0.00112804	linear		CG3597	Dpse\GA17547
contig21308size2438	0.853865	6.54e-06	0.00117892	linear		gem	Dpse\GA24777
contig17215size1367	0.853538	6.65e-06	0.0011816	linear		Gclm	Dpse\GA18525
contig7158size447	0.851801	7.27e-06	0.00124231	linear		Glt	Dpse\GA28035
contig8354size4491	0.851688	7.31e-06	0.00124231	linear		scrib	Dpse\GA18897
contig7907size2835	0.851231	7.48e-06	0.00124435	linear		Glt	Dpse\GA28035
contig1020size3672	0.849624	8.11e-06	0.00129288	linear		loco	Dpse\GA30085
contig1939size1629	0.849192	8.29e-06	0.00129288	linear		Cyp12b2	Dpse\GA13473
contig2049size1671	0.848923	8.4e-06	0.00129288	linear		CG6126	Dpse\GA19374
contig17840size3412	0.848824	8.44e-06	0.00131731	linear		Tusp	Dpse\GA18988
contig5228size750	0.848242	8.69e-06	0.00131731	linear		Prosalpha4	Dpse\GA17441
contig7007size5985	0.847938	8.82e-06	0.00131731	linear		CG34120	Dpse\GA14833
contig18081size2054	0.847178	9.15e-06	0.0013462	linear		Dip-C	Dpse\GA19042
contig16692size897	0.847018	9.23e-06	0.0013462	linear		RpS24	Dpse\GA17660
contig6216size4170	0.846846	9.3e-06	0.001372	step	46	NAT1	Dpse\GA24988
contig8507size2442	0.845875	9.76e-06	0.001372	linear		CG8170	Dpse\GA20863
contig11540size999	0.845665	9.85e-06	0.001372	linear		Acsl	Dpse\GA21288
contig1940size6720	0.845433	9.97e-06	0.001372	linear		Ppn	Dpse\GA22193
contig20480size5280	0.845373	1e-05	0.001389	linear		Shawl	Dpse\GA23110
contig7820size987	0.844826	1.03e-05	0.001389	linear		Sec31	Dpse\GA20941
contig8011size2772	0.84217	1.17e-05	0.0015778	linear		Rat1	Dpse\GA10268
contig7959size1323	0.840154	1.28e-05	0.00165415	linear		dco	Dpse\GA15205
contig2451size1374	0.839797	1.3e-05	0.00171665	linear		betaTub97EF	Dpse\GA27086
contig4092size534	0.83881	1.36e-05	0.00177658	linear		CG31522	Dpse\GA16297
contig2045size2139	0.837887	1.42e-05	0.00177658	linear		CG11147	Dpse\GA10794
contig7856size2343	0.837253	1.47e-05	0.00179627	linear		whd	Dpse\GA11884
contig609size1434	0.837073	1.48e-05	0.00180491	step	50	Hex-C	Dpse\GA20820
contig8958size1662	0.836659	1.51e-05	0.00182507	linear		fray	Dpse\GA20523
contig2923size1560	0.836198	1.54e-05	0.00182507	linear		put	Dpse\GA20674
contig6138size3762	0.835749	1.57e-05	0.00183303	linear		Gp150	Dpse\GA19154
contig7374size4368	0.835631	1.58e-05	0.00186572	linear		CG11897	Dpse\GA26954
contig17671size4282	0.834364	1.67e-05	0.00186845	linear		CG31663	Dpse\GA16377
contig907size2556	0.834248	1.68e-05	0.00186845	linear		mino	Dpse\GA18937
contig3993size846	0.8341	1.69e-05	0.00186845	sigmoid		CG5255	Dpse\GA18766
contig7772size3210	0.83313	1.77e-05	0.00186845	linear		Sin3A	Dpse\GA21341
contig2002size924	0.832891	1.78e-05	0.00186845	linear		CG42390	Dpse\GA27187
contig10607size570	0.832861	1.79e-05	0.00186845	step	56	Prosalpha6	Dpse\GA23615
contig18086size1592	0.832852	1.79e-05	0.00186845	sigmoid		PGRP-LC	Dpse\GA29295
contig17308size2201	0.832728	1.8e-05	0.00187492	linear		Atg13	Dpse\GA20267
contig18014size2909	0.831475	1.9e-05	0.0019208	linear		Wsck	Dpse\GA16029
contig1741size1347	0.83074	1.96e-05	0.0019208	step	56	CG11029	Dpse\GA10715
contig18088size2244	0.830724	1.96e-05	0.00193816	linear		CG33144	Dpse\GA17318
contig12557size901	0.83044	1.99e-05	0.00195531	linear		Ald	Dpse\GA19329
contig2771size1731	0.82924	2.1e-05	0.00199351	step	46	Gk	Dpse\GA20751
contig16867size1912	0.829086	2.11e-05	0.00203527	step	56	CG5708	Dpse\GA19074
contig6449size1614	0.827949	2.22e-05	0.00206683	linear		CG9629	Dpse\GA21924
contig79size1242	0.826818	2.33e-05	0.0021128	step	46	Rpt3	Dpse\GA14216
contig7321size4299	0.826776	2.33e-05	0.00218187	linear		ade2	Dpse\GA21563
contig17650size3564	0.82587	2.42e-05	0.00219637	linear		CG11210	Dpse\GA10844
contig7620size402	0.825617	2.45e-05	0.00225527	linear		CG1513	Dpse\GA13517
contig7031size1506	0.824873	2.53e-05	0.00225893	linear		Cyp28d2	Dpse\GA10584
contig5541size1650	0.824647	2.55e-05	0.00225893	linear		CG3534	Dpse\GA17507
contig2992size3516	0.824162	2.6e-05	0.00225893	linear		CG5514	Dpse\GA26678
contig6056size1479	0.823446	2.68e-05	0.00228187	linear		CG15615	Dpse\GA13849
contig17628size3628	0.823423	2.69e-05	0.00228187	linear		Rpn2	Dpse\GA26985
contig18980size406	0.823248	2.71e-05	0.00228366	linear		sima	Dpse\GA20714
contig12046size844	0.822944	2.74e-05	0.00228366	linear		CG13065	Dpse\GA28509
contig19146size1095	0.822891	2.75e-05	0.00228366	linear		Dsp1	Dpse\GA11488
contig6968size1287	0.822539	2.79e-05	0.00239531	linear		Rpt5	Dpse\GA10280
contig15721size557	0.821357	2.93e-05	0.00239923	linear		CG42837	Dpse\GA24713
contig18357size2284	0.820369	3.05e-05	0.00245436	linear		Rpn5	Dpse\GA10700
contig5504size966	0.820093	3.08e-05	0.00246581	linear		bond	Dpse\GA19958
contig4384size3024	0.819892	3.11e-05	0.00246926	step	56	CG5322	Dpse\GA27829
contig15723size2012	0.819702	3.13e-05	0.00253058	linear		ced-6	Dpse\GA11210
contig9075size1521	0.81856	3.28e-05	0.00253058	linear		CG43129	Dpse\GA14319
contig7814size2100	0.818359	3.31e-05	0.00253058	linear		CG5397	Dpse\GA18850
contig389size795	0.818292	3.32e-05	0.00254117	linear		CG15717	Dpse\GA13910
contig18365size1362	0.817872	3.38e-05	0.00259742	step	56	lig3	Dpse\GA26759
contig11495size670	0.817227	3.47e-05	0.00259742	step	46	CG3829	Dpse\GA17715
contig3001size1569	0.817142	3.48e-05	0.00259742	linear		wat	Dpse\GA12977
contig17071size2487	0.816552	3.56e-05	0.00263212	linear		Sox14	Dpse\GA15918
contig4146size1206	0.816388	3.59e-05	0.0026391	linear		CG6733	Dpse\GA19818
contig21064size6486	0.815933	3.65e-05	0.0026391	linear		CG12499	Dpse\GA11665
contig911size708	0.815745	3.68e-05	0.0026391	linear		Gs2	Dpse\GA14508
contig16242size7895	0.815422	3.73e-05	0.0026391	linear		Atg2	Dpse\GA11616
contig571size2160	0.814962	3.8e-05	0.00273161	linear		pit	Dpse\GA26479
contig7711size591	0.814094	3.93e-05	0.00279575	step	56	RpL34b	Dpse\GA26986
contig7668size2400	0.813277	4.06e-05	0.00282091	step	46	CG6509	Dpse\GA19649
contig1810size480	0.812868	4.13e-05	0.00282379	linear		Vha16-1	Dpse\GA16335
contig2510size1299	0.812616	4.17e-05	0.00289375	linear		Ahcy13	Dpse\GA11121
contig20778size2209	0.811728	4.31e-05	0.00290155	linear		Gtp-bp	Dpse\GA15385
contig4446size4365	0.810697	4.49e-05	0.00299056	step	46	tok	Dpse\GA19912
contig3330size2508	0.809949	4.62e-05	0.00305214	linear		Vha100-2	Dpse\GA15015
contig15390size576	0.809398	4.72e-05	0.00305381	linear		dom	Dpse\GA24314
contig18401size5777	0.809195	4.76e-05	0.00305381	step	50	tnc	Dpse\GA26604
contig17070size1922	0.809067	4.78e-05	0.00305381	linear		CG31381	Dpse\GA16221
contig6303size1530	0.80901	4.79e-05	0.00305381	linear		sut1	Dpse\GA21276
contig2073size393	0.808964	4.8e-05	0.00309249	linear		CG4080	Dpse\GA17942
contig1213size1590	0.808216	4.94e-05	0.00310551	step	46	CG8839	Dpse\GA21360
contig18278size5631	0.808134	4.96e-05	0.00312442	linear		CG13531	Dpse\GA12346
contig20122size1829	0.807857	5.01e-05	0.00312454	linear		CG9932	Dpse\GA22134
contig20955size3263	0.807268	5.13e-05	0.0031556	linear		wdp	Dpse\GA17435
contig20871size2803	0.807209	5.14e-05	0.0031556	step	46	CG1657	Dpse\GA14078
contig8235size2289	0.807096	5.16e-05	0.0031556	linear		zfh1	Dpse\GA12131
contig1508size1476	0.807077	5.16e-05	0.0031556	linear		CG40160	Dpse\GA26264
contig4015size1437	0.806981	5.18e-05	0.00316774	linear		CG12163	Dpse\GA27408
contig21255size4937	0.806788	5.22e-05	0.00317326	step	42.5	Etf-QO	Dpse\GA11432
contig2280size927	0.806491	5.28e-05	0.00317326	sigmoid		Rpn11	Dpse\GA14824
contig12560size3315	0.806454	5.29e-05	0.00317326	linear		mura	Dpse\GA27915
contig5281size540	0.806323	5.31e-05	0.00317326	sigmoid		Phk-3	Dpse\GA21727
contig11415size2080	0.806238	5.33e-05	0.00317326	step	56	CG14664	Dpse\GA21824
contig590size1935	0.806067	5.37e-05	0.00317326	linear		CG3797	Dpse\GA17692
contig12313size1694	0.805927	5.39e-05	0.00326663	linear		CG42673
contig17930size3535	0.804994	5.59e-05	0.00326663	linear		qless	Dpse\GA15930
contig9325size1257	0.804364	5.72e-05	0.0032933	step	46	MAPk-Ak2	Dpse\GA15916
contig976size2070	0.80277	6.07e-05	0.00344298	linear		aralar1	Dpse\GA15263
contig17440size2261	0.801965	6.26e-05	0.00348223	linear		Npc2b	Dpse\GA16304
contig7331size1194	0.801822	6.29e-05	0.00348223	linear		SPE	Dpse\GA14092
contig18140size4513	0.801464	6.37e-05	0.00350195	linear		CG31038	Dpse\GA15957
contig2665size3300	0.800428	6.62e-05	0.0036064	step	46	conv	Dpse\GA21164
contig20246size3212	0.800179	6.68e-05	0.0036064	step	56	Spat	Dpse\GA17780
contig17180size1357	0.800106	6.7e-05	0.0036064	linear		CG18473	Dpse\GA14949
contig14571size1716	0.799431	6.87e-05	0.00372403	step	46	Rpn7	Dpse\GA18834
contig17219size1467	0.798853	7.01e-05	0.00377507	linear		Rpn13	Dpse\GA12224
contig1065size1470	0.798414	7.13e-05	0.00389437	linear		CG6688	Dpse\GA19782
contig15514size1571	0.796699	7.58e-05	0.00394709	linear		Gp150	Dpse\GA19154
contig21199size5274	0.796683	7.59e-05	0.00394709	step	50	LKR	Dpse\GA20134
contig7628size642	0.796631	7.6e-05	0.00394709	linear		GstD1	Dpse\GA18009
contig3876size1494	0.796548	7.62e-05	0.00394709	linear		CG32053	Dpse\GA16641
contig4111size4782	0.795001	8.06e-05	0.00411535	linear		Ac13E	Dpse\GA21615
contig21314size2761	0.794723	8.14e-05	0.00411535	linear		Pgd	Dpse\GA17642
contig3646size1239	0.793949	8.36e-05	0.00415652	step	56	CG9372	Dpse\GA21737
contig21108size752	0.793772	8.42e-05	0.00415652	linear		baz	Dpse\GA18624
contig18024size2892	0.793712	8.43e-05	0.00415831	linear		JhI-1	Dpse\GA17222
contig2617size1488	0.793634	8.46e-05	0.0041601	step	46	Dmtn	Dpse\GA10158
contig20356size1795	0.79353	8.49e-05	0.00422538	linear		CG5989	Dpse\GA19280
contig9610size1446	0.792998	8.65e-05	0.00426103	linear		CG8602	Dpse\GA21198
contig17861size2943	0.791542	9.1e-05	0.0044035	linear		E(Pc)	Dpse\GA20579
contig4091size1134	0.790986	9.28e-05	0.00442347	linear		CG31522	Dpse\GA16297
contig180size1263	0.790878	9.32e-05	0.00442347	step	56	CG6638	Dpse\GA19744
contig20302size1109	0.790816	9.34e-05	0.00442347	linear		CREG	Dpse\GA18865
contig11147size370	0.790569	9.42e-05	0.00442347	step	50	Cp1	Dpse\GA25021
contig17365size1302	0.789856	9.65e-05	0.00449603	linear		Tsp42Ei	Dpse\GA24622
contig14673size1072	0.789846	9.66e-05	0.00450601	linear		Gip	Dpse\GA15314
contig5796size1905	0.789397	9.81e-05	0.00452879	linear		Drl-2	Dpse\GA24417
contig17820size4110	0.789261	9.85e-05	0.00452879	step	56	Desat1	Dpse\Desat1
contig16167size2216	0.789032	9.93e-05	0.00452879	linear		how	Dpse\GA10223
contig15191size2578	0.789013	9.94e-05	0.00452879	step	46	AGBE	Dpse\GA17312
contig18354size4541	0.788509	0.000101121	0.00457164	linear		Asap	Dpse\GA15795
contig5235size630	0.788376	0.000101584	0.00459766	linear		Ahcy13	Dpse\GA11121
contig2237size1923	0.787739	0.000103834	0.00464082	linear		Ance-5	Dpse\GA10105
contig18143size4122	0.7875	0.000104686	0.00464082	step	46	Karybeta3	Dpse\GA10419
contig20916size1704	0.787493	0.000104711	0.00464631	linear		dom	Dpse\GA24314
contig14725size1664	0.787352	0.000105219	0.00464631	linear		Ef1gamma	Dpse\GA11269
contig2688size690	0.787169	0.000105879	0.0046716	sigmoid		NLaz	Dpse\GA25349
contig17727size2440	0.78657	0.000108065	0.00471663	linear		Gale	Dpse\GA11351
contig102size864	0.786206	0.000109411	0.00472235	step	56	CG8132	Dpse\GA30242
contig15860size3738	0.78563	0.000111574	0.00477771	step	46	Rpn1	Dpse\GA20570
contig18646size1307	0.785507	0.000112039	0.00478252	step	50	CG42633	Dpse\GA30166
contig7938size2928	0.784762	0.000114901	0.00487171	linear		CG16896	Dpse\GA14203
contig7855size867	0.784455	0.000116096	0.00489645	step	56	P5cr-2	Dpse\GA19170
contig616size2304	0.784226	0.000116996	0.00492998	linear		fat-spondin	Dpse\fat-spondin
contig17992size3132	0.783749	0.000118888	0.00492998	linear		Ets98B	Dpse\GA27000
contig735size990	0.783549	0.000119686	0.00496087	linear		Prosbeta2	Dpse\GA17382
contig9084size1041	0.782922	0.000122228	0.00499416	linear		CG33110	Dpse\GA26807
contig935size1248	0.782532	0.00012383	0.00499416	linear		Got1	Dpse\GA24132
contig1195size1149	0.782316	0.000124724	0.00499416	step	56	CG11723	Dpse\GA11162
contig17737size2959	0.782243	0.000125028	0.00504371	step	46	sano	Dpse\GA11794
contig2342size1752	0.781795	0.000126908	0.0050444	step	46	CG32170	Dpse\GA16730
contig2610size2172	0.781715	0.000127245	0.00509736	linear		Hmt-1	Dpse\GA18045
contig18275size5317	0.781325	0.000128904	0.00511254	step	56	CG5639	Dpse\GA19022
contig6607size2028	0.78116	0.000129612	0.00512927	linear		CG6236	Dpse\GA19464
contig7791size696	0.780986	0.000130361	0.00513948	linear		gem	Dpse\GA24777
contig8417size315	0.780776	0.00013127	0.00513948	linear		CG42375	Dpse\GA26499
contig10011size1899	0.780516	0.000132403	0.00515913	linear		Ir52a	Dpse\GA24920
contig385size2094	0.78051	0.000132428	0.0051959	step	56	CG9990	Dpse\GA26799
contig18335size4232	0.780221	0.000133701	0.00525217	linear		CG30497	Dpse\GA15884
contig1797size2292	0.779544	0.000136714	0.00528251	linear		CG14526	Dpse\GA13054
contig18115size3995	0.77942	0.000137269	0.00535738	linear		CG32107	Dpse\GA25938
contig9655size1050	0.778763	0.000140259	0.00536903	linear		cv-c	Dpse\GA16186
contig17691size2900	0.778627	0.000140889	0.00536903	linear		Mtpalpha	Dpse\GA18151
contig20236size1789	0.778603	0.000140999	0.00536903	linear		CG5953	Dpse\GA19255
contig19205size774	0.778482	0.000141556	0.00536903	linear		RpL11	Dpse\GA27684
contig9419size1230	0.778346	0.000142186	0.005404	step	50	Uch-L5	Dpse\GA17448
contig15095size1804	0.778061	0.000143519	0.00540577	linear		CG2162	Dpse\GA15277
contig16237size7736	0.77798	0.000143898	0.00541553	step	56	CG14299	Dpse\GA12888
contig18676size1548	0.777851	0.000144501	0.00541967	step	46	W	Dpse\GA18676
contig3113size615	0.77722	0.000147502	0.0054779	sigmoid		Rab10	Dpse\GA26078
contig893size2070	0.77669	0.00015006	0.0055294	linear		CG33120	Dpse\GA17298
contig17427size1727	0.776632	0.000150343	0.00553936	linear		CG42726	Dpse\GA30120
contig2754size1728	0.77643	0.000151327	0.00553936	step	46	ple	Dpse\GA10085
contig18287size2951	0.776414	0.000151407	0.00553936	step	46	CG8547	Dpse\GA30273
contig63size1392	0.776183	0.000152542	0.00558842	linear		Ef1alpha48D	Dpse\GA20951
contig18177size4543	0.775874	0.000154073	0.00560021	linear		Sara	Dpse\GA13882
contig18089size1028	0.775411	0.00015639	0.00563519	step	56		Dpse\GA26056
contig15783size2223	0.775378	0.000156555	0.00563519	linear		CG16953	Dpse\GA14233
contig14336size1140	0.775331	0.000156791	0.0056784	linear		RpL23A	Dpse\GA20736
contig17630size2001	0.774679	0.000160112	0.00573417	linear		CG11089	Dpse\GA10751
contig7766size843	0.774482	0.000161126	0.00573417	linear		CG5919	Dpse\GA19228
contig17763size5697	0.77432	0.000161965	0.00573417	step	46	FBX011	Dpse\GA21805
contig17702size5661	0.773822	0.000164563	0.00577492	step	46	sws	Dpse\GA22927
contig8371size2739	0.773663	0.000165401	0.00577492	step	46	CalpB	Dpse\GA20829
contig7015size2010	0.773618	0.000165639	0.00577492	linear		CG5009	Dpse\GA18591
contig9675size1122	0.773587	0.000165803	0.0057923	linear		eIF-4a	Dpse\GA21521
contig2size1578	0.772764	0.000170208	0.00590414	linear		Zw	Dpse\GA11679
contig20827size2144	0.77257	0.000171261	0.00590414	linear		CG18249	Dpse\GA14853
contig21269size3058	0.772547	0.000171384	0.00595109	linear		OS9	Dpse\GA15087
contig3065size987	0.772228	0.000173124	0.00597493	step	46	wmd	Dpse\GA17804
contig7678size1362	0.772001	0.000174377	0.00597493	step	46	Nc	Dpse\GA20817
contig17701size2267	0.771379	0.000177836	0.00602364	step	50	CG9886	Dpse\GA22100
contig17568size1527	0.771367	0.000177907	0.00604237	linear		roq	Dpse\GA14160
contig1410size3906	0.7712	0.000178843	0.00609071	step	46	ptc	Dpse\GA15365
contig14652size1825	0.770812	0.000181046	0.00611559	linear		RpL3	Dpse\GA18487
contig21033size1794	0.769833	0.000186696	0.00621888	linear		CG6678	Dpse\GA19773
contig20051size3013	0.769468	0.00018884	0.00626367	step	56	FucT6	Dpse\FucT6
contig21501size1129	0.768622	0.000193892	0.00632688	step	46	CG14565	Dpse\GA13084
contig17091size1563	0.768591	0.000194081	0.00635138	linear		Mio	Dpse\GA14905
contig3868size3216	0.768401	0.000195235	0.00639561	linear		btl	Dpse\GA23750
contig5662size1371	0.768111	0.000197	0.00649548	linear		Idgf5	Dpse\GA24906
contig15503size1862	0.767545	0.000200488	0.00651324	step	56	Nmt	Dpse\GA20350
contig1820size1602	0.766855	0.000204816	0.00662283	step	46	yellow-e	Dpse\GA22039
contig15170size3439	0.766719	0.000205678	0.00669208	step	46	Pat1	Dpse\GA10502
contig10576size307	0.765595	0.000212913	0.00676217	linear		Desat2	Dpse\Desat2
contig2869size1218	0.765516	0.000213434	0.0067644	step	46	Rpt6	Dpse\GA13327
contig17464size1895	0.76544	0.000213933	0.00676649	linear		tsl	Dpse\GA19798
contig2908size2286	0.765182	0.000215628	0.0068305	step	46	Fem-1	Dpse\GA24822
contig9190size606	0.764824	0.000218002	0.0068305	step	46	dnd	Dpse\GA19685
contig11553size402	0.764796	0.000218188	0.00687808	linear		srp	Dpse\GA26230
contig4291size1815	0.764504	0.000220144	0.00691533	linear		CG11069	Dpse\GA10739
contig19772size2523	0.764141	0.000222598	0.00691533	linear		CG31635	Dpse\GA16351
contig7899size1821	0.763955	0.00022386	0.00691533	linear		CG32549	Dpse\GA22323
contig4160size1692	0.763866	0.000224471	0.00691533	linear		alpha-Est10	Dpse\GA10907
contig2791size579	0.763739	0.000225342	0.00691533	step	46	CG30062	Dpse\GA15617
contig6954size1410	0.763684	0.000225719	0.00696492	step	56	CG9510	Dpse\GA17268
contig8426size1434	0.76325	0.000228709	0.00698908	linear		RfC3	Dpse\GA25212
contig17328size2397	0.76308	0.000229898	0.00705723	linear		CG14767	Dpse\GA15783
contig3263size3609	0.762696	0.000232587	0.00714126	linear		CG31729	Dpse\GA16426
contig21111size6664	0.761213	0.000243229	0.00734706	step	50	Dp1	Dpse\GA18708
contig3697size1755	0.760812	0.000246169	0.00734706	linear		Cht3	Dpse\GA25359
contig1872size546	0.760791	0.00024633	0.00736779	linear		Sod3	Dpse\GA30465
contig1693size768	0.760474	0.000248678	0.00737746	step	46	Strn-Mlck	Dpse\GA30265
contig4027size843	0.760464	0.000248752	0.0073811	step	56	CG4598	Dpse\GA18288
contig10196size493	0.760303	0.000249953	0.0073811	step	46	CG13639	Dpse\GA26894
contig18035size3580	0.760288	0.000250071	0.0073811	linear		cue	Dpse\GA11386
contig4462size2388	0.76026	0.000250278	0.00740047	linear		Sin3A	Dpse\GA21341
contig6670size3486	0.760035	0.000251968	0.00740047	sigmoid		TppII	Dpse\GA24414
contig17884size2253	0.759838	0.000253457	0.00740047	linear		CG9701	Dpse\GA21974
contig2394size390	0.75983	0.000253513	0.00740047	linear		CG1907	Dpse\GA15123
contig15430size1878	0.759799	0.000253749	0.00742173	linear		Hydr1	Dpse\GA24851
contig6768size468	0.759596	0.000255291	0.00742173	linear		CG6429	Dpse\GA19586
contig20995size1729	0.759579	0.000255419	0.0074229	linear		CG6287	Dpse\GA19489
contig2889size1218	0.759331	0.000257318	0.00742359	linear		Arc42	Dpse\Arc42
contig16717size1161	0.759281	0.000257705	0.00742359	step	46	CG9686	Dpse\GA21964
contig9767size2118	0.758941	0.000260325	0.00747926	linear		Irc	Dpse\GA21405
contig1935size987	0.758707	0.000262139	0.00753465	linear		CG6812	Dpse\GA19877
contig1234size1932	0.758347	0.000264954	0.00753465	linear		Gel	Dpse\GA10732
contig2667size2100	0.757686	0.000270194	0.00763957	step	56	CG12413	Dpse\GA29343
contig1645size4164	0.757322	0.000273112	0.00767057	linear		cnc	Dpse\GA14711
contig6675size825	0.757249	0.000273706	0.00770311	linear		CG5493	Dpse\GA18925
contig2592size4398	0.756918	0.00027639	0.00775383	step	56	CG31183	Dpse\GA16072
contig3729size1371	0.756702	0.000278151	0.00780237	linear		CG9631	Dpse\GA21926
contig2181size1068	0.75643	0.000280387	0.00783167	linear		Galphai	Dpse\GA10039
contig280size1533	0.755623	0.0002871	0.00798414	linear		Xbp1	Dpse\GA30271
contig304size1962	0.754957	0.000292745	0.00804881	step	46	CG11665	Dpse\GA11129
contig21202size2898	0.754736	0.000294641	0.00807124	linear		Elp2	Dpse\GA11261
contig11665size260	0.754646	0.000295412	0.00807124	linear		sima	Dpse\GA20714
contig17689size1909	0.754594	0.000295861	0.00807124	step	50	Drip	Dpse\GA24443
contig1364size1632	0.754516	0.000296533	0.00807124	linear		CG10960	Dpse\GA23919
contig5968size1527	0.754317	0.00029826	0.00821492	step	56	Cyp305a1	Dpse\GA21289
contig21225size5770	0.753739	0.000303314	0.00821492	linear		tou	Dpse\GA10623
contig18216size2384	0.753254	0.000307613	0.00829139	linear		Nurf-38	Dpse\GA25082
contig697size1302	0.752888	0.000310885	0.00834894	linear		Rpt1	Dpse\GA12266
contig1946size1083	0.752742	0.000312199	0.00838359	linear		Sodh-2	Dpse\GA26401
contig7028size1344	0.75254	0.000314026	0.00839344	linear		CG3246	Dpse\GA16920
contig2393size963	0.752359	0.000315671	0.0084259	step	46	CG1907	Dpse\GA15123
contig1607size855	0.752104	0.000317998	0.00843231	linear		Cht5	Dpse\GA21687
contig17114size1986	0.752047	0.000318523	0.00843444	linear		CG2736	Dpse\GA15450
contig17055size1515	0.75198	0.000319138	0.00844561	linear		CG6415	Dpse\GA19575
contig4205size1470	0.751605	0.000322597	0.00849582	linear		crq	Dpse\GA18078
contig2747size1539	0.751554	0.000323076	0.00850898	linear		Cyp304a1	Dpse\GA26591
contig15416size2528	0.75139	0.000324597	0.00850898	step	50	eas	Dpse\GA17499
contig16779size1062	0.751135	0.000326987	0.00857163	step	56	Fbp1	Dpse\GA14441
contig6529size1416	0.750918	0.000329024	0.00857409	step	46	Thiolase	Dpse\GA18273
contig11669size483	0.750638	0.000331675	0.00862953	linear		cv-c	Dpse\GA16186
contig15628size1258	0.750384	0.000334089	0.00863381	sigmoid		CG31522	Dpse\GA16297
contig9839size7407	0.750328	0.000334625	0.00863381	linear		ACC	Dpse\GA10832
contig5985size795	0.750301	0.00033489	0.00867123	step	46	Rpn12	Dpse\GA17993
contig18099size1730	0.749988	0.000337893	0.00867852	linear		Spn77Ba	Dpse\GA23694
contig18320size3540	0.749723	0.00034046	0.00869292	step	46	lama	Dpse\GA10464
contig14786size1142	0.749668	0.000340988	0.00869292	linear		CG5938	Dpse\GA19245
contig5479size507	0.748559	0.00035191	0.00884103	step	56	CG13325	Dpse\GA26818
contig4452size2592	0.748538	0.000352119	0.00884103	linear		SP1029	Dpse\GA26842
contig6831size2556	0.748412	0.000353379	0.00884103	linear		EF2	Dpse\GA28063
contig17834size1642	0.747706	0.00036051	0.00897572	step	46	aop	Dpse\GA16373
contig358size1323	0.747372	0.000363922	0.00901977	linear		AdipoR	Dpse\GA18798
contig15231size473	0.747152	0.00036619	0.0091084	linear		sima	Dpse\GA20714
contig2607size1758	0.746891	0.000368885	0.00911696	linear		alpha-Est8	Dpse\GA10843
contig18007size2067	0.746707	0.000370805	0.00911696	sigmoid		CG11807	Dpse\GA11211
contig7522size1995	0.746235	0.000375746	0.00918151	linear		CG4009	Dpse\GA17852
contig8292size1536	0.746157	0.000376569	0.00918151	linear		CycG	Dpse\GA11050
contig12249size795	0.746108	0.00037709	0.00918151	step	46	Smr	Dpse\GA22747
contig4314size5019	0.746054	0.000377665	0.00923212	linear		Fur2	Dpse\GA15057
contig11286size397	0.745612	0.000382366	0.0092837	linear		roq	Dpse\GA14160
contig8255size1491	0.745439	0.000384222	0.00930246	step	46	CG14945	Dpse\GA13372
contig3040size1245	0.745312	0.000385588	0.00932564	linear		Cht5	Dpse\GA21687
contig17143size966	0.745101	0.000387865	0.00932564	sigmoid		CG5793	Dpse\GA26403
contig18398size2795	0.745005	0.000388913	0.00932568	step	56	scrib	Dpse\GA18901
contig274size570	0.74495	0.000389506	0.00934108	step	50	elm	Dpse\GA27156
contig20598size2328	0.744747	0.000391719	0.00934108	step	42.5	CG4165	Dpse\GA18000
contig3236size2235	0.744728	0.000391925	0.00934734	linear		Acsl	Dpse\GA21288
contig2675size441	0.744641	0.00039288	0.00934734	step	46	CG14292	Dpse\GA12884
contig2236size1521	0.744542	0.000393965	0.00935024	linear		Ssadh	Dpse\GA18355
contig17686size4115	0.744434	0.000395144	0.00935024	linear		DUBAI	Dpse\GA21353
contig21051size5469	0.744293	0.000396703	0.00935024	linear		CG42674	Dpse\GA23600
contig15621size2727	0.744148	0.000398301	0.00935024	step	46	baz	Dpse\GA18624
contig21209size1851	0.744104	0.000398794	0.00935024	linear		CG5946	Dpse\GA19251
contig8258size3834	0.744066	0.000399206	0.00935024	step	42.5	for	Dpse\GA10020
contig16063size4145	0.744047	0.000399421	0.00940369	step	56	CG2807	Dpse\GA25844
contig1052size3132	0.743788	0.0004023	0.00941435	step	42.5	Tret1-1	Dpse\GA15593
contig8110size1425	0.743564	0.000404808	0.00946552	linear		Cht8	Dpse\GA25090
contig8106size2772	0.743286	0.000407945	0.00946636	step	46	RanBPM	Dpse\GA11183
contig20682size3972	0.742967	0.000411556	0.00951379	step	46	CG33143	Dpse\GA24781
contig19424size1041	0.74246	0.000417368	0.00959665	linear		CG5107	Dpse\GA28269
contig15901size3339	0.742417	0.000417854	0.00961201	step	46	CG31635	Dpse\GA16351
contig20194size981	0.741955	0.000423214	0.00965673	step	56	UK114	Dpse\GA13610
contig15394size1601	0.741585	0.000427543	0.00975021	step	46	CG12945	Dpse\GA11928
contig7627size2352	0.741358	0.000430214	0.00975021	step	56	Keap1	Dpse\GA17807
contig17760size1910	0.740853	0.00043622	0.00982958	linear		Nelf-A	Dpse\GA19196
contig10604size606	0.740737	0.000437599	0.00982958	step	46	Lmpt
contig21155size3435	0.740598	0.00043927	0.00982958	linear		Hil	Dpse\GA15676
contig864size2670	0.740481	0.000440684	0.00982958	linear		cindr	Dpse\GA26879
contig15364size3437	0.740461	0.000440925	0.00982958	linear		Pfrx	Dpse\GA17426
contig15958size2894	0.740416	0.000441469	0.00982958	linear		CG3603	Dpse\GA17551
contig9715size1485	0.740367	0.000442058	0.00982958	linear		MRP	Dpse\GA19445
contig190size885	0.740331	0.000442497	0.00982958	sigmoid		CG5958	Dpse\GA19258
contig2224size1707	0.740293	0.000442948	0.00991602	linear		Cyp6d4	Dpse\GA11819
contig1587size1914	0.739907	0.00044765	0.00991602	linear		Sur-8	Dpse\GA27118

## Sheet: Lab common garden -CE
D. subobscura contigs associated with negative clinal expression in common garden laboratory environment.
Contig	Pearson's r	pvalue	FDR	nonlinear modelling	step.centre	Dmel Homolog	Dpse Homolog
contig19973size796	-0.920681	6.13e-08	0.000263808	linear		CG5388	Dpse\GA18844
contig8336size1455	-0.917517	8.3e-08	0.000263808	linear		Sas-6	Dpse\GA13782
contig4489size2436	-0.917433	8.36e-08	0.000323864	linear		TTLL3B	Dpse\GA10836
contig6220size1593	-0.90743	2.02e-07	0.000323864	linear		Adgf-B	Dpse\GA19286
contig17984size2188	-0.906551	2.17e-07	0.000323864	linear		CG44433	Dpse\GA24682
contig15793size682	-0.904724	2.52e-07	0.000323864	linear		CG31178	Dpse\GA16068
contig482size1188	-0.900066	3.64e-07	0.000323864	sigmoid		Rcd7	Dpse\GA27139
contig2949size2277	-0.900058	3.64e-07	0.000323864	linear		klhl10	Dpse\GA30009
contig14482size820	-0.899861	3.7e-07	0.000323864	linear		CG12426	Dpse\GA26784
contig10633size2299	-0.899766	3.73e-07	0.000323864	linear		CG3906	Dpse\GA17764
contig14958size758	-0.899443	3.82e-07	0.000323864	linear		soti	Dpse\GA21112
contig21143size5656	-0.899152	3.9e-07	0.000398288	linear		dtr	Dpse\GA16341
contig15453size1430	-0.891325	6.92e-07	0.000398288	linear		CG12923	Dpse\GA11911
contig14671size1168	-0.889971	7.61e-07	0.000398288	linear		smt3	Dpse\GA18220
contig15998size3184	-0.888089	8.66e-07	0.000398288	linear		CG10845	Dpse\GA10594
contig4476size2283	-0.887908	8.77e-07	0.000398288	linear		CG9389	Dpse\GA21751
contig10672size1128	-0.887566	8.97e-07	0.000398288	linear		CG6262	Dpse\GA24461
contig17951size4612	-0.887029	9.31e-07	0.000398288	linear		Slmap	Dpse\GA29082
contig15679size1039	-0.885289	1.05e-06	0.000422062	linear		CG2051	Dpse\GA15208
contig15803size1062	-0.880448	1.43e-06	0.000550395	linear		CG31245	Dpse\GA16119
contig9371size1299	-0.878202	1.65e-06	0.000582033	linear		CG3788	Dpse\GA26722
contig9674size2688	-0.875975	1.89e-06	0.000688189	linear		orb	Dpse\GA10609
contig1956size1047	-0.874264	2.1e-06	0.000723932	linear		CG12516	Dpse\GA11672
contig4000size984	-0.872987	2.27e-06	0.000723932	linear		CG3092	Dpse\GA15920
contig19753size756	-0.871134	2.53e-06	0.000750916	linear		RpS24	Dpse\GA17660
contig10713size1530	-0.870867	2.57e-06	0.000794637	sigmoid		CG6138
contig6117size870	-0.869581	2.77e-06	0.000819939	linear		mil	Dpse\GA27003
contig7232size864	-0.868271	2.99e-06	0.000819939	linear		CG1971	Dpse\GA15163
contig7257size1197	-0.868032	3.03e-06	0.000819939	linear		Mst89B	Dpse\GA19913
contig17496size1729	-0.867557	3.12e-06	0.000819939	linear		Jupiter	Dpse\GA22255
contig19499size2234	-0.867246	3.17e-06	0.000832162	linear		CG33627	Dpse\GA24800
contig17040size787	-0.866723	3.27e-06	0.00094436	linear		CG14537	Dpse\GA25738
contig2996size1503	-0.863848	3.84e-06	0.00094436	linear		gskt	Dpse\GA15928
contig19983size1870	-0.863156	3.99e-06	0.00094436	linear		CG15258	Dpse\GA13608
contig17708size1900	-0.862808	4.07e-06	0.00098098	linear		CG8478	Dpse\GA21104
contig14727size1006	-0.861835	4.29e-06	0.00102338	linear		mms4	Dpse\GA11922
contig6672size462	-0.860454	4.62e-06	0.00102338	sigmoid		CG5327	Dpse\GA18807
contig3487size1230	-0.860293	4.66e-06	0.00102338	sigmoid		CG13243	Dpse\GA12147
contig7954size972	-0.860271	4.67e-06	0.00103313	linear		CG7551	Dpse\GA20433
contig157size1152	-0.859826	4.78e-06	0.00111023	linear		Tengl4	Dpse\GA23686
contig16107size3343	-0.857214	5.5e-06	0.00111023	linear		CG31161	Dpse\GA26783
contig7088size2064	-0.856967	5.57e-06	0.00111023	linear		CG7441	Dpse\GA20355
contig9024size1068	-0.856286	5.77e-06	0.00112804	linear		Pka-C2	Dpse\GA11370
contig1447size714	-0.855217	6.1e-06	0.00112804	linear		CG31913	Dpse\GA16560
contig15419size1395	-0.854986	6.18e-06	0.00112804	linear		CG10365	Dpse\GA10276
contig7058size2265	-0.854837	6.22e-06	0.00117259	linear		CG7886	Dpse\GA20660
contig1694size1245	-0.853286	6.74e-06	0.00124231	linear		orb	Dpse\GA10609
contig7561size687	-0.851552	7.36e-06	0.00124231	linear		Ppi1	Dpse\GA15947
contig9292size753	-0.851242	7.48e-06	0.00124231	linear		CG17375	Dpse\GA14487
contig6563size879	-0.850828	7.64e-06	0.00124435	linear		CG31251	Dpse\GA26376
contig1784size624	-0.850792	7.65e-06	0.00126224	linear		CG8476	Dpse\GA27152
contig7212size1053	-0.850292	7.84e-06	0.00126383	linear		CG5556	Dpse\GA25376
contig19464size982	-0.850068	7.93e-06	0.0012796	linear		CG5757	Dpse\GA19108
contig1013size714	-0.847861	8.85e-06	0.0013462	linear		CG4955	Dpse\GA26092
contig20962size1833	-0.84619	9.61e-06	0.001372	linear		CG8525	Dpse\GA21137
contig20895size3671	-0.845786	9.8e-06	0.001372	linear		sced	Dpse\GA25083
contig1959size525	-0.844674	1.03e-05	0.00140398	sigmoid		CG4270	Dpse\GA18072
contig11690size3990	-0.844288	1.05e-05	0.00143195	sigmoid		CG32181
contig3172size3390	-0.843722	1.08e-05	0.00147261	linear		CG32164	Dpse\GA25940
contig2703size1926	-0.842945	1.12e-05	0.00152564	linear		CG31933	Dpse\GA16575
contig14940size2052	-0.84114	1.22e-05	0.00164194	linear		CG6565	Dpse\GA19688
contig21109size2000	-0.837761	1.43e-05	0.00179627	linear		CG2267	Dpse\GA15335
contig4273size1575	-0.837095	1.48e-05	0.00179627	linear		ari-1	Dpse\GA11583
contig9731size1608	-0.836759	1.5e-05	0.00180491	linear		CG15530	Dpse\GA26854
contig7055size984	-0.835966	1.55e-05	0.00183303	sigmoid		CG32488	Dpse\GA16942
contig15449size933	-0.835081	1.62e-05	0.00186845	step	46		Dpse\GA23836
contig20549size1366	-0.834443	1.66e-05	0.00186845	linear		CG15549	Dpse\GA13806
contig12393size1089	-0.834344	1.67e-05	0.00186845	linear		CG14154
contig3484size504	-0.833517	1.74e-05	0.00186845	linear		Ubc87F	Dpse\GA21906
contig1429size495	-0.833388	1.75e-05	0.00186845	linear		CG7768	Dpse\Cyp1
contig1626size1152	-0.833387	1.75e-05	0.00186845	linear		CG5144	Dpse\GA18688
contig6021size831	-0.833086	1.77e-05	0.00186845	sigmoid		CG31296	Dpse\GA27595
contig7426size795	-0.832786	1.79e-05	0.00186845	sigmoid		CG43328	Dpse\GA24789
contig6647size1173	-0.832332	1.83e-05	0.00187492	linear		CG7755	Dpse\GA24694
contig4550size2463	-0.832264	1.83e-05	0.00188318	sigmoid		CG31921	Dpse\GA16567
contig15705size1312	-0.832072	1.85e-05	0.0019208	linear		CG14930	Dpse\GA26148
contig12444size1245	-0.831069	1.93e-05	0.0019208	linear		CG15459
contig20752size2647	-0.830999	1.94e-05	0.0019208	linear		Mink	Dpse\GA26602
contig21049size2006	-0.830803	1.96e-05	0.0019208	step	56	CG13611	Dpse\GA12404
contig1637size1146	-0.830055	2.02e-05	0.00196263	step	46	CG32081	Dpse\GA24691
contig1719size525	-0.82988	2.04e-05	0.00198898	linear		prominin-like	Dpse\GA26571
contig9709size4032	-0.829375	2.08e-05	0.00199351	linear		CG31817	Dpse\GA25546
contig3256size1821	-0.828393	2.17e-05	0.00203527	linear		CG8526	Dpse\GA21138
contig15831size2010	-0.828357	2.18e-05	0.00206042	linear		koko	Dpse\GA30142
contig15415size1075	-0.82766	2.24e-05	0.00210985	linear		fd68A	Dpse\GA11206
contig6927size744	-0.827059	2.3e-05	0.0021128	linear		CG6750	Dpse\GA19832
contig15986size1692	-0.824512	2.57e-05	0.00225893	linear		CG17470	Dpse\GA26025
contig1405size756	-0.824277	2.59e-05	0.00225893	step	46	CkIIbeta2	Dpse\GA21406
contig15804size1768	-0.824152	2.61e-05	0.00225893	linear		CG7856	Dpse\GA20637
contig20799size2520	-0.823998	2.62e-05	0.00228187	linear		CG32461	Dpse\GA16921
contig16980size1976	-0.82336	2.69e-05	0.00228366	linear		CG7326	Dpse\GA20262
contig2105size1095	-0.822851	2.75e-05	0.00228822	linear		CG5432	Dpse\GA18877
contig3450size1668	-0.822724	2.77e-05	0.00229274	linear		CG8728	Dpse\GA21285
contig2582size561	-0.821175	2.95e-05	0.00245166	linear		CG31988	Dpse\GA16596
contig11478size863	-0.820557	3.03e-05	0.00245436	linear			Dpse\GA24517
contig4583size4047	-0.820154	3.08e-05	0.00245436	linear		CG43343	Dpse\GA16060
contig10335size380	-0.818844	3.25e-05	0.00253058	linear		PH4alphaNE3	Dpse\GA26928
contig20517size690	-0.818603	3.28e-05	0.00253058	linear		CG31226	Dpse\GA29020
contig16933size938	-0.818363	3.31e-05	0.00253058	linear		CG43779	Dpse\GA13865
contig6933size1866	-0.818318	3.32e-05	0.00253058	linear		CG14864	Dpse\GA13303
contig16111size2281	-0.818043	3.35e-05	0.00255166	linear		CG10969	Dpse\GA23920
contig6322size408	-0.817059	3.49e-05	0.00263212	linear		CG30056	Dpse\GA15612
contig3196size1569	-0.816481	3.57e-05	0.00263456	step	46	Pen	Dpse\GA18440
contig1944size828	-0.816083	3.63e-05	0.0026391	linear		CG32061	Dpse\GA29084
contig12418size703	-0.815914	3.66e-05	0.0026391	linear
contig14741size955	-0.815496	3.72e-05	0.0026391	linear		Erk7	Dpse\GA17089
contig3536size585	-0.815436	3.73e-05	0.0026391	linear		CG1418	Dpse\GA12807
contig3756size2157	-0.815377	3.73e-05	0.00265294	linear		CG2137	Dpse\GA15262
contig12439size2875	-0.815071	3.78e-05	0.00265294	linear		CG13455	Dpse\GA23922
contig21134size2336	-0.814995	3.79e-05	0.00265294	step	56	CG45050	Dpse\GA17352
contig8363size5238	-0.813383	4.04e-05	0.00279732	linear		CG33017	Dpse\GA24455
contig872size798	-0.812927	4.12e-05	0.00282091	linear		eIF-4E	Dpse\GA28658
contig6398size2208	-0.812619	4.17e-05	0.00282379	linear		Ppi1	Dpse\GA15947
contig17355size1293	-0.811821	4.3e-05	0.00289375	step	46	CG16984	Dpse\GA14256
contig7488size660	-0.811586	4.34e-05	0.00297661	linear		CG8974	Dpse\GA28600
contig15946size2194	-0.810768	4.48e-05	0.00297661	linear		TppII	Dpse\GA24414
contig14695size1178	-0.810484	4.53e-05	0.00299977	linear		CG31848	Dpse\GA16522
contig9140size1902	-0.810133	4.59e-05	0.00299977	linear		CG31365	Dpse\GA16212
contig9769size2367	-0.810114	4.59e-05	0.00299977	linear		CG14260	Dpse\GA12865
contig20864size1530	-0.81004	4.61e-05	0.00299977	linear		CG9133	Dpse\GA28412
contig20566size1290	-0.808498	4.89e-05	0.00309249	linear		CG4286	Dpse\GA18082
contig15532size1506	-0.808465	4.9e-05	0.00310531	linear		CG8072	Dpse\GA20804
contig6615size2541	-0.807764	5.03e-05	0.0031556	sigmoid		CG9313	Dpse\GA25088
contig1951size984	-0.806277	5.32e-05	0.00317326	linear		CG30284	Dpse\GA15750
contig1575size657	-0.805959	5.39e-05	0.00317326	linear		eIF4E-4	Dpse\GA28599
contig3548size447	-0.804974	5.59e-05	0.00327787	linear		CG11145	Dpse\GA24538
contig14931size596	-0.804796	5.63e-05	0.0032933	linear		CG31275	Dpse\GA16143
contig15498size1868	-0.804551	5.68e-05	0.0032933	linear		CG7196	Dpse\GA20173
contig18311size1013	-0.804377	5.72e-05	0.0032933	step	50	dl	Dpse\GA14633
contig18221size1355	-0.804277	5.74e-05	0.00329852	linear		CG13843	Dpse\GA12565
contig6023size3123	-0.804142	5.77e-05	0.00332648	linear		CG13457	Dpse\GA23643
contig19974size845	-0.80381	5.84e-05	0.00335424	step	46		Dpse\GA25058
contig19928size1517	-0.80351	5.91e-05	0.0034327	linear		CG3124	Dpse\GA16114
contig3755size1470	-0.802617	6.11e-05	0.00346442	linear		CG32238	Dpse\GA16777
contig20885size865	-0.802327	6.17e-05	0.00348223	linear		CG1690	Dpse\GA14205
contig16050size2543	-0.801888	6.27e-05	0.00348223	linear		CG15548	Dpse\GA26882
contig6295size774	-0.801804	6.29e-05	0.00350195	linear		CG12860	Dpse\GA11863
contig9185size1041	-0.801461	6.37e-05	0.00352685	linear
contig9399size711	-0.801113	6.46e-05	0.00352685	linear		CG12861	Dpse\GA11864
contig1780size2229	-0.801103	6.46e-05	0.00354733	sigmoid		rdgC	Dpse\GA23690
contig1816size2697	-0.800861	6.52e-05	0.00358936	step	42.5	CG31752	Dpse\GA25905
contig4585size1632	-0.800015	6.72e-05	0.00364231	step	42.5		Dpse\GA30454
contig3259size420	-0.799669	6.81e-05	0.00366199	linear		CG42336	Dpse\GA30481
contig20342size1522	-0.797426	7.38e-05	0.00394709	sigmoid		CG14005	Dpse\GA12692
contig7416size3171	-0.796581	7.61e-05	0.00394709	linear		f-cup	Dpse\GA26616
contig7004size405	-0.796521	7.63e-05	0.00395481	step	46	CG14488	Dpse\GA24159
contig7061size2340	-0.796365	7.67e-05	0.00395735	linear		CG4065	Dpse\GA17930
contig21001size1954	-0.796258	7.7e-05	0.00409513	step	46	CG5217	Dpse\GA18744
contig7237size2295	-0.795208	8e-05	0.00409513	linear		Efhc1.2	Dpse\GA10726
contig3099size3321	-0.795141	8.02e-05	0.00410228	step	50	CG5122	Dpse\GA18675
contig1441size3981	-0.794682	8.15e-05	0.00411535	linear		CG30275	Dpse\GA15744
contig6003size1380	-0.794572	8.18e-05	0.00411535	linear		fzr2	Dpse\GA15568
contig368size1371	-0.794543	8.19e-05	0.00412232	linear		CG13280	Dpse\GA12167
contig9227size1152	-0.794402	8.23e-05	0.00412924	linear		CG16716	Dpse\GA14100
contig20459size1433	-0.794272	8.27e-05	0.00415652	linear		CG8197	Dpse\GA20889
contig6846size1455	-0.793749	8.42e-05	0.00415652	linear		CG31874	Dpse\GA25872
contig7659size1209	-0.792666	8.75e-05	0.00428676	step	46	Spn42Dc	Dpse\GA28245
contig9267size1758	-0.792414	8.83e-05	0.00429781	linear		Tektin-A	Dpse\GA18416
contig16231size4602	-0.79225	8.88e-05	0.00436187	linear		CG33125	Dpse\GA17301
contig10746size785	-0.791742	9.04e-05	0.004363	linear		CG43341
contig6232size1728	-0.791649	9.07e-05	0.00436413	linear		KLHL18	Dpse\GA17529
contig6748size1668	-0.791211	9.21e-05	0.00442347	step	50	CG2964	Dpse\GA15544
contig3929size1158	-0.790603	9.41e-05	0.00442347	linear		CG2924	Dpse\GA28233
contig10389size1138	-0.790547	9.42e-05	0.0044759	linear		14-3-3zeta	Dpse\GA24843
contig1769size1014	-0.790133	9.56e-05	0.00449603	linear		Vha36-2	Dpse\GA12092
contig15421size2054	-0.789689	9.71e-05	0.00452579	step	46	CG4681	Dpse\GA18353
contig16122size3024	-0.789417	9.8e-05	0.00452579	linear		Imp	Dpse\GA14212
contig8632size519	-0.789011	9.94e-05	0.00452879	linear		Cam	Dpse\GA24239
contig20267size1456	-0.788944	9.96e-05	0.00457164	linear		CG1138	Dpse\GA10961
contig20479size1417	-0.788509	0.000101122	0.00457941	linear		CG43233	Dpse\GA26029
contig15977size1716	-0.788089	0.000102593	0.00459766	linear		Cp110	Dpse\GA13116
contig19296size1001	-0.788026	0.000102815	0.00459766	linear		CG14456	Dpse\GA12998
contig15277size1460	-0.788013	0.000102863	0.00462795	linear		CG30156	Dpse\GA15683
contig9023size1536	-0.787295	0.000105424	0.00465337	linear		ari-1	Dpse\GA22657
contig6503size396	-0.786973	0.00010659	0.00467973	linear		CG13919	Dpse\GA12625
contig3808size723	-0.786841	0.000107072	0.00471008	step	46	fan	Dpse\GA28892
contig7709size993	-0.786316	0.000109004	0.00471663	step	50	l(3)72Dr	Dpse\GA16719
contig6275size687	-0.786285	0.000109121	0.00471663	linear		CG8349	Dpse\GA21010
contig2989size393	-0.786267	0.000109186	0.00471663	linear		CG31347	Dpse\GA27147
contig6102size861	-0.786091	0.000109843	0.00475076	linear		CG33061	Dpse\GA17256
contig1654size972	-0.785834	0.000110805	0.00477077	linear		CG2336	Dpse\GA26390
contig5588size516	-0.785398	0.000112455	0.00482239	linear		Cam	Dpse\GA26320
contig14944size779	-0.785073	0.000113698	0.00483442	sigmoid		CG30094	Dpse\GA25075
contig1873size828	-0.784906	0.000114343	0.00483442	linear		CG17666	Dpse\GA23379
contig16150size2711	-0.784821	0.000114669	0.00483442	linear		CG13330	Dpse\GA24816
contig14114size890	-0.783865	0.000118422	0.00492998	linear		CG12078	Dpse\GA25924
contig1776size726	-0.783714	0.000119028	0.00492998	linear		Pglym87	Dpse\GA14593
contig17483size1477	-0.783709	0.000119047	0.00493056	linear		CG42529	Dpse\GA12758
contig257size858	-0.783619	0.000119407	0.00493056	step	42.5	CG31473	Dpse\GA16274
contig17638size1675	-0.783289	0.000120736	0.00496441	linear		Mst36Fb	Dpse\GA25911
contig17193size1671	-0.78319	0.000121137	0.00496749	linear		nmdyn-D7	Dpse\GA21019
contig20382size2531	-0.783094	0.000121527	0.00497039	step	50	CG13870	Dpse\GA12586
contig1077size759	-0.782923	0.000122225	0.00497039	linear		Prosalpha4T2	Dpse\GA25111
contig17239size1470	-0.782563	0.000123703	0.00499416	linear		CG32250	Dpse\GA16787
contig2865size3039	-0.7824	0.000124376	0.00499416	linear		CG15817	Dpse\GA13968
contig19199size779	-0.782386	0.000124437	0.00499416	step	46		Dpse\GA28622
contig6949size831	-0.782371	0.000124498	0.00499416	linear		CG8584	Dpse\GA21180
contig20380size2101	-0.781833	0.000126747	0.00504371	step	42.5	Zwilch	Dpse\GA15054
contig20457size5285	-0.780776	0.000131272	0.00515913	linear		mfr	Dpse\GA19103
contig14876size1051	-0.779819	0.000135482	0.00528251	step	50	CG34435	Dpse\GA13953
contig1254size753	-0.77946	0.000137092	0.00528251	step	46	ninaE	Dpse\ninaE
contig10732size454	-0.778917	0.000139554	0.00536903	linear		CG10077	Dpse\GA28589
contig20132size2419	-0.778481	0.000141559	0.00537988	step	46	CG14540	Dpse\GA13065
contig14170size823	-0.778136	0.000143166	0.0054044	step	46	gdl	Dpse\GA17270
contig20443size1045	-0.777755	0.000144955	0.00545154	step	46		Dpse\GA22920
contig21277size2548	-0.777502	0.000146153	0.0054779	step	50	dac	Dpse\GA18550
contig20844size2340	-0.777209	0.000147554	0.00551497	linear		CG6652	Dpse\GA19753
contig15071size932	-0.776929	0.000148902	0.00551849	linear		CG7366	Dpse\GA20300
contig16891size1872	-0.776837	0.000149347	0.0055294	step	56	CG8892	Dpse\GA21396
contig1751size1005	-0.776361	0.000151667	0.00554564	linear		PpD5	Dpse\GA10102
contig5812size732	-0.776207	0.000152421	0.00554564	linear		CG15708	Dpse\GA13904
contig6415size354	-0.775737	0.000154753	0.00563519	linear		CG6709	Dpse\GA19802
contig20275size1463	-0.775023	0.000158353	0.00572845	linear			Dpse\GA23108
contig2831size1281	-0.774456	0.000161259	0.00573417	linear		CG7997	Dpse\GA26269
contig15752size1122	-0.77437	0.000161704	0.00573417	linear		CG2898	Dpse\GA28969
contig8664size1065	-0.774296	0.000162089	0.00574806	linear		CG9222	Dpse\GA21624
contig16072size2977	-0.77415	0.000162846	0.00577492	linear		CG31204	Dpse\GA16091
contig1660size954	-0.773627	0.000165593	0.00577492	linear		Tengl2	Dpse\GA16923
contig5291size933	-0.773595	0.000165764	0.00577492	linear		CG4956	Dpse\GA18553
contig3682size1164	-0.773424	0.000166669	0.00590229	linear		can	Dpse\GA25186
contig6048size1068	-0.772558	0.000171325	0.00590414	linear		CG18568	Dpse\GA14994
contig9383size759	-0.771965	0.000174575	0.00602364	linear		CG5987	Dpse\GA19278
contig20164size2490	-0.771604	0.000176577	0.00602364	linear		Parg	Dpse\GA15492
contig14789size502	-0.771561	0.000176821	0.00602364	linear		CG31468	Dpse\GA16271
contig14796size716	-0.771405	0.000177692	0.00602364	linear			Dpse\GA23676
contig292size549	-0.77085	0.000180826	0.00609071	linear		CG10839	Dpse\GA10587
contig20438size2627	-0.770615	0.000182173	0.00613484	sigmoid		CG18259	Dpse\GA19986
contig15945size2134	-0.770414	0.000183323	0.00613484	step	42.5		Dpse\GA26641
contig1576size1527	-0.770321	0.000183859	0.00613484	linear		CG4434	Dpse\GA18181
contig14835size2019	-0.770312	0.000183913	0.00619906	linear		CG14546	Dpse\GA13071
contig19755size984	-0.769913	0.000186231	0.00620145	linear		CG17680	Dpse\GA25211
contig4068size561	-0.769633	0.000187872	0.00621888	linear		CG30060	Dpse\GA30468
contig12341size1182	-0.769609	0.000188009	0.0062333	linear			Dpse\GA22261
contig20245size1185	-0.769246	0.000190157	0.00626755	step	46	CG34269	Dpse\GA24450
contig15313size954	-0.769159	0.000190672	0.00632688	linear		cnir	Dpse\GA14423
contig19619size2157	-0.768705	0.000193391	0.00632688	step	56	CG5708	Dpse\GA19074
contig2018size831	-0.768676	0.00019357	0.00632688	step	50	rdgBbeta	Dpse\GA14679
contig1825size1122	-0.767391	0.000201449	0.00660856	step	46	Rh2	Dpse\Rh2
contig19604size933	-0.766245	0.000208702	0.00669208	linear		CG30065	Dpse\GA15618
contig3053size543	-0.76622	0.000208867	0.00669208	linear		CG30178	Dpse\GA24801
contig15476size1173	-0.766183	0.000209101	0.00671248	step	46		Dpse\GA25717
contig20872size2895	-0.766018	0.000210164	0.00673249	linear		CG13326	Dpse\GA12207
contig2199size2931	-0.765856	0.000211217	0.00676217	linear		prominin-like	Dpse\GA28308
contig17974size2125	-0.765541	0.000213269	0.00676217	step	46	CG14974	Dpse\GA13398
contig698size1209	-0.765364	0.000214428	0.00679078	linear		Rpt3R	Dpse\GA21817
contig15401size1328	-0.764909	0.000217437	0.0068305	linear		CG7229	Dpse\GA27018
contig17077size708	-0.764182	0.000222319	0.00691533	step	46	CG32240	Dpse\GA16780
contig6626size987	-0.764037	0.000223302	0.00691533	step	42.5	CG14262	Dpse\GA12866
contig7391size1353	-0.763847	0.000224599	0.00691533	step	46	CG11018	Dpse\GA30158
contig9678size2148	-0.763809	0.00022486	0.00691533	linear		CG4970	Dpse\GA25814
contig14878size1793	-0.763693	0.000225654	0.00691533	step	46	CG14763	Dpse\GA13230
contig15333size1329	-0.763385	0.000227779	0.00697983	step	46	CG11251	Dpse\GA19309
contig7682size663	-0.763095	0.000229793	0.00698908	linear		sunz	Dpse\GA13552
contig5834size3465	-0.762241	0.000235809	0.00724017	linear		CG16940	Dpse\GA14227
contig6288size1278	-0.761685	0.000239795	0.00724017	linear		CG7387	Dpse\GA20316
contig15396size1685	-0.761658	0.000239993	0.0072821	step	46	CG30376	Dpse\GA15798
contig1177size453	-0.761349	0.000242232	0.0072821	linear		CG9920	Dpse\GA22124
contig123size717	-0.761296	0.000242622	0.0072821	linear		Prosbeta1	Dpse\GA28089
contig19162size1202	-0.761246	0.000242984	0.0072821	step	46	CG15296	Dpse\GA26430
contig854size789	-0.760634	0.000247492	0.00737746	linear		I-3	Dpse\GA10854
contig21165size2873	-0.760011	0.000252146	0.00740047	linear		CG3345	Dpse\GA17393
contig3231size543	-0.759838	0.000253454	0.00740047	linear		ymp	Dpse\GA11508
contig21373size751	-0.759501	0.000256016	0.0074229	step	46	CG10822	Dpse\GA24584
contig2556size1104	-0.759451	0.0002564	0.00742359	step	50	CG1287	Dpse\GA11871
contig21198size4739	-0.759199	0.000258331	0.00742359	linear		CG6752	Dpse\GA19834
contig3654size2562	-0.759131	0.000258855	0.00742359	linear		nxf2	Dpse\GA27518
contig6445size2070	-0.759104	0.000259064	0.00742359	linear		Klp59C	Dpse\GA16745
contig16676size2399	-0.75908	0.000259247	0.00744096	linear		Cap-D2	Dpse\GA25963
contig6971size711	-0.758325	0.000265128	0.00753465	step	46	CG16852	Dpse\GA25268
contig16881size555	-0.758265	0.0002656	0.00753465	linear		CG16837	Dpse\GA14173
contig17140size1017	-0.758208	0.000266046	0.00753465	linear		CG30278	Dpse\GA15746
contig6507size894	-0.758155	0.000266468	0.00762633	step	46	CG18223	Dpse\GA14844
contig1496size354	-0.757567	0.000271147	0.00767057	linear		TfIIA-S	Dpse\GA18701
contig9232size738	-0.757272	0.000273513	0.00767057	linear		CG14676	Dpse\GA13168
contig7261size1851	-0.757045	0.000275355	0.00771837	step	46	sub	Dpse\GA24227
contig1442size2100	-0.756242	0.000281936	0.00790605	linear		Syp	Dpse\GA27045
contig17697size2024	-0.75586	0.000285115	0.00791463	linear		wash	Dpse\GA12097
contig3896size1086	-0.755763	0.000285926	0.00793321	linear		CG32486	Dpse\GA23769
contig20796size924	-0.755345	0.000289449	0.00804881	linear		Cp110	Dpse\GA13116
contig18448size3752	-0.754949	0.000292814	0.00807124	linear		CG44435	Dpse\GA24683
contig15562size2040	-0.754627	0.000295578	0.00807124	linear			Dpse\GA25447
contig6594size384	-0.754497	0.000296699	0.00809974	step	46	CG32299	Dpse\GA16814
contig2016size1608	-0.753713	0.000303543	0.00829139	step	50	CG4161	Dpse\GA17996
contig4211size1485	-0.753319	0.000307029	0.00829139	linear		CG33489	Dpse\GA23871
contig6951size4089	-0.753134	0.00030868	0.00829139	linear		Nup154	Dpse\GA18272
contig6096size684	-0.753124	0.000308773	0.00829139	step	46	CG17030	Dpse\GA28328
contig18955size2155	-0.753099	0.000308996	0.00832792	sigmoid		ord	Dpse\GA16191
contig3566size741	-0.752441	0.000314927	0.00839908	step	56	Prosbeta7	Dpse\GA26039
contig15948size2911	-0.75219	0.000317213	0.00843231	linear		nsl1	Dpse\GA18365
contig12056size658	-0.751876	0.000320096	0.00849582	linear			Dpse\GA24466
contig20111size1521	-0.751384	0.000324655	0.00855589	linear		Sce	Dpse\GA18995
contig2163size634	-0.751013	0.000328132	0.00857409	step	46		Dpse\GA23676
contig15226size1627	-0.750887	0.000329313	0.00862136	step	46	CG32204	Dpse\GA16756
contig5229size786	-0.750547	0.000332536	0.00863381	step	46	CG10407	Dpse\GA10301
contig9086size1926	-0.750398	0.000333963	0.00863381	linear		CG7069	Dpse\GA20296
contig14441size711	-0.750092	0.000336891	0.00867852	step	46	e(r)	Dpse\GA15053
contig12581size2035	-0.749949	0.000338274	0.00869292	step	56	CG32119
contig15547size1695	-0.749823	0.000339492	0.00869292	step	46	CG4230	Dpse\GA18048
contig2241size4770	-0.749619	0.000341465	0.00869292	step	46	CG17150	Dpse\GA28543
contig1294size1551	-0.749606	0.00034159	0.0087026	step	50	aret	Dpse\GA25725
contig19434size616	-0.749511	0.000342522	0.00871155	linear		RpS10b	Dpse\GA12822
contig4085size990	-0.749365	0.000343947	0.00871155	linear		CG32488	Dpse\GA24194
contig19751size1412	-0.749352	0.000344069	0.00871155	linear			Dpse\GA25659
contig21311size4412	-0.749305	0.000344531	0.00881978	linear		CG32106	Dpse\GA16685
contig6501size702	-0.748814	0.00034937	0.00884103	sigmoid		CG33340	Dpse\GA26429
contig17184size826	-0.748579	0.00035171	0.00884103	step	46	Dpy-30L2	Dpse\GA11085
contig423size1521	-0.748467	0.000352835	0.00884103	linear		CG9314	Dpse\GA21693
contig20869size3050	-0.748393	0.000353574	0.00895871	linear		CG14853	Dpse\GA13295
contig15640size1431	-0.747869	0.000358848	0.00897572	step	46	CG5482	Dpse\GA18915
contig2946size792	-0.74769	0.000360667	0.00898936	linear		CG3581	Dpse\GA17535
contig9826size1341	-0.747581	0.000361785	0.00901977	linear		betaTub85D	Dpse\GA21728
contig7553size777	-0.74735	0.000364152	0.00905603	linear		CG11555	Dpse\GA11063
contig1163size1656	-0.746733	0.000370533	0.00911696	linear		twin	Dpse\GA16037
contig544size909	-0.746691	0.000370965	0.00915362	step	46	CG9582	Dpse\GA21892
contig1563size2346	-0.746493	0.000373037	0.00918151	linear		CG18171	Dpse\GA14822
contig839size396	-0.746306	0.000375001	0.00918151	step	46	CG12511	Dpse\GA11671
contig3559size594	-0.746216	0.000375956	0.00918151	linear		CG5906	Dpse\GA19218
contig4596size11187	-0.745803	0.000380332	0.00925302	linear		Dhc98D	Dpse\GA14931
contig10377size1247	-0.745639	0.000382079	0.00925302	step	46	Tim13	Dpse\GA27814
contig20856size2211	-0.745124	0.000387623	0.00932564	linear		CG3748	Dpse\GA17659
contig7376size492	-0.745037	0.000388557	0.00932564	linear		CG42557	Dpse\GA20644
contig8875size390	-0.744788	0.000391274	0.00934108	step	50	GckIII	Dpse\GA18707
contig3197size2994	-0.744563	0.000393726	0.00934734	step	46		Dpse\GA26080
contig4441size1926	-0.744287	0.000396769	0.00935024	step	50	CG8550	Dpse\GA21158
contig2569size939	-0.744251	0.000397164	0.00935024	linear		Pp1-Y2	Dpse\GA25003
contig3513size435	-0.744077	0.000399088	0.00935024	step	46	CG3526	Dpse\GA28432
contig7165size1239	-0.743694	0.000403353	0.00943436	step	46	CG3552	Dpse\GA17516
contig19700size1304	-0.743379	0.00040689	0.00946552	linear			Dpse\GA22199
contig15330size979	-0.743295	0.000407841	0.00946552	linear		CG34161	Dpse\GA28850
contig15370size958	-0.74323	0.000408581	0.00947973	linear		CG18190	Dpse\GA26582
contig1015size1092	-0.743125	0.000409759	0.00949347	step	46	CG7094	Dpse\GA20096
contig6845size975	-0.742979	0.00041142	0.00949347	step	46	CG18335	Dpse\GA14893
contig11614size1185	-0.742837	0.00041304	0.00959665	linear		sowah	Dpse\GA10454
contig4483size2682	-0.742279	0.000419454	0.00961201	linear		CG11168	Dpse\GA10812
contig19467size1013	-0.742254	0.000419741	0.00961626	linear		CG17294	Dpse\GA14446
contig14207size1213	-0.742185	0.000420536	0.00965673	linear		CG9101	Dpse\GA21543
contig21276size1070	-0.741928	0.00042353	0.0096792	step	46	CG5781	Dpse\GA19123
contig6969size681	-0.741791	0.000425129	0.00968733	linear		CG9263	Dpse\GA21654
contig8717size1899	-0.741708	0.0004261	0.00970615	linear		CG3430	Dpse\GA17447
contig19504size2150	-0.741315	0.00043072	0.00976057	linear		dpr17	Dpse\GA16209
contig20531size1821	-0.741224	0.000431796	0.00979466	linear		CG34264	Dpse\GA28389
contig19740size1451	-0.741045	0.000433925	0.00981837	step	46	CG34012	Dpse\GA23890
contig16143size2212	-0.740864	0.000436081	0.00981837	step	46	CG13700	Dpse\GA12468
contig12512size1562	-0.740576	0.000439532	0.00982958	linear		CG5225	Dpse\GA26446
contig7262size834	-0.740529	0.000440106	0.00982958	step	56	CG10899	Dpse\GA10625
contig20868size1650	-0.73987	0.0004481	0.00994712	step	46	CG14277	Dpse\GA12876
contig16856size817	-0.739704	0.000450136	0.00997211	linear		Sgf11	Dpse\GA12241
contig3273size945	-0.739558	0.000451919	0.00997211	step	46	CG7164	Dpse\GA20148
contig15528size983	-0.739501	0.000452625	0.00997211	sigmoid			Dpse\GA23579

## Sheet: in situ +CE
D. subobscura contigs associated with positive clinal expression in local "in situ" environment.
Contig	Pearson's r	pvalue	FDR	nonlinear modelling	step.centre	Dmel Homolog	Dpse Homolog
contig18276size2291	0.88561	0	0	linear		CG18812	Dpse\GA15091
contig7843size1131	0.85621	0	0	linear		Arp1	Dpse\GA19410
contig4291size1815	0.840424	0	0	sigmoid		CG11069	Dpse\GA10739
contig12430size345	0.829326	0	0	linear			Dpse\GA26616
contig4146size1206	0.809472	0	0	sigmoid		CG6733	Dpse\GA19818
contig3393size1476	0.800347	0	0	linear		Cyp6a16	Dpse\GA29000
contig2992size3516	0.79625	2.22045e-16	3.54023e-13	linear		CG5514	Dpse\GA26678
contig18365size1362	0.794926	2.22045e-16	3.54023e-13	sigmoid		lig3	Dpse\GA26759
contig8417size315	0.792772	4.44089e-16	5.05748e-13	linear		CG42375	Dpse\GA26499
contig12560size3315	0.792664	4.44089e-16	5.05748e-13	sigmoid		mura	Dpse\GA27915
contig16867size1912	0.789823	4.44089e-16	5.05748e-13	sigmoid		CG5708	Dpse\GA19074
contig1696size3183	0.775161	3.33067e-15	3.12374e-12	linear		sda	Dpse\GA18944
contig17070size1922	0.761406	1.9984e-14	1.67863e-11	linear		CG31381	Dpse\GA16221
contig10272size515	0.754351	4.70735e-14	3.57358e-11	linear		CG42821	Dpse\GA30069
contig17926size2905	0.754227	4.77396e-14	3.57358e-11	linear		NK7.1	Dpse\GA21136
contig17116size1752	0.753952	4.92939e-14	3.57358e-11	linear		CG5961	Dpse\GA19260
contig18089size1028	0.75009	7.81597e-14	5.42198e-11	step	56		Dpse\GA26056
contig7374size4368	0.736172	3.82805e-13	2.34912e-10	linear		CG11897	Dpse\GA26954
contig16030size648	0.733729	5.00933e-13	2.95905e-10	linear		Nhe3	Dpse\GA10922
contig865size1176	0.727497	9.80993e-13	5.58715e-10	sigmoid		CG33509	Dpse\GA25475
contig11344size1413	0.725802	1.17417e-12	6.43379e-10	sigmoid		CG12863
contig11540size999	0.724002	1.41887e-12	7.47516e-10	linear		Acsl	Dpse\GA21288
contig6066size918	0.723445	1.50413e-12	7.47516e-10	sigmoid		CG12560	Dpse\GA25663
contig11147size370	0.723041	1.56897e-12	7.58691e-10	linear		Cp1	Dpse\GA25021
contig7134size966	0.722742	1.61871e-12	7.59828e-10	linear		CG8132	Dpse\GA20841
contig10607size570	0.716746	2.99938e-12	1.36689e-09	sigmoid		Prosalpha6	Dpse\GA23615
contig1698size3591	0.712694	4.51017e-12	1.9978e-09	sigmoid		CG7261	Dpse\GA20218
contig8354size4491	0.70693	7.96252e-12	3.34048e-09	step	50	scrib	Dpse\GA18897
contig16679size2848	0.704731	9.85567e-12	4.03173e-09	linear		CG43968	Dpse\GA26904
contig18205size8952	0.702886	1.17697e-11	4.70437e-09	linear		hts	Dpse\GA21702
contig9075size1521	0.694184	2.66973e-11	1.01377e-08	linear		CG43129	Dpse\GA14319
contig18335size4232	0.688193	4.61524e-11	1.67443e-08	sigmoid		CG30497	Dpse\GA15884
contig17248size1251	0.683308	7.1426e-11	2.53026e-08	linear		Ude	Dpse\GA14925
contig17930size3535	0.672006	1.90102e-10	6.44666e-08	linear		qless	Dpse\GA15930
contig24size3621	0.670519	2.15556e-10	7.17615e-08	linear		CG11898	Dpse\GA26955
contig19831size1115	0.665817	3.19182e-10	1.01742e-07	sigmoid		CG44014	Dpse\GA26140
contig871size1410	0.662428	4.21756e-10	1.25509e-07	sigmoid		Acph-1	Dpse\GA26867
contig17671size4282	0.662331	4.25103e-10	1.25509e-07	linear		CG31663	Dpse\GA16377
contig11470size877	0.658889	5.62041e-10	1.62949e-07	linear		Cpr49Ae	Dpse\GA21125
contig2224size1707	0.658458	5.81886e-10	1.65735e-07	linear		Cyp6d4	Dpse\GA11819
contig12345size428	0.656258	6.94109e-10	1.94162e-07	linear		coil	Dpse\GA21272
contig15676size2948	0.65551	7.36745e-10	2.02637e-07	sigmoid		CG42346	Dpse\GA29088
contig4384size3024	0.652662	9.23065e-10	2.45318e-07	linear		CG5322	Dpse\GA27829
contig20388size1144	0.650641	1.0817e-09	2.77786e-07	sigmoid		RabX1	Dpse\GA17740
contig11630size1681	0.650606	1.08466e-09	2.77786e-07	sigmoid		Smr	Dpse\GA22747
contig18079size2324	0.649213	1.20906e-09	2.97194e-07	linear		CG8680	Dpse\GA21258
contig11519size2033	0.649079	1.22174e-09	2.97194e-07	sigmoid		Hnf4	Dpse\GA21689
contig17466size3605	0.648015	1.32683e-09	3.1656e-07	sigmoid		CG14439	Dpse\GA12986
contig17801size5108	0.647704	1.3591e-09	3.1894e-07	step	46	Dad	Dpse\GA18732
contig1741size1347	0.645373	1.62625e-09	3.71337e-07	linear		CG11029	Dpse\GA10715
contig11686size449	0.644513	1.73702e-09	3.90814e-07	step	50	CG1208	Dpse\GA26484
contig11532size2099	0.642558	2.0158e-09	4.47402e-07	sigmoid		CG3168	Dpse\GA16389
contig18646size1307	0.640808	2.30113e-09	5.0244e-07	linear		CG42633	Dpse\GA30166
contig18115size3995	0.638878	2.66019e-09	5.7323e-07	sigmoid		CG32107	Dpse\GA25938
contig18328size1733	0.636028	3.28933e-09	6.99542e-07	step	46	CG10874	Dpse\GA10612
contig7505size1041	0.635294	3.47287e-09	7.28106e-07	linear		Gmer	Dpse\GA17480
contig20349size1629	0.632836	4.16151e-09	8.27019e-07	linear		RagC-D	Dpse\GA21270
contig7937size1164	0.632716	4.19813e-09	8.27019e-07	step	42.5	Atf-2	Dpse\GA24876
contig2617size1488	0.632648	4.219e-09	8.27019e-07	linear		Dmtn	Dpse\GA10158
contig1676size3081	0.632527	4.2565e-09	8.27019e-07	linear		CG9468	Dpse\GA21810
contig7022size1395	0.63242	4.28995e-09	8.27019e-07	linear		yellow-h	Dpse\GA27858
contig8105size732	0.632221	4.35295e-09	8.27019e-07	linear		Pex11	Dpse\GA20979
contig7452size1842	0.632004	4.42256e-09	8.27019e-07	step	50	ApepP	Dpse\GA27324
contig15711size457	0.631875	4.46445e-09	8.27019e-07	linear		PIG-S	Dpse\GA30146
contig11530size1002	0.630672	4.87328e-09	8.60437e-07	sigmoid		Got1	Dpse\GA24132
contig16796size871	0.630583	4.90478e-09	8.60437e-07	linear		mRpL32	Dpse\GA11487
contig11341size817	0.629682	5.23618e-09	9.08286e-07	linear		MFS17
contig14918size842	0.628861	5.5564e-09	9.4038e-07	linear		Vps25	Dpse\GA13223
contig5210size783	0.628554	5.68101e-09	9.4038e-07	step	46	CG6726	Dpse\GA26984
contig2900size1872	0.626403	6.63061e-09	1.07886e-06	sigmoid		CG7461	Dpse\Arc42
contig129size1224	0.624463	7.61502e-09	1.22744e-06	step	50	CG33099	Dpse\GA26989
contig19146size1095	0.623758	8.00638e-09	1.27576e-06	linear		Dsp1	Dpse\GA11488
contig1940size6720	0.623624	8.0826e-09	1.27576e-06	sigmoid		Ppn	Dpse\GA22193
contig75size624	0.623054	8.41578e-09	1.30363e-06	linear		Rab8	Dpse\GA23499
contig19424size1041	0.622384	8.82353e-09	1.35243e-06	linear		CG5107	Dpse\GA28269
contig7523size735	0.620776	9.88112e-09	1.50054e-06	linear		obst-E	Dpse\GA10790
contig296size1653	0.620325	1.01983e-08	1.53452e-06	linear		Cyp6a23	Dpse\GA24954
contig515size624	0.617171	1.27047e-08	1.87525e-06	sigmoid		Rab7	Dpse\GA29225
contig16167size2216	0.616501	1.3308e-08	1.94583e-06	sigmoid		how	Dpse\GA10223
contig7698size1719	0.615194	1.45635e-08	2.09753e-06	sigmoid		Zip71B	Dpse\GA10004
contig8786size1686	0.615117	1.46411e-08	2.09753e-06	sigmoid		CG18095	Dpse\GA14790
contig7491size1086	0.614724	1.50425e-08	2.13576e-06	linear		Gyk	Dpse\GA14911
contig11396size989	0.614614	1.51564e-08	2.14508e-06	step	50	Hmgcr	Dpse\GA10278
contig18103size4480	0.611652	1.85557e-08	2.55702e-06	step	46	Hip14	Dpse\GA19299
contig11641size253	0.611582	1.8645e-08	2.55702e-06	linear		coil	Dpse\GA21272
contig20428size2468	0.610679	1.98232e-08	2.69872e-06	step	56	CG13698	Dpse\GA12466
contig9587size348	0.610281	2.03636e-08	2.71099e-06	linear		CG6543	Dpse\GA19673
contig5388size1242	0.609722	2.11487e-08	2.72642e-06	linear		CG5731	Dpse\GA27712
contig10837size2099	0.609411	2.15969e-08	2.75564e-06	step	56
contig17124size968	0.608041	2.36826e-08	2.95269e-06	linear		CG9312	Dpse\GA21691
contig11508size3170	0.606296	2.6616e-08	3.263e-06	step	56	tho2	Dpse\GA16382
contig20596size2180	0.60579	2.75301e-08	3.34765e-06	sigmoid		CG6398	Dpse\GA19563
contig12385size821	0.60535	2.83476e-08	3.41894e-06	sigmoid		CG18812
contig7082size339	0.604498	2.99974e-08	3.58212e-06	linear		CG15526	Dpse\GA13784
contig18896size527	0.604224	3.05482e-08	3.60284e-06	sigmoid		CG15515	Dpse\GA13776
contig15454size1861	0.603779	3.14604e-08	3.66665e-06	linear		PhKgamma	Dpse\GA14880
contig354size2061	0.603438	3.21772e-08	3.6942e-06	linear		CG42235	Dpse\GA30180
contig7368size3069	0.603281	3.2514e-08	3.70198e-06	step	50	CG13654	Dpse\GA12438
contig5902size2043	0.602977	3.31718e-08	3.73584e-06	linear		CG42235	Dpse\GA30180
contig12557size901	0.602657	3.38798e-08	3.75029e-06	step	50	Ald	Dpse\GA19329
contig17690size4146	0.602563	3.40913e-08	3.75029e-06	sigmoid		MED23	Dpse\GA17618
contig17820size4110	0.601708	3.60617e-08	3.94306e-06	step	50	Desat1	Dpse\Desat1
contig20243size1351	0.600758	3.83816e-08	4.16575e-06	sigmoid		CG10205	Dpse\GA10153
contig5921size2199	0.600327	3.94774e-08	4.22756e-06	linear		CG2316	Dpse\GA11765
contig18007size2067	0.599472	4.17428e-08	4.37493e-06	step	42.5	CG11807	Dpse\GA11211
contig17180size1357	0.59937	4.20217e-08	4.37761e-06	sigmoid		CG18473	Dpse\GA14949
contig17226size884	0.599198	4.24958e-08	4.40096e-06	step	50	CG6287	Dpse\GA19489
contig5975size708	0.59902	4.29909e-08	4.40587e-06	sigmoid		CG9288	Dpse\GA21672
contig12668size710	0.598985	4.30892e-08	4.40587e-06	sigmoid		Atg8a	Dpse\GA22662
contig1781size507	0.598596	4.41944e-08	4.46112e-06	linear		CG9468	Dpse\GA21810
contig17789size2660	0.596407	5.09233e-08	5.04163e-06	sigmoid		car	Dpse\GA11493
contig1213size1590	0.596111	5.19015e-08	5.10895e-06	linear		CG8839	Dpse\GA21360
contig16828size2938	0.593681	6.06624e-08	5.86656e-06	linear		CG16941	Dpse\GA14228
contig1179size1602	0.59345	6.15628e-08	5.88225e-06	step	46	CG4607	Dpse\GA18296
contig898size1878	0.592792	6.42005e-08	6.07684e-06	linear		CG5404	Dpse\GA18856
contig5948size627	0.592737	6.44284e-08	6.07684e-06	linear		CG3663	Dpse\GA17597
contig14673size1072	0.592466	6.55505e-08	6.14566e-06	linear		Gip	Dpse\GA15314
contig5675size339	0.592371	6.59464e-08	6.14566e-06	linear		Gyk	Dpse\GA14911
contig16638size1248	0.591154	7.12448e-08	6.56316e-06	linear		Fadd	Dpse\GA11540
contig15364size3437	0.589932	7.69695e-08	7.01306e-06	linear		Pfrx	Dpse\GA17426
contig8269size1539	0.589621	7.84935e-08	7.07254e-06	step	50	CG1208	Dpse\GA26484
contig4307size2490	0.58933	7.99424e-08	7.12715e-06	linear		CalpA	Dpse\GA24537
contig2000size1317	0.589011	8.15655e-08	7.16739e-06	linear		Lip4	Dpse\GA19361
contig4317size1833	0.587618	8.90183e-08	7.75564e-06	step	50	Mvl	Dpse\GA17603
contig17615size3615	0.587421	9.01216e-08	7.80883e-06	step	46	CenB1A	Dpse\GA19825
contig4152size2220	0.587064	9.21577e-08	7.90491e-06	sigmoid		EF-G2	Dpse\GA16055
contig12484size1120	0.586706	9.4238e-08	8.03319e-06	step	50	numb	Dpse\GA17683
contig2045size2139	0.586447	9.57759e-08	8.12618e-06	sigmoid		CG11147	Dpse\GA10794
contig8175size2103	0.585499	1.016e-07	8.60632e-06	step	50	schlank	Dpse\GA17532
contig17260size976	0.585309	1.02803e-07	8.64495e-06	linear		CG3566	Dpse\GA17524
contig17043size1083	0.584758	1.06379e-07	8.80407e-06	sigmoid		glec	Dpse\GA19695
contig649size795	0.583399	1.15714e-07	9.53532e-06	linear		GstE6	Dpse\GA14545
contig15452size2829	0.581804	1.27653e-07	1.04144e-05	step	50	CG2765	Dpse\GA15456
contig5748size855	0.581545	1.29694e-07	1.04703e-05	step	50	obst-E	Dpse\GA25356
contig9592size1947	0.578002	1.60974e-07	1.25856e-05	step	50	out	Dpse\GA20797
contig18320size3540	0.577544	1.655e-07	1.27884e-05	linear		lama	Dpse\GA10464
contig2688size690	0.577522	1.65721e-07	1.27884e-05	sigmoid		NLaz	Dpse\GA25349
contig1206size2577	0.576478	1.76516e-07	1.35054e-05	linear		Ppn	Dpse\GA17283
contig7672size885	0.57584	1.83434e-07	1.37656e-05	step	50	CG30280	Dpse\GA24068
contig20122size1829	0.57481	1.9514e-07	1.45994e-05	step	50	CG9932	Dpse\GA22134
contig21007size2103	0.574262	2.01655e-07	1.49134e-05	sigmoid		Ent1	Dpse\GA11273
contig5471size450	0.574222	2.02139e-07	1.49134e-05	step	50	Dlic	Dpse\GA15140
contig15382size434	0.57395	2.05456e-07	1.50651e-05	step	56	Arp1	Dpse\GA19410
contig16834size1226	0.573644	2.09248e-07	1.52188e-05	linear		CG17556	Dpse\GA14552
contig1420size2355	0.572842	2.1951e-07	1.58748e-05	step	56	ome	Dpse\GA16711
contig8976size1659	0.572509	2.23907e-07	1.60907e-05	linear		bmm	Dpse\GA18792
contig3787size2076	0.572189	2.28209e-07	1.63046e-05	linear		CG5853	Dpse\GA19180
contig5504size966	0.571564	2.36834e-07	1.67198e-05	sigmoid		bond	Dpse\GA19958
contig14908size778	0.571534	2.37256e-07	1.67198e-05	sigmoid		CG30355	Dpse\GA15781
contig1381size540	0.570358	2.54377e-07	1.76879e-05	linear		CG14512	Dpse\GA13043
contig7108size1809	0.569483	2.67858e-07	1.85013e-05	step	56	SLC5A11	Dpse\GA21088
contig19282size1588	0.569216	2.72096e-07	1.86162e-05	step	50	ltd	Dpse\GA20772
contig3919size576	0.569195	2.72442e-07	1.86162e-05	step	50	Cdc42	Dpse\GA11680
contig1195size1149	0.567814	2.95459e-07	1.99169e-05	step	56	CG11723	Dpse\GA11162
contig3497size1566	0.567586	2.99439e-07	1.99504e-05	linear		Cyp317a1	Dpse\GA14516
contig6790size1371	0.5673	3.04479e-07	2.01995e-05	linear		CG7979	Dpse\GA20738
contig14877size2073	0.567016	3.09578e-07	2.05127e-05	step	46	CG14722	Dpse\GA13204
contig2909size1500	0.566172	3.25224e-07	2.1133e-05	linear		CG3036	Dpse\GA15786
contig17136size1411	0.564884	3.50523e-07	2.26615e-05	step	56	CG14692	Dpse\GA27314
contig7026size1467	0.564341	3.61727e-07	2.32775e-05	step	56	CG3285	Dpse\GA17181
contig2557size825	0.56381	3.7302e-07	2.37929e-05	sigmoid		rost	Dpse\GA28030
contig9509size3702	0.563097	3.88718e-07	2.46166e-05	linear		CG31793	Dpse\GA16480
contig12570size1980	0.562515	4.01978e-07	2.53387e-05	linear
contig6087size603	0.562156	4.10366e-07	2.57412e-05	step	46	Plip	Dpse\GA10281
contig35size1908	0.561737	4.20375e-07	2.6163e-05	linear		CG1732	Dpse\GA21033
contig14420size1223	0.561555	4.24801e-07	2.62693e-05	linear		CG3776	Dpse\GA17681
contig6116size1668	0.561378	4.29122e-07	2.64141e-05	linear		NaPi-T	Dpse\GA10155
contig12270size687	0.560454	4.5246e-07	2.7617e-05	sigmoid		Rtnl1
contig17864size481	0.559831	4.68871e-07	2.84378e-05	linear		Mob2	Dpse\GA11155
contig2680size1053	0.559643	4.73928e-07	2.86321e-05	step	50	Efr	Dpse\GA17679
contig4180size1092	0.559465	4.78761e-07	2.8825e-05	step	50	CG9331	Dpse\GA21708
contig7759size3192	0.55897	4.92444e-07	2.9496e-05	sigmoid		Klp31E	Dpse\GA18793
contig20773size2294	0.558408	5.08449e-07	3.02279e-05	linear		T3dh	Dpse\GA17444
contig19556size1496	0.558107	5.1722e-07	3.05356e-05	step	56	CG7650	Dpse\GA20503
contig5515size999	0.558022	5.197e-07	3.05994e-05	sigmoid		CG30491	Dpse\GA15878
contig15761size1372	0.557349	5.39907e-07	3.12007e-05	step	50	Gal	Dpse\GA25341
contig5662size1371	0.556839	5.55724e-07	3.20091e-05	linear		Idgf5	Dpse\GA24906
contig17649size3296	0.556619	5.6267e-07	3.22955e-05	step	50	Ent2	Dpse\GA16558
contig1182size1899	0.555292	6.06393e-07	3.42691e-05	step	56	DAT	Dpse\GA21033
contig8968size1128	0.554668	6.28009e-07	3.51394e-05	step	50	cv	Dpse\GA11617
contig11415size2080	0.554279	6.41879e-07	3.57971e-05	linear		CG14664	Dpse\GA21824
contig3001size1569	0.554201	6.44692e-07	3.58391e-05	step	50	wat	Dpse\GA12977
contig7475size966	0.553633	6.65533e-07	3.68602e-05	linear		CG4565	Dpse\GA18262
contig14203size616	0.553569	6.67926e-07	3.68602e-05	sigmoid		CG1890	Dpse\GA15111
contig9815size357	0.553389	6.74683e-07	3.7118e-05	sigmoid		CG8353	Dpse\GA21012
contig15671size1916	0.553064	6.87046e-07	3.76481e-05	linear		CG4089	Dpse\GA30168
contig807size1998	0.552747	6.99287e-07	3.80442e-05	linear		slo	Dpse\GA10500
contig16075size1141	0.551529	7.48377e-07	4.01628e-05	linear		CG9010	Dpse\GA21475
contig7328size1125	0.551236	7.6065e-07	4.06408e-05	step	50	spict	Dpse\GA11537
contig20657size1293	0.55092	7.74088e-07	4.07885e-05	linear		CG10038	Dpse\GA10025
contig19470size1196	0.550556	7.89861e-07	4.14412e-05	linear		Karl	Dpse\GA17982
contig9010size462	0.550406	7.96469e-07	4.16191e-05	sigmoid		CG32638	Dpse\GA17035
contig16712size762	0.550062	8.11743e-07	4.23169e-05	linear		Cpr49Ah	Dpse\GA21130
contig16691size1427	0.549862	8.20796e-07	4.26465e-05	linear		dnc	Dpse\GA28562
contig8564size2361	0.5494	8.41987e-07	4.34543e-05	sigmoid		CG41520	Dpse\GA28982
contig18402size4070	0.549046	8.58597e-07	4.41886e-05	linear		Cenp-C	Dpse\GA16129
contig17650size3564	0.548705	8.74875e-07	4.4867e-05	step	50	CG11210	Dpse\GA10844
contig18014size2909	0.548625	8.78738e-07	4.49276e-05	linear		Wsck	Dpse\GA16029
contig1834size792	0.548523	8.83704e-07	4.50388e-05	step	46	Clic	Dpse\GA10697
contig14321size1180	0.547842	9.17384e-07	4.65713e-05	step	50	Nipsnap	Dpse\GA21617
contig9508size969	0.547603	9.29511e-07	4.68852e-05	step	50	CG42319	Dpse\GA24566
contig5479size507	0.547333	9.43375e-07	4.71411e-05	linear		CG13325	Dpse\GA26818
contig7522size1995	0.547217	9.49402e-07	4.72928e-05	step	56	CG4009	Dpse\GA17852
contig3638size5784	0.546564	9.83944e-07	4.88843e-05	step	50	PlexA	Dpse\GA10747
contig11460size2797	0.546004	1.01449e-06	5.00201e-05	sigmoid		CG12054	Dpse\GA30079
contig15536size818	0.545125	1.06431e-06	5.20118e-05	linear		drm	Dpse\GA10010
contig1501size2031	0.544629	1.09337e-06	5.29946e-05	linear		alpha-Man-Ib	Dpse\GA11250
contig2872size357	0.544476	1.1025e-06	5.33182e-05	sigmoid		Atg8a	Dpse\GA22662
contig4293size1602	0.544196	1.11939e-06	5.37971e-05	step	50	CG10178	Dpse\GA10135
contig17699size2425	0.544121	1.12396e-06	5.37971e-05	linear		kuk	Dpse\GA18711
contig19821size1831	0.543703	1.14972e-06	5.47434e-05	linear		atilla	Dpse\GA19698
contig16237size7736	0.542993	1.19476e-06	5.6479e-05	sigmoid		CG14299	Dpse\GA12888
contig17933size1595	0.542626	1.21868e-06	5.73904e-05	step	56	CG1136	Dpse\GA10946
contig7627size2352	0.54179	1.27483e-06	5.93921e-05	linear		Keap1	Dpse\GA17807
contig4027size843	0.541278	1.31042e-06	6.09055e-05	step	50	CG4598	Dpse\GA18288
contig17307size1161	0.5408	1.34456e-06	6.17601e-05	linear		CG5597	Dpse\GA18997
contig21087size6534	0.540619	1.35766e-06	6.25012e-05	sigmoid		CG18870	Dpse\GA15108
contig16897size608	0.540451	1.36992e-06	6.27799e-05	linear		CG4839	Dpse\GA18468
contig12173size818	0.539883	1.41222e-06	6.42436e-05	sigmoid		Fs	Dpse\GA24574
contig17471size1562	0.539849	1.41485e-06	6.42436e-05	sigmoid		CG7903	Dpse\GA26866
contig18001size5298	0.539656	1.42946e-06	6.47847e-05	step	56	Lpin	Dpse\GA21271
contig2644size1122	0.539235	1.46199e-06	6.59564e-05	linear		Cht9	Dpse\GA10376
contig11245size560	0.538554	1.51607e-06	6.80883e-05	sigmoid		CG9360	Dpse\GA10693
contig4520size3081	0.538429	1.52626e-06	6.81534e-05	sigmoid		CG32473	Dpse\GA16930
contig7983size750	0.538267	1.53949e-06	6.84077e-05	sigmoid		GstE13	Dpse\GA11198
contig14951size1659	0.537734	1.58376e-06	6.94678e-05	sigmoid		Sar1	Dpse\GA20080
contig12592size2043	0.537662	1.5898e-06	6.94678e-05	step	56
contig11314size1227	0.536587	1.68307e-06	7.28015e-05	sigmoid		Asx	Dpse\GA24730
contig1835size1791	0.536238	1.71443e-06	7.39007e-05	step	50	CG12512	Dpse\GA25183
contig14511size758	0.536047	1.73183e-06	7.4362e-05	step	56	CG9628	Dpse\GA21923
contig12333size529	0.534995	1.83072e-06	7.76144e-05	step	50	CG44141
contig2506size1818	0.534926	1.8374e-06	7.78315e-05	step	56	CG6414	Dpse\GA19574
contig18283size2719	0.534334	1.89549e-06	7.99454e-05	step	46	CG6337	Dpse\GA19520
contig17159size1822	0.533983	1.93073e-06	8.01481e-05	linear		tou	Dpse\GA10623
contig10735size1534	0.533875	1.94171e-06	8.01481e-05	linear		par-1	Dpse\GA24400
contig9332size351	0.533861	1.94317e-06	8.01481e-05	step	50	Arf79F	Dpse\GA21036
contig6529size1416	0.533264	2.00494e-06	8.2201e-05	linear		Thiolase	Dpse\GA18273
contig1939size1629	0.532243	2.11492e-06	8.5589e-05	step	46	Cyp12b2	Dpse\GA13473
contig9549size3423	0.531692	2.1766e-06	8.75679e-05	sigmoid		CG31547	Dpse\GA16316
contig12236size1203	0.53151	2.19739e-06	8.81492e-05	sigmoid		CG44006	Dpse\GA23397
contig5754size1827	0.531297	2.2218e-06	8.87277e-05	step	46	CG16979	Dpse\GA14252
contig16716size962	0.530387	2.32943e-06	9.28913e-05	linear		CG33346	Dpse\GA27180
contig12636size385	0.530095	2.36506e-06	9.40159e-05	step	56	RpL36A	Dpse\GA20340
contig7749size333	0.529727	2.41054e-06	9.53654e-05	step	56	Tab2	Dpse\GA20335
contig3945size1026	0.52946	2.44408e-06	9.63136e-05	step	50	Cp1	Dpse\GA25021
contig9623size1065	0.529384	2.45374e-06	9.64695e-05	linear		CG6084	Dpse\GA19342
contig4375size1119	0.529361	2.45662e-06	9.66247e-05	linear		nmd	Dpse\GA18367
contig2333size1578	0.529053	2.49614e-06	9.74756e-05	sigmoid		Cyp4e1	Dpse\GA17961
contig20579size1943	0.528877	2.51893e-06	9.77772e-05	step	50	Sesn	Dpse\GA10899
contig14812size610	0.52804	2.6301e-06	0.000101202	step	50	Rop	Dpse\GA29333
contig1099size1281	0.527615	2.68823e-06	0.000102137	step	42.5	CG5196	Dpse\GA18728
contig11179size436	0.527592	2.69146e-06	0.000102137	linear		betaTub97EF	Dpse\GA27086
contig202size1083	0.527478	2.70724e-06	0.000102652	step	50	Gpdh	Dpse\GA16715
contig15721size557	0.527057	2.76641e-06	0.000104428	step	50	CG42837	Dpse\GA24713
contig17490size1829	0.526255	2.8827e-06	0.000107057	step	46	CG12746	Dpse\GA11785
contig15171size1124	0.525449	3.00403e-06	0.000111	sigmoid		para	Dpse\GA22114
contig721size1824	0.524983	3.07624e-06	0.000113172	linear		CG7912	Dpse\GA20680
contig20701size1003	0.524602	3.13672e-06	0.000114848	sigmoid		CG10731	Dpse\GA24708
contig369size1410	0.524211	3.19971e-06	0.000116508	step	50	CG33281	Dpse\GA25714
contig3313size489	0.524057	3.22497e-06	0.000116969	linear		skpA	Dpse\GA14255
contig14337size1095	0.523624	3.29662e-06	0.000119331	sigmoid		CG1319	Dpse\GA12105
contig10841size383	0.523287	3.35348e-06	0.000120592	linear		CG34310
contig19153size838	0.521922	3.59358e-06	0.000128075	step	50	ppa	Dpse\GA22149
contig12488size1396	0.521822	3.61173e-06	0.000128285	step	50	row	Dpse\GA20818
contig907size2556	0.52175	3.62495e-06	0.000128285	step	50	mino	Dpse\GA18937
contig11399size2539	0.520909	3.78185e-06	0.000133068	sigmoid		CG34362	Dpse\GA26680
contig12369size702	0.520299	3.89988e-06	0.00013609	step	56	nemy	Dpse\GA21312
contig691size1245	0.520296	3.90029e-06	0.00013609	linear		CG31974	Dpse\GA16592
contig1811size1083	0.520243	3.91073e-06	0.000136141	step	56	CG10195	Dpse\GA29071
contig4195size723	0.520096	3.93978e-06	0.00013659	step	46	PHGPx	Dpse\GA11336
contig1634size1524	0.51998	3.96284e-06	0.000136985	linear		Cyp4ac1	Dpse\GA26012
contig17283size896	0.519689	4.02118e-06	0.00013876	linear		GstE14	Dpse\GA18357
contig15083size988	0.519457	4.06815e-06	0.000140182	linear		RpLP0-like	Dpse\GA12545
contig1508size1476	0.519283	4.10367e-06	0.000140608	step	50	CG40160	Dpse\GA26264
contig4227size1410	0.519033	4.15556e-06	0.000141449	sigmoid		Idgf2	Dpse\GA18210
contig3885size1632	0.519026	4.15686e-06	0.000141449	linear		Dot	Dpse\GA15461
contig16570size664	0.518845	4.1947e-06	0.000141864	linear		Ak6	Dpse\GA21342
contig12615size2434	0.518664	4.23292e-06	0.000142915	step	56	CG4953
contig17979size3191	0.518467	4.27487e-06	0.000143961	linear		Tango6	Dpse\GA14919
contig1762size2733	0.518163	4.34026e-06	0.000145705	step	56	CG30047	Dpse\GA15604
contig7704size1047	0.51803	4.36905e-06	0.000146404	sigmoid		CG12917	Dpse\GA11906
contig5729size843	0.517577	4.46881e-06	0.000148816	step	50	CG31205	Dpse\GA30055
contig20size663	0.517377	4.51373e-06	0.000149835	step	50	14-3-3zeta	Dpse\GA24843
contig2665size3300	0.51728	4.53556e-06	0.000149915	sigmoid		conv	Dpse\GA21164
contig11554size744	0.516909	4.61992e-06	0.000151595	sigmoid		Med	Dpse\GA14643
contig3329size519	0.516818	4.64097e-06	0.000151939	step	50	Vha100-2	Dpse\GA15015
contig4160size1692	0.516118	4.80517e-06	0.000156222	linear		alpha-Est10	Dpse\GA10907
contig15416size2528	0.515835	4.87308e-06	0.000157849	linear		eas	Dpse\GA17499
contig15759size1334	0.515437	4.97002e-06	0.000160759	linear		mRpL28	Dpse\GA17686
contig17441size1362	0.5154	4.9792e-06	0.000160759	sigmoid		tou	Dpse\GA10623
contig16550size1586	0.515125	5.04742e-06	0.000162358	sigmoid		gny	Dpse\GA18653
contig6331size1923	0.514899	5.10402e-06	0.000162985	step	50	Ect3	Dpse\GA16177
contig1385size1293	0.514749	5.14203e-06	0.000163935	linear		CG5167	Dpse\GA18705
contig642size309	0.514245	5.27143e-06	0.000167729	step	50	Ubi-p5E	Dpse\GA30006
contig17502size2232	0.513916	5.35754e-06	0.000169911	linear		CG5805	Dpse\GA19143
contig20731size2078	0.513883	5.36624e-06	0.000169911	step	56	CG13841	Dpse\GA12563
contig19988size1316	0.513775	5.39489e-06	0.000170207	linear		CG42445	Dpse\GA24408
contig4077size1215	0.513577	5.4478e-06	0.000171713	step	50	CG5346	Dpse\GA18819
contig2191size468	0.513517	5.46388e-06	0.000171713	linear		CG9568	Dpse\GA28092
contig15338size1709	0.513508	5.46624e-06	0.000171713	step	50	CG3295	Dpse\GA17211
contig2448size1167	0.513394	5.49714e-06	0.000172265	step	56	Spn31A	Dpse\GA18444
contig5620size1221	0.513297	5.52325e-06	0.000172265	linear		Tre1	Dpse\GA16412
contig20907size4467	0.513295	5.52393e-06	0.000172265	linear		CG7084	Dpse\GA20090
contig3410size639	0.513163	5.55992e-06	0.000173174	linear		CG8834	Dpse\GA24368
contig8679size537	0.513001	5.60413e-06	0.000173742	step	50	CG14879	Dpse\GA13315
contig21069size528	0.513001	5.60429e-06	0.000173742	step	50	CG31689	Dpse\GA16397
contig17575size2562	0.512787	5.66331e-06	0.000175262	sigmoid		CG17912	Dpse\GA14721
contig17960size963	0.512462	5.75458e-06	0.000177018	step	50	Rgl	Dpse\GA21377
contig11498size889	0.512215	5.82467e-06	0.000178828	step	50	Tret1-1	Dpse\GA15593
contig16696size1215	0.512037	5.87568e-06	0.000179899	step	46	Ciao1	Dpse\GA11817
contig10868size1662	0.511978	5.89251e-06	0.000179899	linear		how	Dpse\GA10223
contig12642size5221	0.511978	5.89268e-06	0.000179899	linear		Traf4	Dpse\GA15869
contig3289size714	0.511694	5.97513e-06	0.000181299	sigmoid		CG6567	Dpse\GA19689
contig16597size1184	0.511691	5.97602e-06	0.000181299	linear		CG2846	Dpse\GA15482
contig9694size2535	0.511381	6.06702e-06	0.000182984	step	50	ClC-b	Dpse\GA21190
contig5485size1077	0.511369	6.0708e-06	0.000182984	linear		CG8010	Dpse\GA27005
contig11346size679	0.511169	6.13042e-06	0.000184444	step	46	CG34426	Dpse\GA30028
contig14249size1167	0.511072	6.15926e-06	0.000184997	step	50	cpb	Dpse\GA14356
contig5621size582	0.511004	6.1799e-06	0.000185249	step	50	CG2022	Dpse\GA15190
contig3399size3582	0.510813	6.23762e-06	0.000185949	linear		eIF4G	Dpse\GA10575
contig7731size489	0.51047	6.34283e-06	0.000187577	linear		SelR	Dpse\GA19702
contig8335size426	0.509964	6.50093e-06	0.0001916	linear		CG34298	Dpse\GA26933
contig20433size2552	0.509456	6.66359e-06	0.000195527	sigmoid		CG8272	Dpse\GA20946
contig918size1413	0.509358	6.69527e-06	0.000196046	step	56	Atg18b	Dpse\GA21256
contig12571size590	0.509261	6.727e-06	0.000196563	step	50	IM2	Dpse\GA14796
contig17427size1727	0.509186	6.7514e-06	0.000196787	step	46	CG42726	Dpse\GA30120
contig11560size498	0.50913	6.76981e-06	0.000197009	step	50	CG4562	Dpse\GA18260
contig5848size879	0.508843	6.86484e-06	0.000198903	linear		CG17664	Dpse\GA24838
contig3113size615	0.508319	7.04114e-06	0.000203303	step	50	Rab10	Dpse\GA26078
contig18352size4690	0.508106	7.11427e-06	0.000204663	step	50	Atg17	Dpse\GA12308
contig20614size2002	0.508019	7.14402e-06	0.000205156	step	46	NnaD	Dpse\GA17027
contig3672size3204	0.507895	7.18692e-06	0.000206221	step	50	CG7255	Dpse\GA20214
contig16161size5605	0.507518	7.31918e-06	0.000209197	step	56	Sra-1	Dpse\GA18534
contig17957size3528	0.507137	7.45485e-06	0.000212152	step	46	Prestin	Dpse\GA18918
contig17693size2026	0.507041	7.48933e-06	0.000212911	step	56	cN-IIIB	Dpse\GA17406
contig2104size318	0.506957	7.51972e-06	0.000213383	sigmoid		CG5432	Dpse\GA18877
contig5295size1044	0.506718	7.60695e-06	0.000215554	step	50	CG9743	Dpse\GA22002
contig5541size1650	0.505358	8.12061e-06	0.00022878	linear		CG3534	Dpse\GA17507
contig20148size1428	0.504998	8.26208e-06	0.000231092	linear		bonsai	Dpse\GA18031
contig61size456	0.504996	8.26257e-06	0.000231092	step	50	CG31547	Dpse\GA16316
contig11654size1345	0.504863	8.31548e-06	0.000231148	linear		foxo	Dpse\GA16248
contig15879size4183	0.50472	8.37262e-06	0.000232133	linear		fng	Dpse\GA10411
contig8610size1230	0.504221	8.57482e-06	0.000235631	step	56	Stim	Dpse\GA27643
contig17844size1883	0.503935	8.69279e-06	0.000238109	step	50	CG12105	Dpse\GA28303
contig7962size1260	0.501508	9.7561e-06	0.000261584	linear		PhKgamma	Dpse\GA14880
contig1265size1791	0.500949	1.00175e-05	0.000266227	step	50	CG4562	Dpse\GA18260
contig11653size802	0.500835	1.00717e-05	0.000268441	step	50	CG3961	Dpse\GA17806
contig17100size2020	0.500458	1.02525e-05	0.000272847	linear		Arpc2	Dpse\GA10664
contig15862size4255	0.500073	1.04406e-05	0.00027413	linear		CG16974	Dpse\GA14248
contig3878size1452	0.500066	1.04441e-05	0.00027413	sigmoid		CG33282	Dpse\GA25715
contig17227size1740	0.50006	1.0447e-05	0.00027413	linear		slmo	Dpse\GA21566
contig7847size444	0.499905	1.05234e-05	0.000276309	step	56	eff	Dpse\GA26693
contig11661size1980	0.499835	1.05582e-05	0.000278481	step	50	ps	Dpse\GA30025
contig3590size993	0.499431	1.07612e-05	0.000281418	linear		CG7632	Dpse\GA20494
contig21167size1454	0.499293	1.08311e-05	0.000281418	step	50	spen	Dpse\GA25185
contig17144size1557	0.49912	1.09198e-05	0.000283098	step	56	Mulk	Dpse\GA16541
contig20653size2254	0.49907	1.09454e-05	0.000283098	step	42.5	spn-F	Dpse\GA11408
contig7815size1311	0.498905	1.10305e-05	0.000284768	linear		CG18549	Dpse\GA27031
contig17685size1325	0.498726	1.11236e-05	0.000286891	step	50	CG45050	Dpse\GA17352
contig14174size1264	0.498587	1.11965e-05	0.000289007	step	50	miple2	Dpse\GA14888
contig15505size1150	0.49841	1.12898e-05	0.000290647	step	50	zye	Dpse\GA23353
contig1310size3303	0.498118	1.14453e-05	0.000292747	step	50	Tl	Dpse\Tl
contig5399size327	0.498027	1.14943e-05	0.00029484	step	50	CG16723	Dpse\GA26816
contig17546size1861	0.497812	1.16104e-05	0.000295976	linear		nub	Dpse\GA19468
contig2475size1764	0.497685	1.16797e-05	0.000298051	step	50	Indy	Dpse\GA23740
contig8942size1086	0.497445	1.18116e-05	0.000299641	step	50	Syx7	Dpse\GA18647
contig17882size835	0.496791	1.21783e-05	0.000308326	linear		CG6145	Dpse\GA24350
contig21169size3218	0.496145	1.25509e-05	0.000313957	step	50	Bsg	Dpse\GA16333
contig11613size3235	0.49614	1.25537e-05	0.000313957	step	56		Dpse\GA22356
contig7628size642	0.495801	1.2753e-05	0.000316468	linear		GstD1	Dpse\GA18009
contig9656size1350	0.495474	1.29484e-05	0.000317954	step	56		Dpse\GA23338
contig2991size1422	0.495297	1.30555e-05	0.000321889	linear		CG1970	Dpse\GA25154
contig17544size971	0.495043	1.32104e-05	0.000323847	linear		ome	Dpse\GA16711
contig196size921	0.4948	1.33602e-05	0.000327745	linear		CG5220	Dpse\GA18746
contig5849size915	0.494005	1.38615e-05	0.000336874	step	46	CG12393	Dpse\GA11605
contig15027size1651	0.493788	1.40014e-05	0.000338783	step	46	CG9837	Dpse\GA22066
contig339size759	0.493628	1.41052e-05	0.000340686	sigmoid		CG7631	Dpse\GA20493
contig18292size1660	0.49353	1.41692e-05	0.00034155	linear		CG7261	Dpse\GA20218
contig19457size1008	0.493449	1.42222e-05	0.00034155	linear			Dpse\GA29310
contig6867size765	0.493399	1.42553e-05	0.000343437	step	56	CG13308	Dpse\GA12188
contig16808size2219	0.492889	1.45942e-05	0.000348021	step	46	Syx4	Dpse\GA15445
contig4551size2034	0.492546	1.48272e-05	0.000351214	step	50	CG3164	Dpse\GA16356
contig20565size3179	0.492525	1.48414e-05	0.000351214	step	50	Trpml	Dpse\GA21296
contig16774size2167	0.492504	1.48556e-05	0.000352538	step	50	Sec61alpha	Dpse\GA21865
contig14628size1137	0.492344	1.49654e-05	0.000354378	step	56	CG13562	Dpse\GA12363
contig7015size2010	0.491268	1.5724e-05	0.000368188	linear		CG5009	Dpse\GA18591
contig19576size1048	0.490927	1.59716e-05	0.000373029	linear		Atox1	Dpse\GA16911
contig607size975	0.490682	1.61519e-05	0.000376591	step	50	CG2254	Dpse\GA15325
contig9053size387	0.490278	1.64535e-05	0.000381895	step	46	Irk2	Dpse\GA18138
contig14412size812	0.490214	1.65015e-05	0.000381895	step	50	Csp	Dpse\GA19562
contig7181size864	0.490009	1.66572e-05	0.000385405	step	50	CG11882	Dpse\GA11257
contig19790size1241	0.489769	1.68406e-05	0.000387153	step	50	Tsp42Er	Dpse\GA24040
contig1871size336	0.489651	1.69313e-05	0.000388335	step	56	Sod3	Dpse\GA30465
contig7914size891	0.489106	1.73572e-05	0.000397533	step	56	FER	Dpse\GA21383
contig7084size2247	0.489002	1.74396e-05	0.000397533	sigmoid		DNA-ligI	Dpse\GA18999
contig17365size1302	0.488716	1.76681e-05	0.000403231	step	50	Tsp42Ei	Dpse\GA24622
contig6028size789	0.488587	1.77724e-05	0.000403779	step	56	thetaTry	Dpse\GA11597
contig4436size1605	0.488549	1.7803e-05	0.000403779	step	50	Cyp12c1	Dpse\GA17972
contig5595size489	0.488211	1.80787e-05	0.000409419	step	56	CG12868	Dpse\GA11869
contig2607size1758	0.487962	1.82841e-05	0.000412772	linear		alpha-Est8	Dpse\GA10843
contig5707size1242	0.487515	1.86587e-05	0.000419422	linear		pip	Dpse\GA28240
contig16913size1561	0.487466	1.87002e-05	0.000419422	linear		CG12341	Dpse\GA11566
contig20468size1997	0.486769	1.93002e-05	0.00043106	sigmoid		PRL-1	Dpse\GA18577
contig5852size384	0.486508	1.95292e-05	0.000433705	sigmoid		lolal	Dpse\GA19096
contig1771size2295	0.486451	1.95792e-05	0.000434717	sigmoid		Sema-1b	Dpse\GA19600
contig2608size534	0.486311	1.97038e-05	0.000435722	step	50		Dpse\GA25504
contig6753size921	0.485696	2.02581e-05	0.000446516	linear		colt	Dpse\GA28750
contig12381size1222	0.484952	2.09476e-05	0.00045908	sigmoid		PGRP-LC
contig10490size1542	0.484434	2.14413e-05	0.000469417	step	56	CG45049	Dpse\GA25573
contig8989size2679	0.484253	2.16166e-05	0.000473153	step	46	CG1544	Dpse\GA13730
contig2115size1251	0.484033	2.18302e-05	0.000475574	linear		ATPsyn-beta	Dpse\ATPsyn-beta
contig12034size6919	0.483837	2.20232e-05	0.000478628	sigmoid		CG33978
contig6047size1380	0.483718	2.21406e-05	0.000480148	linear		Aats-phe	Dpse\GA12223
contig19806size1203	0.483703	2.21561e-05	0.000481664	linear		CG12304	Dpse\GA11544
contig10628size381	0.483557	2.23015e-05	0.000483177	step	50		Dpse\GA25781
contig15959size4131	0.483173	2.2688e-05	0.000490511	linear		CG9940	Dpse\GA22140
contig17474size744	0.482615	2.32605e-05	0.000500088	linear		MP1	Dpse\GA10711
contig12058size277	0.482115	2.37853e-05	0.000505378	step	50	Mrp4	Dpse\GA27495
contig5000size1254	0.482069	2.38346e-05	0.000505378	step	56	Or56a	Dpse\Or56a
contig15577size1600	0.482062	2.38413e-05	0.000505378	sigmoid		CG11127	Dpse\GA10776
contig2891size936	0.482033	2.38722e-05	0.000506826	step	56	CG5973	Dpse\GA19271
contig385size2094	0.48174	2.41862e-05	0.000511827	step	50	CG9990	Dpse\GA26799
contig17834size1642	0.481504	2.44416e-05	0.000514692	step	50	aop	Dpse\GA16373
contig3462size1281	0.481458	2.44915e-05	0.000515437	step	50	CG31288	Dpse\GA16150
contig4075size528	0.481323	2.46394e-05	0.000516859	step	50	Jra	Dpse\GA30492
contig8616size426	0.480972	2.50261e-05	0.000523196	linear		CG14806	Dpse\GA13262
contig8011size2772	0.48088	2.51289e-05	0.0005246	linear		Rat1	Dpse\GA10268
contig11603size3513	0.480792	2.52269e-05	0.000526001	step	56		Dpse\GA23253
contig16692size897	0.480666	2.53682e-05	0.000527414	sigmoid		RpS24	Dpse\GA17660
contig2001size1248	0.479986	2.61449e-05	0.000538443	step	50	CG10562	Dpse\GA27375
contig20204size2861	0.479939	2.61999e-05	0.000539111	sigmoid		Fmo-2	Dpse\GA16437
contig2284size3945	0.479665	2.65193e-05	0.000543182	linear		CG14120	Dpse\GA12772
contig17568size1527	0.478953	2.73669e-05	0.000560909	step	50	roq	Dpse\GA14160
contig17477size1822	0.478732	2.76343e-05	0.000563556	step	50	CG32107	Dpse\GA25938
contig2231size900	0.478607	2.77877e-05	0.000564747	step	50	AGO2	Dpse\GA27411
contig15586size3229	0.478494	2.79268e-05	0.000566058	linear		CG12576	Dpse\GA11699
contig17071size2487	0.478264	2.82108e-05	0.000570692	step	56	Sox14	Dpse\GA15918
contig20226size1599	0.478086	2.8433e-05	0.000574011	linear		CG12730	Dpse\GA11776
contig9112size636	0.477913	2.86503e-05	0.000578608	step	56	CG42727	Dpse\GA30121
contig7455size1434	0.477618	2.90237e-05	0.000582447	step	50	CG5384	Dpse\GA18840
contig3429size1179	0.477487	2.9192e-05	0.000585726	sigmoid		MP1	Dpse\GA10711
contig20437size3692	0.477322	2.94037e-05	0.000588997	step	46	vg	Dpse\vg
contig7885size1581	0.477236	2.95154e-05	0.000589519	linear		CG4495	Dpse\GA27743
contig5986size1710	0.477222	2.95332e-05	0.000589519	linear		alpha-Est9	Dpse\GA10886
contig15306size1285	0.477191	2.95731e-05	0.000590039	linear		KFase	Dpse\GA21868
contig5873size1443	0.477185	2.9581e-05	0.000590039	step	50	CG7992	Dpse\GA20748
contig19121size315	0.476899	2.9955e-05	0.000595778	linear		Tim8	Dpse\GA14436
contig267size618	0.476635	3.03034e-05	0.000599496	sigmoid		Rab1	Dpse\GA17362
contig12041size868	0.476621	3.03222e-05	0.000599496	step	50
contig571size2160	0.476617	3.03269e-05	0.000599496	sigmoid		pit	Dpse\GA26479
contig8018size543	0.476279	3.07794e-05	0.000605632	linear		CG14184	Dpse\GA12812
contig10611size896	0.476045	3.10961e-05	0.000610027	step	46	PRL-1	Dpse\GA18577
contig1499size2850	0.47546	3.19022e-05	0.000623418	step	50	Gli	Dpse\GA17762
contig686size786	0.475265	3.21748e-05	0.000627743	step	50	Tsp39D	Dpse\GA21246
contig11453size2469	0.474627	3.30815e-05	0.00064293	step	50	vsg	Dpse\vsg
contig14853size2093	0.474537	3.32122e-05	0.000644088	step	50	Pgi	Dpse\GA20931
contig18081size2054	0.474269	3.36009e-05	0.000649478	step	50	Dip-C	Dpse\GA19042
contig7367size555	0.47421	3.36872e-05	0.000650622	step	56	CG13663	Dpse\GA12444
contig10788size2474	0.473929	3.41016e-05	0.000657549	step	56	CG30158	Dpse\GA15685
contig19433size1232	0.473884	3.41679e-05	0.00065868	step	46	Dysb	Dpse\GA19908
contig16898size1064	0.472576	3.61628e-05	0.000688059	linear		RASSF8	Dpse\GA18623
contig12172size1228	0.472289	3.66135e-05	0.000693183	step	50	Stim
contig6179size1275	0.472197	3.67604e-05	0.000693676	step	56	CG10550	Dpse\GA27378
contig16957size1124	0.472145	3.68417e-05	0.000693676	step	50	CG14764	Dpse\GA13231
contig11476size612	0.471662	3.76182e-05	0.00070542	step	50	Mgstl	Dpse\GA14506
contig11495size670	0.471593	3.77311e-05	0.000706465	step	50	CG3829	Dpse\GA17715
contig10820size4006	0.471391	3.80602e-05	0.000710621	step	46	par-1	Dpse\GA24400
contig3405size771	0.47134	3.81451e-05	0.000710621	linear		GstZ1	Dpse\GA21731
contig1367size366	0.471156	3.84482e-05	0.000714545	step	56	CG12814	Dpse\GA11827
contig9696size450	0.471135	3.84829e-05	0.000715571	step	56	Vha16-1	Dpse\GA16335
contig1308size1563	0.470917	3.8847e-05	0.000719469	linear		CG42542	Dpse\GA27390
contig7938size2928	0.470594	3.93898e-05	0.000726372	linear		CG16896	Dpse\GA14203
contig8170size3435	0.470379	3.97549e-05	0.000730369	linear		Unc-13-4B	Dpse\GA24237
contig9203size1974	0.469777	4.07969e-05	0.000744437	linear		conu	Dpse\GA29336
contig132size549	0.469711	4.09122e-05	0.000745408	step	50	Rheb	Dpse\GA10574
contig9585size1485	0.46961	4.10899e-05	0.000748198	sigmoid		CG6796	Dpse\GA19868
contig11457size267	0.469489	4.13028e-05	0.000750127	step	56	Ubi-p5E	Dpse\GA30006
contig1703size1224	0.469338	4.15715e-05	0.000753858	linear		CG33301	Dpse\GA26493
contig2958size3057	0.469287	4.16618e-05	0.000754813	step	56	PMCA	Dpse\GA22511
contig14591size1510	0.469159	4.1892e-05	0.000757573	linear		Gie	Dpse\GA20665
contig6058size1071	0.468886	4.23831e-05	0.000764879	linear		Updo	Dpse\GA14829
contig15206size1451	0.468734	4.26601e-05	0.000766821	linear		Rrp40	Dpse\GA16580
contig6750size1122	0.468734	4.2661e-05	0.000766821	step	50	CG31300	Dpse\GA26378
contig12495size1383	0.468626	4.28566e-05	0.000769546	step	50	Mdh1
contig8176size3075	0.468533	4.30283e-05	0.000770473	linear		Graf	Dpse\GA24002
contig1169size1530	0.468494	4.30995e-05	0.000770533	sigmoid		dmGlut	Dpse\GA18795
contig19260size1151	0.468438	4.32024e-05	0.000771456	step	50	CG18765	Dpse\GA15069
contig6642size681	0.468219	4.36094e-05	0.000777728	step	56	CG12343	Dpse\GA11568
contig16954size1488	0.468044	4.39366e-05	0.000781332	step	50	CG31121	Dpse\GA16025
contig5583size930	0.468016	4.39893e-05	0.000782239	step	50	nrv1	Dpse\GA21650
contig15334size1753	0.467547	4.4877e-05	0.000792935	linear		CG17683	Dpse\GA29080
contig1967size1326	0.467531	4.49069e-05	0.000792935	step	50	Vps4	Dpse\GA19899
contig21229size1391	0.467266	4.54174e-05	0.000800878	step	50	shrb	Dpse\GA20793
contig20608size1395	0.467061	4.58143e-05	0.000806131	step	56	CG3209	Dpse\GA16670
contig7856size2343	0.467045	4.58463e-05	0.000806131	step	50	whd	Dpse\GA11884
contig12394size1009	0.467038	4.58607e-05	0.000806131	step	56	CG9360	Dpse\GA10693
contig17800size4154	0.466877	4.61742e-05	0.000808728	step	46	Ptx1	Dpse\GA13007
contig17329size923	0.466778	4.63701e-05	0.000811339	linear		CG9515	Dpse\GA28074
contig6540size2307	0.466549	4.68225e-05	0.000814759	linear		Oatp33Ea	Dpse\GA25790
contig14894size837	0.466424	4.70723e-05	0.000817305	sigmoid		CG11722	Dpse\GA11161
contig5533size585	0.466285	4.73514e-05	0.000821565	linear		Arc2	Dpse\GA12644
contig17642size1808	0.466229	4.7463e-05	0.000821565	linear		CG8520	Dpse\GA21133
contig20129size2550	0.466101	4.77206e-05	0.000823238	step	50	Dtg	Dpse\GA19462
contig4507size1194	0.465918	4.80931e-05	0.000829244	linear		CG2924	Dpse\GA15522
contig18216size2384	0.465826	4.82802e-05	0.000830895	linear		Nurf-38	Dpse\GA25082
contig6350size1134	0.465173	4.96336e-05	0.000850507	step	50	Las	Dpse\GA18753
contig17414size1695	0.464742	5.05466e-05	0.000860388	step	56	mRpL37	Dpse\GA30165
contig7289size1857	0.464678	5.06833e-05	0.000862874	step	56	Slc45-1	Dpse\GA30172
contig3376size936	0.464532	5.09958e-05	0.000866131	step	50	Gapdh2	Dpse\Gapdh2
contig4305size1575	0.464448	5.11768e-05	0.000868451	step	50	Ugt86Da	Dpse\GA27555
contig14204size763	0.464396	5.12893e-05	0.000868451	step	46	Yippee	Dpse\GA15174
contig21212size1678	0.464384	5.1315e-05	0.000868451	sigmoid		CG14683	Dpse\GA30236
contig19822size899	0.464142	5.18413e-05	0.000874132	linear		Ets96B	Dpse\GA19934
contig11637size1137	0.463913	5.23448e-05	0.000881636	linear		Ocrl	Dpse\GA17531
contig8811size912	0.463876	5.24271e-05	0.000882389	step	50	CG10026	Dpse\GA10016
contig9350size1089	0.463606	5.30258e-05	0.000888739	step	50	CG34426	Dpse\GA28198
contig8913size1197	0.463601	5.30371e-05	0.000888739	step	50	yip2	Dpse\GA18290
contig14039size423	0.463425	5.34322e-05	0.000894506	step	50	CG3513	Dpse\GA17493
contig11571size1188	0.463397	5.34952e-05	0.000895241	linear		CG14406	Dpse\GA12958
contig8229size366	0.463343	5.36166e-05	0.000895974	linear		kel	Dpse\GA20181
contig911size708	0.463229	5.3874e-05	0.000899104	step	50	Gs2	Dpse\GA14508
contig1732size1653	0.462616	5.52769e-05	0.000917658	step	46	CG1814	Dpse\GA25020
contig14240size438	0.462606	5.53005e-05	0.000917658	step	50	Rho1	Dpse\GA25121
contig14545size1982	0.462438	5.56924e-05	0.000921419	step	50	b6	Dpse\GA15926
contig9285size1470	0.462412	5.57538e-05	0.000922117	linear		CG11474	Dpse\GA11023
contig633size645	0.462172	5.63169e-05	0.000926273	linear		Rab11	Dpse\GA19116
contig11316size1070	0.462135	5.64048e-05	0.000926273	step	56		Dpse\GA28086
contig15260size2124	0.462127	5.64225e-05	0.000926273	linear		DhpD	Dpse\GA14814
contig16802size1348	0.46204	5.66292e-05	0.000928601	step	56	CG17508	Dpse\GA29089
contig14418size1389	0.461506	5.79076e-05	0.000945068	linear		Pdxk	Dpse\GA18188
contig18326size3267	0.461265	5.84955e-05	0.000951938	linear		Dhit	Dpse\GA18612
contig5642size501	0.461255	5.85183e-05	0.000951938	step	50	CG33714	Dpse\GA23106
contig8074size1827	0.461113	5.8868e-05	0.00095747	linear		sax	Dpse\GA15112
contig5422size1764	0.460996	5.91554e-05	0.000960389	sigmoid		Cda4	Dpse\GA23092
contig7178size1560	0.460708	5.98698e-05	0.000968788	sigmoid		ppk3	Dpse\GA15705
contig15608size1868	0.460579	6.01924e-05	0.000971669	step	50	CG13643	Dpse\GA12430
contig20175size1778	0.460083	6.14508e-05	0.000987654	linear		CG32647	Dpse\GA17040
contig5824size2256	0.460058	6.15129e-05	0.000987654	step	56	CG11034	Dpse\GA10719
contig12307size851	0.459674	6.2503e-05	0.0010017	step	46	CG2010	Dpse\GA15183
contig1267size672	0.459661	6.25371e-05	0.0010017	linear		CG10659	Dpse\GA28109
contig19351size660	0.459435	6.31267e-05	0.00100827	linear		cer	Dpse\GA10327
contig8034size2025	0.459316	6.34402e-05	0.00101205	linear		Gal	Dpse\GA25341
contig7532size486	0.459049	6.41487e-05	0.00102118	step	56	CG42823	Dpse\GA27114
contig3112size645	0.458877	6.4607e-05	0.00102812	sigmoid		CG32982	Dpse\GA17223
contig2823size1521	0.458797	6.48212e-05	0.00102925	linear		CG40006	Dpse\GA28752
contig6512size5043	0.458787	6.48497e-05	0.00102925	step	50	Chc	Dpse\GA21476
contig6334size861	0.45871	6.50558e-05	0.00102955	step	56	CG15254	Dpse\GA13604
contig1274size2415	0.458706	6.50657e-05	0.00102955	step	50	CG9663	Dpse\GA28851
contig6161size2448	0.458628	6.5278e-05	0.00102955	step	50	CG2930	Dpse\GA22672
contig12568size1526	0.458495	6.56392e-05	0.00103066	step	56	nrv2
contig11672size1091	0.458428	6.58192e-05	0.00103279	linear		CG42394	Dpse\GA20701
contig15350size1745	0.458407	6.58782e-05	0.00103288	linear		Syx7	Dpse\GA18647
contig18877size3041	0.457807	6.75345e-05	0.00104609	sigmoid		CG3808	Dpse\GA17699
contig1497size1782	0.45758	6.81707e-05	0.00105284	step	50	Tdc1	Dpse\GA15850
contig5168size1152	0.457568	6.82024e-05	0.00105284	step	50	l(1)G0156	Dpse\GA11495
contig10162size298	0.457409	6.86531e-05	0.00105953	linear		CG1368	Dpse\GA26286
contig19220size1854	0.457178	6.93098e-05	0.00106672	step	50	Su(H)	Dpse\GA25243
contig17391size3915	0.456968	6.99134e-05	0.00107182	step	50	Ipk1	Dpse\GA15757
contig8493size2238	0.456833	7.03039e-05	0.00107692	step	50	CG14205	Dpse\GA22689
contig1434size1437	0.456583	7.10303e-05	0.00108556	step	50	CG17337	Dpse\GA14468
contig5050size879	0.456398	7.15746e-05	0.00109055	step	50	CG8778	Dpse\GA21314
contig4993size1533	0.456026	7.26767e-05	0.00110519	step	56	ppk6	Dpse\GA24082
contig15670size1554	0.456022	7.26879e-05	0.00110519	step	50	ine	Dpse\GA13735
contig20352size1509	0.455934	7.29534e-05	0.00110659	sigmoid		CG8668	Dpse\GA21248
contig20389size2245	0.455791	7.33811e-05	0.0011116	step	46	CG12344	Dpse\GA11569
contig10584size438	0.455088	7.55283e-05	0.00113371	linear		Pfk	Dpse\GA17840
contig20778size2209	0.454556	7.71929e-05	0.00115489	step	50	Gtp-bp	Dpse\GA15385
contig17722size808	0.454464	7.74831e-05	0.0011572	step	50	CG15098	Dpse\GA24507
contig5690size537	0.454296	7.80172e-05	0.00116141	sigmoid		CG15358	Dpse\GA22633
contig1992size1641	0.454293	7.80263e-05	0.00116141	linear		CG5966	Dpse\GA19265
contig11604size711	0.453871	7.93844e-05	0.00117567	step	50	spz	Dpse\GA19380
contig4423size1668	0.453863	7.94097e-05	0.00117567	step	50	CG8834	Dpse\GA21356
contig5405size963	0.453863	7.94108e-05	0.00117567	sigmoid		beta4GalT7	Dpse\GA11195
contig2301size504	0.453855	7.94361e-05	0.00117567	step	56	CG30047	Dpse\GA15604
contig14350size957	0.453819	7.95543e-05	0.00117644	linear		CG13220	Dpse\GA12132
contig16979size1810	0.453812	7.95769e-05	0.00117644	step	50	Past1	Dpse\GA19392
contig11589size3742	0.453255	8.14039e-05	0.00119639	step	56	CG32486	Dpse\GA16940
contig17191size795	0.45315	8.1753e-05	0.00120116	step	56	E2f1	Dpse\GA19549
contig21053size2461	0.452998	8.22596e-05	0.00120739	step	50	Lsd-2	Dpse\GA21508
contig20692size1154	0.452953	8.2413e-05	0.00120775	step	50	CG12111	Dpse\GA12036
contig7077size1701	0.452456	8.40946e-05	0.00122928	linear		PH4alphaMP	Dpse\GA21989
contig6413size1683	0.452288	8.46727e-05	0.00123465	linear		CG8112	Dpse\GA20833
contig7536size453	0.452269	8.47369e-05	0.00123465	step	56	CG11791	Dpse\GA27317
contig14449size1437	0.452024	8.55825e-05	0.0012455	sigmoid		CG14879	Dpse\GA13315
contig19615size1786	0.451898	8.60234e-05	0.00125018	linear		CG17768	Dpse\GA22792
contig8760size396	0.451886	8.60648e-05	0.00125049	step	56	Acp65Aa	Dpse\GA10226
contig9558size480	0.451711	8.66792e-05	0.00125691	sigmoid		CG42488	Dpse\GA27391
contig20563size1522	0.451504	8.74088e-05	0.00126591	linear		CG14071	Dpse\GA12743
contig14270size1058	0.451452	8.75911e-05	0.00126766	step	50	Alg-2	Dpse\GA30215
contig4374size810	0.451403	8.77678e-05	0.0012694	linear		lft
contig10284size1472	0.451269	8.82446e-05	0.00127403	linear
contig19400size534	0.450633	9.05464e-05	0.00129784	step	50	CAP	Dpse\GA24375
contig14991size1435	0.45063	9.05564e-05	0.00129811	step	50	CG6912	Dpse\GA19951
contig14787size2472	0.45038	9.14754e-05	0.00130866	linear		CG8270	Dpse\GA20944
contig18375size3666	0.450196	9.21579e-05	0.00131749	sigmoid		CG44405	Dpse\GA25655
contig3414size399	0.450043	9.27272e-05	0.00132226	step	50	Rac2	Dpse\GA23612
contig7907size2835	0.450008	9.28603e-05	0.00132393	step	50	Glt	Dpse\GA28035
contig19540size657	0.449946	9.30896e-05	0.00132441	step	50	Vha44	Dpse\GA20788
contig7083size7584	0.449794	9.36628e-05	0.00132939	step	50	kug	Dpse\GA27912
contig6584size810	0.449657	9.41806e-05	0.0013353	linear		CG10681	Dpse\GA10490
contig11615size933	0.449491	9.48136e-05	0.00134142	step	50	hoe1	Dpse\GA11811
contig9333size549	0.449359	9.53208e-05	0.0013461	step	50	Arf79F	Dpse\GA21036
contig9181size2361	0.449199	9.5937e-05	0.00135338	sigmoid		Capr	Dpse\GA15090
contig9249size1299	0.449083	9.6383e-05	0.00135803	step	46	CG13360	Dpse\GA12229
contig7323size381	0.448898	9.71052e-05	0.00136188	linear		CG31643	Dpse\GA16360
contig4496size2613	0.448855	9.72716e-05	0.00136348	linear		CG4839	Dpse\GA18468
contig14062size444	0.448822	9.74019e-05	0.00136369	sigmoid		CG42379	Dpse\GA24664
contig21374size1166	0.448618	9.8201e-05	0.00137127	linear		CG17570	Dpse\GA23342
contig2656size5916	0.44818	9.99434e-05	0.00138893	linear		PlexB	Dpse\GA14409
contig1445size1236	0.4477	0.000101887	0.00141289	linear		MsR1	Dpse\GA21454
contig1065size1470	0.447699	0.000101889	0.00141289	sigmoid		CG6688	Dpse\GA19782
contig7876size3129	0.447538	0.00010255	0.00141959	linear		Mp	Dpse\GA23588
contig5696size1371	0.447305	0.000103509	0.0014279	step	50	CG4991	Dpse\GA18576
contig15045size1353	0.44721	0.000103906	0.00143091	linear		CG3308	Dpse\GA17263
contig7267size723	0.447137	0.00010421	0.0014335	step	50	Obp99c	Dpse\Obp99c
contig11277size1238	0.447108	0.00010433	0.0014335	step	56	CG7272	Dpse\GA20227
contig17687size3076	0.4471	0.000104364	0.0014335	step	50	CG17019	Dpse\GA14274
contig7176size2277	0.446894	0.000105225	0.0014416	step	50	CG5892	Dpse\GA19208
contig12577size1275	0.446637	0.00010631	0.00145397	step	50	vnd	Dpse\vnd
contig20167size1691	0.446453	0.000107095	0.00146345	sigmoid		CG3719	Dpse\GA17639
contig15468size1129	0.446152	0.000108386	0.00147856	linear		CG34284	Dpse\GA26508
contig21334size1309	0.445979	0.000109138	0.00148321	step	50	CG1213	Dpse\GA11424
contig12589size2670	0.445976	0.000109149	0.00148321	linear		pyd3	Dpse\hyd
contig18849size2004	0.445924	0.000109378	0.00148321	sigmoid		fax	Dpse\GA18298
contig19126size834	0.445819	0.000109835	0.00148687	linear		CG34288	Dpse\GA30246
contig3100size2253	0.445643	0.000110609	0.00149482	sigmoid		Nhe3	Dpse\GA10922
contig2402size543	0.445275	0.00011224	0.00151301	step	56	Pu	Dpse\GA30270
contig7549size1650	0.445196	0.000112589	0.00151643	sigmoid			Dpse\GA23366
contig17096size1787	0.445126	0.000112904	0.00151939	step	50	Ccm3	Dpse\GA24053
contig7832size1251	0.444924	0.000113813	0.00152816	step	50	CaMKI	Dpse\GA13377
contig20898size2031	0.444861	0.000114102	0.00152906	linear		Tango11	Dpse\GA15821
contig16711size1106	0.444742	0.000114641	0.00153371	step	56	Atg5	Dpse\Atg5
contig8091size2091	0.444669	0.000114971	0.00153683	step	50	CG5830	Dpse\GA19163
contig9063size2652	0.444473	0.000115871	0.00154627	sigmoid		wdn	Dpse\GA13064
contig1126size594	0.44443	0.000116068	0.00154761	step	50	Rab18	Dpse\GA16152
contig19886size1133	0.443937	0.000118356	0.00157285	linear		eIF-2beta	Dpse\GA23566
contig10479size649	0.443897	0.000118543	0.00157403	step	50	capu	Dpse\GA21470
contig11618size3317	0.443867	0.000118687	0.00157459	step	56
contig15186size1862	0.443798	0.000119011	0.00157499	linear		CG6767	Dpse\GA19849
contig21205size6910	0.443745	0.000119262	0.00157701	linear		CG17839	Dpse\GA14693
contig19524size1261	0.443572	0.000120077	0.00158123	step	50	CG13252	Dpse\GA12154
contig6498size1923	0.443046	0.000122599	0.00160648	linear		CG7289	Dpse\GA20240
contig1813size1398	0.443005	0.000122798	0.00160777	linear		Eip63E	Dpse\GA10409
contig18092size4750	0.442674	0.000124414	0.00162359	linear		CG8034	Dpse\GA20780
contig6283size1023	0.442494	0.000125301	0.00163383	linear		CG7789	Dpse\GA20589
contig3336size978	0.442439	0.000125573	0.00163594	step	46	qkr58E-3	Dpse\GA17537
contig463size534	0.442227	0.000126624	0.00164704	linear		CG32772	Dpse\GA23061
contig1397size657	0.441524	0.000130173	0.00167951	step	50	Rab39	Dpse\GA11442
contig881size792	0.441206	0.000131809	0.00169787	step	56	CG17974	Dpse\GA14749
contig7545size2643	0.440993	0.000132919	0.00170803	step	50	shi	Dpse\GA14792
contig9084size1041	0.440771	0.000134082	0.00171743	sigmoid		CG33110	Dpse\GA26807
contig2465size1035	0.440747	0.000134207	0.00171766	step	50	CG18547	Dpse\GA14985
contig3428size1167	0.440418	0.000135946	0.00173547	step	50	cathD	Dpse\GA13759
contig14178size1247	0.440341	0.000136359	0.00173822	linear		Atg3	Dpse\GA19925
contig20835size2547	0.440275	0.00013671	0.00174131	linear		CG32795	Dpse\GA27189
contig1252size606	0.440166	0.000137297	0.00174529	step	50	Rala	Dpse\GA15484
contig11617size348	0.440156	0.000137351	0.00174529	step	56	Lsd-2
contig22size957	0.439574	0.00014051	0.00177976	step	50	CG9914	Dpse\GA23040
contig17872size1834	0.439522	0.000140796	0.00178196	step	56	sinu	Dpse\GA10446
contig2254size1020	0.439213	0.000142502	0.00179643	step	50	CG1665	Dpse\GA14085
contig20085size1579	0.43881	0.000144759	0.00181913	sigmoid		foxo	Dpse\GA16248
contig17824size2948	0.438683	0.000145481	0.00182247	step	56	Tsf2	Dpse\GA10442
contig21355size5998	0.438682	0.000145482	0.00182247	step	46	l(3)76BDr	Dpse\GA16760
contig15007size2061	0.438484	0.000146612	0.00183059	step	50	nuf	Dpse\GA23801
contig19118size1022	0.438409	0.000147039	0.001832	step	50	CG15211	Dpse\GA13573
contig19267size473	0.43813	0.000148644	0.00184613	sigmoid		CG14330	Dpse\GA12913
contig20144size678	0.437372	0.000153088	0.00189394	step	50	zye	Dpse\GA23353
contig12437size2285	0.437211	0.000154044	0.00190429	step	50	CG10348	Dpse\GA10264
contig7943size1563	0.436769	0.000156706	0.00193271	step	50	CG17167	Dpse\GA27534
contig15431size355	0.436511	0.000158275	0.00194904	step	50	Mal-A1	Dpse\Mal-A1
contig10693size1672	0.436457	0.000158611	0.00195151	step	50	stas	Dpse\GA21055
contig6254size621	0.436439	0.00015872	0.00195151	step	50	Prosbeta4	Dpse\GA14463
contig12610size1270	0.436324	0.000159429	0.00195872	linear		CG3560	Dpse\GA17519
contig7807size1713	0.436215	0.0001601	0.00196393	linear		CG15170	Dpse\GA13547
contig17045size1432	0.436096	0.000160839	0.00197074	linear		CG42369	Dpse\GA21845
contig921size2409	0.435838	0.000162449	0.00198816	step	50	Oatp58Dc	Dpse\GA17415
contig6345size1431	0.435805	0.000162657	0.00198918	sigmoid		CG6401	Dpse\GA19564
contig2427size1707	0.435684	0.000163419	0.00199544	linear		y	Dpse\y
contig21390size245	0.43556	0.000164201	0.00200345	step	50	Uch-L5	Dpse\GA17448
contig12722size3076	0.435393	0.000165259	0.00201478	step	56	Maf1
contig17806size5743	0.435374	0.000165382	0.00201478	sigmoid		CG16779	Dpse\GA26953
contig7700size900	0.435244	0.00016621	0.00202332	step	50	sesB	Dpse\sesB
contig10723size2379	0.434586	0.000170474	0.00206578	step	56	eff	Dpse\GA26693
contig14205size671	0.434586	0.000170475	0.00206578	step	50	Cpr49Ae	Dpse\GA21125
contig11270size1337	0.434386	0.000171795	0.00207661	step	50	CG32576
contig258size594	0.434317	0.000172252	0.00207661	step	50	CG1941	Dpse\GA15142
contig11561size514	0.434235	0.000172794	0.0020812	step	56	CG7910	Dpse\GA20678
contig16901size751	0.434165	0.000173257	0.00208209	linear		CG7378	Dpse\GA20307
contig7317size954	0.434027	0.000174181	0.00209161	linear		Sps2	Dpse\GA30186
contig6253size1578	0.43374	0.000176105	0.00210995	step	50	Pk17E	Dpse\GA22314
contig2842size2322	0.433689	0.000176454	0.00211255	step	50	CG17646	Dpse\GA14594
contig17889size2381	0.433647	0.000176739	0.00211437	step	50	ref(2)P	Dpse\GA10271
contig2883size1956	0.433483	0.000177854	0.00212612	linear		CG1041	Dpse\GA28753
contig10247size1030	0.433267	0.000179331	0.00214056	linear		CG7841	Dpse\GA20624
contig1368size1224	0.43281	0.000182494	0.00216389	step	50	CG12814	Dpse\GA11827
contig18005size5898	0.43274	0.00018298	0.00216628	linear		CG9821	Dpse\GA22058
contig14855size1517	0.432563	0.000184225	0.00217708	linear		CG2034	Dpse\GA15196
contig6523size1560	0.43238	0.000185516	0.00218555	linear		CG7882	Dpse\GA20656
contig3938size609	0.432372	0.000185574	0.00218555	step	50	CG6788	Dpse\GA25398
contig18117size3630	0.432066	0.000187759	0.00220161	linear		CG4996	Dpse\GA18580
contig5961size1611	0.432039	0.00018795	0.00220223	linear		CG10435	Dpse\GA10316
contig11660size1024	0.431954	0.000188558	0.00220404	sigmoid		arm
contig20041size1974	0.431941	0.000188657	0.00220404	step	50	l(1)G0320	Dpse\GA17087
contig4589size4032	0.43183	0.000189453	0.0022101	step	50	CG7627	Dpse\GA18260
contig4406size1266	0.431545	0.000191524	0.002231	linear		CG31300	Dpse\GA26377
contig10440size523	0.431445	0.000192256	0.00223789	step	50	CG34376	Dpse\GA16056
contig12080size1044	0.431313	0.000193223	0.00224587	linear		LpR1	Dpse\GA27443
contig14589size1007	0.431271	0.00019353	0.0022478	step	56	HmgZ	Dpse\GA14726
contig9296size1938	0.431123	0.000194627	0.00225889	step	50	Fim	Dpse\GA21237
contig12522size1554	0.431096	0.000194824	0.00225953	sigmoid		CG18659	Dpse\GA15037
contig7081size318	0.430998	0.00019555	0.00226502	linear		CG34317	Dpse\GA26936
contig2227size546	0.430994	0.000195581	0.00226502	linear		CG12203	Dpse\GA11474
contig18420size2921	0.430935	0.00019602	0.00226681	linear		Rcd2	Dpse\GA18431
contig2545size2109	0.43008	0.000202488	0.0023281	step	56	CG15695	Dpse\GA13895
contig11671size2348	0.429848	0.00020428	0.00233947	linear		ct	Dpse\GA23816
contig5801size777	0.42953	0.000206757	0.00236017	step	50	CG13075	Dpse\GA23603
contig11668size515	0.429431	0.000207534	0.00236734	step	56	CG1648	Dpse\GA14072
contig494size495	0.429351	0.000208162	0.00237281	step	50	kdn	Dpse\GA17736
contig1461size1974	0.429051	0.000210538	0.00239476	step	46	CG1698	Dpse\GA14253
contig6791size564	0.428942	0.000211404	0.00240231	step	56	Fbw5	Dpse\GA21573
contig4212size1719	0.428751	0.000212937	0.00241344	sigmoid		RIOK1	Dpse\GA11126
contig18863size428	0.428594	0.000214201	0.00242088	linear		GstE6	Dpse\GA14545
contig18841size2305	0.428566	0.000214432	0.00242178	step	56	myo	Dpse\GA14914
contig11475size2263	0.428317	0.000216453	0.00244114	linear		Shab
contig1578size903	0.427864	0.000220186	0.00247624	step	50	CG9400	Dpse\GA21762
contig3356size789	0.427591	0.000222459	0.00250004	step	50	ry	Dpse\ry
contig9187size861	0.427571	0.000222626	0.00250015	step	46	CG13604	Dpse\GA12397
contig20807size2755	0.427484	0.000223355	0.00250657	sigmoid		CG43446	Dpse\GA24018
contig20424size2330	0.427386	0.000224177	0.00251403	linear		CG3267	Dpse\GA17055
contig17404size2740	0.427323	0.000224708	0.00251712	step	50	Rhp	Dpse\GA21119
contig715size432	0.427294	0.000224959	0.00251749	linear		Obp83g	Dpse\Obp83g
contig14993size1134	0.427211	0.00022566	0.00252356	step	56	VhaM9.7-b	Dpse\GA20488
contig51size393	0.427048	0.000227044	0.0025328	step	50	Mal-A2	Dpse\Mal-A2
contig9236size1821	0.427039	0.000227121	0.0025328	step	50	CG42825	Dpse\GA23811
contig8size1263	0.426895	0.000228358	0.00254481	step	50	yellow-d2	Dpse\GA22105
contig14941size975	0.426864	0.00022862	0.00254495	linear		Chmp1	Dpse\GA17963
contig19407size958	0.426824	0.000228967	0.00254495	linear		CG14854	Dpse\GA13296
contig3491size651	0.426795	0.000229215	0.00254547	step	50	Adk3	Dpse\GA19723
contig2281size1473	0.426712	0.00022993	0.00254951	step	50	krz	Dpse\GA13309
contig1364size1632	0.426237	0.000234061	0.00257189	step	50	CG10960	Dpse\GA23919
contig14451size1521	0.426172	0.000234633	0.0025737	step	56	CG12375	Dpse\GA11591
contig2806size642	0.426042	0.000235775	0.00258058	step	56	RabX4	Dpse\GA16022
contig17691size2900	0.425985	0.000236284	0.00258347	linear		Mtpalpha	Dpse\GA18151
contig7128size579	0.425976	0.000236363	0.00258347	linear		CG4884	Dpse\GA18501
contig15805size2933	0.425945	0.000236633	0.00258434	sigmoid		ird5	Dpse\GA18025
contig2600size1023	0.425894	0.000237091	0.00258434	step	50	Gbeta13F	Dpse\GA23154
contig9785size435	0.425387	0.000241628	0.00262482	linear		CG17028	Dpse\GA28212
contig455size909	0.425052	0.000244673	0.0026494	sigmoid		Lsp1gamma	Dpse\GA28082
contig717size2061	0.424956	0.000245552	0.0026494	step	50	w	Dpse\GA27183
contig9270size1665	0.424767	0.000247284	0.00266456	linear		ppk18	Dpse\GA12059
contig3236size2235	0.424737	0.000247568	0.00266574	step	50	Acsl	Dpse\GA21288
contig2403size1029	0.424432	0.000250399	0.00269078	step	50	CG3397	Dpse\GA17424
contig17905size2220	0.424355	0.000251114	0.00269664	step	56	CG32055	Dpse\GA16643
contig16163size5847	0.424303	0.000251601	0.00270005	step	50	CG8858	Dpse\GA21372
contig8186size1503	0.424279	0.000251824	0.00270063	step	50	Mal-A8	Dpse\Mal-A8
contig5297size405	0.424138	0.000253157	0.00271128	step	46	CG6733	Dpse\GA26984
contig6086size366	0.423761	0.000256729	0.00274585	linear		Plip	Dpse\GA10281
contig17468size2696	0.423712	0.000257195	0.00274899	linear		kra	Dpse\GA15521
contig10754size351	0.423594	0.000258326	0.00275923	linear		CG31103	Dpse\GA16011
contig7120size1983	0.423381	0.000260377	0.00277556	linear		l(1)G0193	Dpse\GA15824
contig3709size3063	0.423317	0.000260999	0.00278016	step	46	RecQ5	Dpse\GA18497
contig8428size1485	0.423274	0.000261417	0.00278016	step	56	ppk10	Dpse\GA30447
contig5844size1080	0.422805	0.000266005	0.00281859	step	46	PGRP-LE	Dpse\GA22837
contig8106size2772	0.422644	0.000267597	0.00282982	step	50	RanBPM	Dpse\GA11183
contig21255size4937	0.4224	0.000270031	0.00284334	sigmoid		Etf-QO	Dpse\GA11432
contig17655size1961	0.422369	0.000270344	0.00284334	linear		scrib	Dpse\GA15993
contig15474size2271	0.422362	0.00027041	0.00284334	step	56	CG10217	Dpse\GA26554
contig18045size3039	0.422203	0.00027201	0.00285754	linear		Rtf1	Dpse\GA10665
contig2049size1671	0.422168	0.000272357	0.0028577	step	50	CG6126	Dpse\GA19374
contig20317size2931	0.422166	0.000272384	0.0028577	step	50	CG4911	Dpse\GA18519
contig5633size576	0.42209	0.000273143	0.00286378	step	46	mRpL50	Dpse\GA21207
contig12383size771	0.422031	0.000273741	0.00286628	linear		Cirl
contig17328size2397	0.42189	0.000275172	0.00287749	step	56	CG14767	Dpse\GA15783
contig17508size2038	0.421818	0.000275912	0.00288333	sigmoid		Eaat1	Dpse\GA17658
contig358size1323	0.421685	0.000277266	0.0028918	linear		AdipoR	Dpse\GA18798
contig17411size2333	0.421361	0.000280606	0.0029114	step	56	Oda	Dpse\GA24579
contig19418size1541	0.421237	0.000281896	0.00291719	linear			Dpse\GA22592
contig14633size2155	0.421184	0.000282447	0.00291853	step	50	CG7611	Dpse\GA20480
contig8332size1365	0.421143	0.000282873	0.00291973	sigmoid		CG14694	Dpse\GA13183
contig12501size4589	0.421084	0.000283487	0.00292069	sigmoid		Tm1	Dpse\Tm1
contig11504size1403	0.421065	0.000283685	0.00292069	step	56	Pur-alpha
contig16753size1936	0.420709	0.000287433	0.0029476	linear		fln	Dpse\GA22938
contig10578size2327	0.420627	0.0002883	0.0029476	step	56	CG7433	Dpse\GA26338
contig3352size393	0.420625	0.000288323	0.0029476	linear		Cyp4aa1	Dpse\GA20970
contig317size1089	0.420601	0.00028858	0.0029476	step	50	CG11842	Dpse\GA11229
contig6957size339	0.420301	0.000291783	0.00297073	linear		CG30424	Dpse\GA15837
contig18392size4266	0.42006	0.000294383	0.00298674	step	50	Akap200	Dpse\GA25200
contig7526size306	0.419973	0.000295322	0.00299206	linear		alpha-Man-I	Dpse\GA17071
contig7769size471	0.419873	0.000296415	0.0030012	linear		CG33672	Dpse\GA17237
contig17809size3752	0.419838	0.000296789	0.0030012	linear		Lerp	Dpse\GA15985
contig12028size341	0.419809	0.000297105	0.00300249	step	50	shf	Dpse\GA16199
contig21571size2346	0.419757	0.000297673	0.00300633	step	50	CG30440	Dpse\GA15847
contig15061size579	0.419561	0.000299827	0.00302234	step	50	CG33995	Dpse\GA28977
contig3871size753	0.419336	0.000302312	0.0030397	step	50	CG9360	Dpse\GA26486
contig1960size312	0.419133	0.000304571	0.00305664	step	50	Mal-A8	Dpse\Mal-A8
contig10551size906	0.418899	0.000307192	0.00307695	step	50	Mur29B	Dpse\GA26034
contig17473size2877	0.418837	0.000307897	0.00308032	linear		vri	Dpse\GA12711
contig17645size1856	0.418686	0.000309607	0.00309549	step	50	PMCA	Dpse\GA22511
contig5738size3318	0.418593	0.000310657	0.00310404	linear		Eph	Dpse\GA22544
contig15754size594	0.418439	0.00031241	0.0031157	step	50	CG8192	Dpse\GA20884
contig361size1554	0.418293	0.000314083	0.00312778	sigmoid		CG3608	Dpse\GA17555
contig17689size1909	0.418282	0.00031421	0.00312778	step	50	Drip	Dpse\GA24443
contig18299size2760	0.418157	0.000315653	0.00313731	linear		kar	Dpse\GA11533
contig483size1296	0.417896	0.000318679	0.00316043	step	50	CG18746	Dpse\GA15064
contig7027size1401	0.417851	0.000319198	0.00316361	linear		CG15408	Dpse\GA13708
contig8642size1368	0.417726	0.000320659	0.00317612	linear		CG42235	Dpse\GA30180
contig17312size3098	0.417656	0.000321476	0.00317938	step	50	kat80	Dpse\GA24804
contig18029size1740	0.417653	0.000321517	0.00317938	sigmoid		CG42319	Dpse\GA14290
contig7457size771	0.417436	0.000324069	0.003196	step	50	CG7079	Dpse\GA20085
contig5401size552	0.417018	0.000329048	0.00324109	linear		AP-2sigma	Dpse\GA19327
contig10544size203	0.416986	0.000329428	0.00324283	sigmoid		Grip	Dpse\GA12994
contig17704size567	0.41694	0.00032998	0.00324626	linear		CG18508	Dpse\GA14967
contig83size369	0.416676	0.000333162	0.00327353	linear		robl	Dpse\GA10543
contig5size540	0.415441	0.000348444	0.00338878	linear		CG9406	Dpse\GA25097
contig17377size931	0.415326	0.000349898	0.00340026	step	50	Tsp29Fa	Dpse\GA21830
contig16962size2252	0.415304	0.000350189	0.00340053	linear		GLaz	Dpse\GA18293
contig2264size1203	0.415228	0.000351145	0.00340615	step	56	CG8093	Dpse\GA20819
contig2517size1968	0.415184	0.000351704	0.00340743	linear		CG3702	Dpse\GA17625
contig3187size411	0.41502	0.000353805	0.00342234	step	50	flw
contig14732size647	0.414501	0.0003605	0.00346946	linear		CG14304	Dpse\GA12893
contig1238size393	0.414313	0.000362962	0.00348894	step	50	CG31523	Dpse\GA16298
contig20996size4147	0.41429	0.000363267	0.00348977	linear		CG7510	Dpse\GA23548
contig19321size3095	0.414219	0.000364197	0.0034966	linear		CG43366	Dpse\GA13008
contig3123size1437	0.413996	0.000367144	0.00351431	step	56	PP2A-B'	Dpse\GA30019
contig2107size627	0.413945	0.000367813	0.0035186	sigmoid		spz6	Dpse\GA21605
contig18267size688	0.413821	0.000369462	0.00352592	sigmoid		CG30345	Dpse\GA15776
contig19089size431	0.413688	0.000371235	0.00354072	step	56	CG14207	Dpse\GA12823
contig15503size1862	0.413523	0.000373448	0.00355709	step	50	Nmt	Dpse\GA20350
contig14986size836	0.413398	0.000375135	0.00356725	sigmoid		t	Dpse\GA11415
contig8831size513	0.413294	0.000376541	0.0035774	step	50	CanB2	Dpse\GA18033
contig11426size1392	0.413286	0.000376651	0.0035774	step	50	Muc68E	Dpse\GA23687
contig17909size2226	0.413198	0.000377853	0.00358241	step	56	CG31010	Dpse\GA15935
contig19922size1536	0.412795	0.000383368	0.00362608	sigmoid		CG13163	Dpse\GA12089
contig19634size480	0.412434	0.00038837	0.00366687	linear		CG3625	Dpse\GA11086
contig2907size1836	0.412365	0.000389342	0.00367064	step	50	CG31689	Dpse\GA16397
contig21357size2022	0.412356	0.00038946	0.00367064	linear		CG13315	Dpse\GA12196
contig6408size1194	0.412011	0.000394312	0.00370979	step	50	CG11899	Dpse\GA11267
contig8416size1440	0.411984	0.00039469	0.00371116	step	50	CG8785	Dpse\GA21321
contig17147size1346	0.411614	0.000399963	0.0037541	step	50	CG32485	Dpse\GA16939
contig20866size1668	0.41159	0.000400308	0.00375512	sigmoid		CtsB1	Dpse\GA10694
contig17630size2001	0.411551	0.00040087	0.00375761	step	50	CG11089	Dpse\GA10751
contig15819size3155	0.411345	0.000403833	0.00377708	step	46	CG6204	Dpse\GA19438
contig16990size1928	0.410957	0.000409477	0.00382221	linear		CG5149	Dpse\GA18692
contig1923size657	0.410947	0.000409617	0.00382221	step	50	Rab5	Dpse\GA17598
contig7791size696	0.410894	0.000410395	0.003825	sigmoid		gem	Dpse\GA24777
contig5278size561	0.409975	0.000424086	0.00393421	step	56	CG10073	Dpse\GA24796
contig6026size1632	0.409809	0.0004266	0.0039501	linear		CG7747	Dpse\GA20560
contig15527size2105	0.409792	0.000426849	0.0039501	sigmoid		CG8311	Dpse\GA20976
contig4169size1566	0.409779	0.000427053	0.0039501	step	50	CG1607	Dpse\GA27017
contig12639size770	0.409752	0.000427457	0.0039501	linear		CG32230	Dpse\GA16771
contig2618size654	0.409604	0.000429723	0.00396803	linear		CG9172	Dpse\GA21592
contig20069size1374	0.409552	0.000430512	0.00397257	linear		Tom20	Dpse\GA29327
contig2321size564	0.409501	0.000431301	0.0039757	linear		Frq2	Dpse\GA19219
contig7766size843	0.409382	0.00043312	0.00398555	linear		CG5919	Dpse\GA19228
contig893size2070	0.409254	0.000435103	0.00399807	step	50	CG33120	Dpse\GA17298
contig5271size1254	0.409123	0.00043714	0.00401045	step	50	Inx2	Dpse\GA18281
contig6868size573	0.409118	0.000437218	0.00401045	step	56	CG32024	Dpse\GA28199
contig17768size1477	0.409	0.000439057	0.00401533	linear		pins	Dpse\GA19061
contig18319size6747	0.408983	0.000439318	0.00401533	linear		ca	Dpse\GA27285
contig19624size969	0.408943	0.000439933	0.00401606	sigmoid		CG12991	Dpse\GA11960
contig20819size3182	0.408942	0.000439961	0.00401606	step	50	CG16786	Dpse\GA14148
contig19763size2246	0.408714	0.000443528	0.00403822	step	56	Pol32	Dpse\GA17815
contig17308size2201	0.408706	0.000443655	0.00403822	linear		Atg13	Dpse\GA20267
contig17216size1168	0.408526	0.000446503	0.00405951	linear		CG16865	Dpse\GA14184
contig20652size925	0.408491	0.000447053	0.0040622	step	56	CG8405	Dpse\GA21053
contig15700size1410	0.408441	0.000447843	0.00406706	step	50	Sesn	Dpse\GA10899
contig20089size1574	0.408392	0.000448619	0.00407179	linear		CG2310	Dpse\GA15346
contig11356size599	0.408358	0.000449164	0.0040721	step	50	CG8773	Dpse\GA21310
contig19193size1622	0.408177	0.000452064	0.00409141	linear		CG2812	Dpse\GA15470
contig19062size3735	0.408138	0.000452689	0.00409474	linear		NfI	Dpse\GA24981
contig2986size3261	0.407984	0.000455153	0.00410761	step	50	LM408	Dpse\GA28079
contig9599size618	0.407955	0.000455634	0.00410761	linear		CG13566
contig19213size1041	0.407929	0.000456053	0.00410761	linear		CG12744	Dpse\GA11784
contig14139size566	0.407921	0.000456172	0.00410761	step	50	CaMKII	Dpse\GA28012
contig7337size2460	0.40783	0.000457653	0.00411758	step	56	CG30394	Dpse\GA15814
contig17163size1201	0.407805	0.000458046	0.00411758	step	46	CG1265	Dpse\GA11737
contig11708size1527	0.407777	0.000458513	0.00411758	step	50	CG43729	Dpse\GA30479
contig16833size637	0.407714	0.000459524	0.0041215	linear		CG5676	Dpse\GA19050
contig11418size1501	0.407692	0.000459888	0.00412237	sigmoid		AdipoR	Dpse\GA18798
contig2052size1173	0.407313	0.000466088	0.0041691	step	46	Or85b	Dpse\Or85b
contig9189size4398	0.407255	0.000467045	0.00417487	linear		row	Dpse\GA20818
contig2395size579	0.407057	0.000470329	0.00419482	step	50	Fas2	Dpse\GA17599
contig1340size1773	0.406892	0.000473069	0.00421219	linear		CG8147	Dpse\GA20850
contig17281size1715	0.406686	0.000476526	0.0042406	step	50	CG15093	Dpse\GA13484
contig8010size1266	0.40639	0.000481532	0.00427799	step	56	nrv2	Dpse\GA21652
contig746size1263	0.406163	0.000485382	0.00430021	step	50	CG11878	Dpse\GA11254
contig19079size910	0.406127	0.000486001	0.00430331	linear		CG5532	Dpse\GA24583
contig21312size1985	0.405878	0.000490279	0.00433397	linear		Mpc1	Dpse\GA12882
contig6873size582	0.405692	0.000493497	0.00435036	linear		CG5316	Dpse\GA18799
contig3585size2460	0.405583	0.000495402	0.00436233	linear		Atg9	Dpse\Atg9
contig95size687	0.405542	0.000496111	0.00436616	step	46	GstE6	Dpse\GA14545
contig6025size546	0.405456	0.000497611	0.00437341	step	50	skpA	Dpse\GA28645
contig12611size1354	0.405448	0.000497758	0.00437341	sigmoid		yellow-h	Dpse\GA27858
contig10336size370	0.405232	0.000501549	0.00440187	step	50	Rheb	Dpse\GA10574
contig20330size1556	0.405054	0.000504695	0.00442705	linear		CG6972	Dpse\GA19995
contig5994size1239	0.404799	0.00050922	0.00445938	sigmoid		CG13630	Dpse\GA12422
contig10888size374	0.404151	0.000520916	0.00454682	step	50	mex1	Dpse\GA20701
contig14618size6480	0.404034	0.000523046	0.00455852	linear		CG32000	Dpse\GA27861
contig19042size1466	0.403944	0.000524705	0.00456913	sigmoid			Dpse\GA26883
contig21342size1224	0.403876	0.000525953	0.00457391	step	56	pirk	Dpse\GA13889
contig1386size3333	0.403872	0.000526027	0.00457391	step	50	Mdr65	Dpse\GA10136
contig3902size1437	0.40362	0.000530671	0.00460425	linear		dgt1	Dpse\GA14774
contig12074size475	0.403465	0.000533554	0.00462576	linear		CG5921	Dpse\GA26525
contig20688size2345	0.403456	0.00053373	0.00462576	step	50	CG13631	Dpse\GA12423
contig5500size1179	0.403425	0.000534294	0.00462813	step	50	CG8492	Dpse\GA28499
contig20908size1335	0.403296	0.000536708	0.00464371	step	50	Tal	Dpse\GA24634
contig12684size607	0.403282	0.000536966	0.00464371	step	50	CG3961
contig7483size1131	0.403265	0.000537295	0.00464403	linear		CG6295	Dpse\GA19495
contig20951size3098	0.403124	0.000539937	0.00465215	step	46	Cirl	Dpse\GA21229
contig3419size1701	0.403122	0.000539984	0.00465215	step	50	CG9444	Dpse\GA21790
contig424size909	0.403027	0.00054178	0.0046589	step	46	CG6813	Dpse\GA19878
contig6576size2391	0.403018	0.000541936	0.0046589	linear		sls	Dpse\GA15129
contig3151size1473	0.402933	0.000543552	0.00467027	step	50	JhI-21	Dpse\GA11552
contig2812size1662	0.40286	0.000544927	0.00467453	step	50	Adgf-A	Dpse\GA19282
contig8134size1059	0.402616	0.000549582	0.00471004	step	50	CG1941	Dpse\GA24395
contig15276size2583	0.402491	0.000551981	0.00472234	step	50	Rad23	Dpse\GA14903
contig5555size3075	0.402446	0.000552859	0.00472352	linear		Tao	Dpse\GA12831
contig2747size1539	0.402438	0.000553007	0.00472352	sigmoid		Cyp304a1	Dpse\GA26591
contig525size1581	0.402385	0.000554033	0.00472975	sigmoid		CG4500	Dpse\GA18224
contig20598size2328	0.402162	0.000558334	0.00475628	sigmoid		CG4165	Dpse\GA18000
contig15849size1555	0.401992	0.000561651	0.00477743	linear		SppL	Dpse\GA14486
contig6778size879	0.401931	0.000562847	0.00478195	step	50	CG17027	Dpse\GA14279
contig976size2070	0.401866	0.00056412	0.00479021	step	50	aralar1	Dpse\GA15263
contig2026size1743	0.40168	0.000567778	0.00481615	linear		Gprk1	Dpse\GA14759
contig6202size504	0.401173	0.000577856	0.00489382	sigmoid		mRpL41	Dpse\GA11937
contig15133size1461	0.401043	0.000580456	0.00490572	linear		CG6321	Dpse\GA19510
contig12507size1788	0.401041	0.000580491	0.00490572	step	50	CG5096	Dpse\GA20528
contig12664size3463	0.401	0.00058132	0.00490868	step	50	Clbn
contig17636size2732	0.400702	0.000587356	0.00494259	linear		CG7706	Dpse\GA20531
contig14925size2062	0.400642	0.000588573	0.00494259	linear		CG18809	Dpse\GA15089
contig15501size1012	0.400621	0.000589005	0.00494361	sigmoid		CG9132	Dpse\GA22643
contig2833size771	0.400357	0.000594409	0.00497173	linear		GluRIID	Dpse\GA14772
contig15559size1009	0.400276	0.000596074	0.00497936	step	50	CG3860	Dpse\GA17735
contig15558size1729	0.400195	0.000597743	0.00498807	step	56	fal	Dpse\GA21953
contig16250size593	0.40018	0.000598056	0.00498807	linear		mt:ND6
contig20932size3131	0.400129	0.000599115	0.00499174	step	50	Cip4	Dpse\GA13434
contig10126size291	0.399861	0.000604687	0.00503211	linear		CG8834	Dpse\GA24368
contig2002size924	0.399712	0.000607797	0.00505083	step	50	CG42390	Dpse\GA27187
contig9739size513	0.399543	0.000611354	0.00506982	linear		CG14074	Dpse\GA12746
contig577size2592	0.399426	0.000613818	0.00508274	sigmoid		CG12877	Dpse\GA11877
contig5734size456	0.399225	0.000618106	0.00511252	sigmoid		Ubc6	Dpse\GA15184
contig2420size2001	0.399117	0.0006204	0.00512352	step	50	bgm	Dpse\GA18225
contig20189size2030	0.398779	0.000627665	0.0051728	step	56	CG5262	Dpse\GA18769
contig11361size1164	0.398761	0.000628057	0.00517336	linear		sals	Dpse\GA16219
contig15168size1935	0.398738	0.000628542	0.00517468	linear		CG4658	Dpse\GA18335
contig20302size1109	0.398691	0.000629557	0.00517769	step	50	CREG	Dpse\GA18865
contig2125size1011	0.398667	0.000630083	0.0051777	step	56	CG13322	Dpse\GA12204
contig9261size984	0.398633	0.00063082	0.00518007	sigmoid		Nmda1	Dpse\GA17693
contig17884size2253	0.398559	0.000632421	0.00518787	step	50	CG9701	Dpse\GA21974
contig7040size1239	0.398219	0.000639867	0.00522583	linear		CG31975	Dpse\GA16593
contig5655size570	0.398213	0.000639998	0.00522583	step	50	Ras85D	Dpse\GA21740
contig5559size531	0.39797	0.000645351	0.00525862	linear		mRpL17	Dpse\GA28391
contig11403size1393	0.397956	0.000645662	0.00525862	step	46	Mef2	Dpse\Mef2
contig15508size1797	0.397848	0.000648072	0.00527286	step	56	CG7272	Dpse\GA20227
contig6252size888	0.397781	0.000649552	0.00527951	step	50	CG4025	Dpse\GA17883
contig17097size1481	0.397747	0.000650313	0.00528032	step	56	beat-IV	Dpse\GA10114
contig1839size4242	0.3977	0.000651373	0.00528354	step	50	Meltrin	Dpse\GA27151
contig6375size1758	0.397033	0.00066643	0.00538104	step	56	Start1	Dpse\GA24124
contig16646size1030	0.396965	0.000667967	0.00539072	step	50	CG5885	Dpse\GA19202
contig787size2751	0.396842	0.000670788	0.00541075	linear		rgr	Dpse\GA21233
contig180size1263	0.396704	0.000673962	0.00542812	step	50	CG6638	Dpse\GA19744
contig10576size307	0.396581	0.000676805	0.00544551	step	50	Desat2	Dpse\Desat2
contig2461size582	0.396475	0.000679265	0.00545937	step	56	Sar1	Dpse\GA20080
contig16618size527	0.396439	0.000680089	0.00545937	linear		l(2)06225	Dpse\GA19355
contig18837size504	0.396414	0.000680668	0.00545937	step	50	cib	Dpse\GA18544
contig19580size1247	0.396406	0.000680865	0.00545937	step	50	SpdS	Dpse\GA20990
contig10396size999	0.396277	0.000683874	0.00547752	step	50	Droj2	Dpse\GA21376
contig9262size1464	0.396004	0.000690281	0.00551282	step	50	S6k	Dpse\GA10383
contig14283size1039	0.395984	0.000690752	0.00551322	linear		CG7229	Dpse\GA27018
contig20905size1042	0.395937	0.00069184	0.00551639	linear		CG31103	Dpse\GA16011
contig18294size926	0.395735	0.000696635	0.0055463	step	56	CG42307	Dpse\GA28546
contig11697size722	0.395624	0.00069927	0.0055645	step	50	CG3625
contig19023size1452	0.395238	0.000708516	0.00562684	sigmoid		CG8501	Dpse\GA21122
contig12151size1089	0.395127	0.0007112	0.0056415	linear		grk	Dpse\GA25451
contig6807size510	0.394932	0.000715934	0.005666	step	50	CG30503	Dpse\GA15891
contig3897size1200	0.394681	0.000722068	0.00569758	step	50	Arp2	Dpse\GA22112
contig9154size480	0.394545	0.000725417	0.00571938	step	56	janA	Dpse\janA
contig9734size1320	0.394358	0.000730025	0.00574899	step	46	CG30424	Dpse\GA15837
contig10852size500	0.39428	0.000731971	0.00576147	linear		CG3285	Dpse\GA17181
contig14700size1540	0.394243	0.000732889	0.00576585	step	56	CG3907	Dpse\GA17765
contig6675size825	0.393976	0.00073955	0.00580966	step	50	CG5493	Dpse\GA18925
contig4192size1998	0.393764	0.000744893	0.00584413	step	50	hpo	Dpse\GA10852
contig7093size2058	0.393758	0.000745038	0.00584413	linear		CG5608	Dpse\GA19002
contig5434size474	0.393692	0.000746719	0.00585444	linear		CG16985	Dpse\GA14257
contig7764size432	0.393665	0.000747401	0.00585498	linear		Zasp66	Dpse\GA28193
contig7644size459	0.393627	0.000748347	0.00585856	step	50	mRpL3	Dpse\GA27952
contig15995size1128	0.393282	0.000757144	0.00591292	step	50	hoe1	Dpse\GA11811
contig17740size2529	0.39304	0.000763363	0.00594766	step	50	CG10376	Dpse\GA10286
contig910size1014	0.393036	0.000763458	0.00594766	linear		Gs2	Dpse\GA14508
contig1556size1224	0.392955	0.000765571	0.00596121	step	56	CG33301	Dpse\GA26493
contig9060size393	0.392874	0.000767665	0.00597168	step	50	Ntf-2	Dpse\GA14503
contig19149size2882	0.39274	0.00077114	0.00599579	step	50	CG43366	Dpse\GA13008
contig3734size1563	0.39247	0.000778199	0.00603552	step	56	Cyp9h1	Dpse\GA14564
contig14636size2544	0.392456	0.000778564	0.00603552	linear		CG7739	Dpse\GA20555
contig12641size2560	0.392437	0.000779061	0.00603552	linear			Dpse\GA30444
contig11591size891	0.3924	0.000780034	0.00603552	step	50	Hph	Dpse\GA16313
contig2394size390	0.392276	0.00078331	0.00605499	step	50	CG1907	Dpse\GA15123
contig7129size2187	0.392094	0.000788126	0.00608031	step	50	CG5527	Dpse\GA18951
contig16862size707	0.391832	0.000795128	0.00612698	step	50	CG33470	Dpse\GA24235
contig12104size426	0.39178	0.000796521	0.00613333	step	50	Mgstl	Dpse\GA14506
contig9610size1446	0.391693	0.00079886	0.00614837	step	50	CG8602	Dpse\GA21198
contig14211size637	0.391644	0.00080018	0.00615259	sigmoid		CG7841	Dpse\GA20624
contig3795size1896	0.391089	0.000815246	0.00625035	step	50	Mal-A5	Dpse\Mal-A5
contig14248size1177	0.390792	0.000823411	0.00630386	step	50	mRpS14	Dpse\GA22696
contig17114size1986	0.390623	0.000828096	0.00633231	sigmoid		CG2736	Dpse\GA15450
contig15699size2692	0.390585	0.000829161	0.00633268	linear		CG8399	Dpse\GA21047
contig11367size890	0.390428	0.000833525	0.00635384	step	50	IM2	Dpse\GA14796
contig5212size759	0.390376	0.000834987	0.00636194	step	50	ogre	Dpse\GA26182
contig690size2946	0.390357	0.000835504	0.00636284	step	50	CG31343	Dpse\GA16109
contig1830size2424	0.390301	0.000837083	0.00637182	sigmoid		Lsp1beta	Dpse\GA27203
contig14708size2338	0.390276	0.000837789	0.00637415	step	50	CG8028	Dpse\GA20776
contig21257size2077	0.390231	0.000839059	0.0063792	linear		Traf-like	Dpse\GA18154
contig9194size2097	0.389744	0.000852859	0.00646107	step	50	Aats-arg	Dpse\GA24005
contig19816size1561	0.389538	0.00085873	0.00649937	linear		shf	Dpse\GA16199
contig12296size351	0.389445	0.000861405	0.00651343	step	56	whd	Dpse\GA11884
contig5676size1395	0.389343	0.000864366	0.00652345	linear		NitFhit	Dpse\GA28385
contig15984size3169	0.389316	0.000865147	0.00652625	step	50	Sap-r	Dpse\GA11373
contig14647size855	0.389063	0.000872468	0.00656905	step	50	CG12012	Dpse\GA11335
contig2340size2535	0.388931	0.000876326	0.00658877	step	50	CG9380	Dpse\GA21745
contig431size1359	0.388662	0.000884239	0.006642	linear		AkhR	Dpse\GA10920
contig10620size922	0.388541	0.000887802	0.00666413	step	50	Gasp	Dpse\GA10221
contig6770size393	0.388512	0.000888659	0.00666578	step	42.5	CG6435	Dpse\GA19591
contig19705size3147	0.388425	0.000891258	0.00667585	linear		Atf6	Dpse\GA16207
contig15783size2223	0.388225	0.000897213	0.00671415	step	56	CG16953	Dpse\GA14233
contig18055size2607	0.388043	0.000902645	0.00675163	linear		babos	Dpse\GA17567
contig1863size1602	0.388014	0.000903525	0.00675505	linear		Cyp6t1	Dpse\GA28828
contig18201size7836	0.387767	0.000910989	0.00678223	linear		mub	Dpse\GA20351
contig19609size654	0.38748	0.000919723	0.00683603	sigmoid		CG7045	Dpse\GA20056
contig894size573	0.387459	0.000920358	0.00683603	step	50	LpR2	Dpse\GA16002
contig6795size1953	0.387204	0.000928179	0.0068781	step	50	Fbw5	Dpse\GA21573
contig17178size1723	0.387016	0.000933999	0.0069148	linear		CG8735	Dpse\GA21290
contig16659size467	0.386615	0.000946495	0.00698785	step	50	fa2h	Dpse\GA24770
contig14331size1861	0.386405	0.000953092	0.00703005	step	50	ade5	Dpse\GA17827
contig280size1533	0.386302	0.000956333	0.00703633	step	50	Xbp1	Dpse\GA30271
contig12305size532	0.38628	0.000957032	0.00703633	linear		Jupiter	Dpse\GA27493
contig12540size2776	0.386249	0.000958008	0.00704026	linear		fz2	Dpse\GA28243
contig4044size3411	0.386109	0.000962475	0.00706332	linear		CG3632	Dpse\GA22870
contig19019size955	0.385765	0.000973488	0.00711518	step	50	milt	Dpse\GA25215
contig11302size394	0.385763	0.000973557	0.00711518	step	56	IP3K1	Dpse\GA17884
contig20843size3695	0.385636	0.000977623	0.00713835	linear		Rassf	Dpse\GA26811
contig7149size1143	0.385607	0.000978575	0.00714203	step	56	CG11796	Dpse\GA11203
contig5923size642	0.385576	0.00097959	0.00714396	step	56	Rab2	Dpse\GA17076
contig14798size1095	0.385567	0.000979881	0.00714396	step	50	CG13311	Dpse\GA12192
contig1289size1512	0.385342	0.000987173	0.00718154	step	50	ari-1	Dpse\GA22657
contig18141size4566	0.385328	0.000987613	0.00718154	linear		Letm1	Dpse\GA18280
contig17168size2352	0.385256	0.000989984	0.00719238	linear		CG31121	Dpse\GA16025
contig4112size2178	0.385194	0.000992003	0.00720377	step	50	CG9527	Dpse\GA21857
contig14662size1154	0.38502	0.000997716	0.00723537	linear		RagA-B	Dpse\GA11302
contig15570size1154	0.384955	0.000999853	0.00724428	linear		CG8031	Dpse\GA20778
contig7331size1194	0.384596	0.00101174	0.0073211	linear		SPE	Dpse\GA14092
contig1192size3360	0.384388	0.0010187	0.00736412	step	50	scb	Dpse\GA20821
contig14090size1333	0.384241	0.00102363	0.00738638	linear		Crk	Dpse\GA13993
contig8140size1548	0.384047	0.00103018	0.0074235	linear		CG3168	Dpse\GA16389
contig8371size2739	0.383664	0.00104323	0.00749454	step	50	CalpB	Dpse\GA20829
contig20203size2175	0.383648	0.00104378	0.00749454	linear		CG13042	Dpse\GA11996
contig17759size988	0.383504	0.00104872	0.00751312	linear		Irk3	Dpse\GA10279
contig6098size2055	0.383353	0.00105393	0.00754017	step	50	CG33129	Dpse\GA17304
contig18194size2233	0.383141	0.00106126	0.00757562	linear		CG13830	Dpse\GA12555
contig19932size903	0.382845	0.0010716	0.00762891	step	50	l(3)01239	Dpse\GA19501
contig3400size429	0.382739	0.00107534	0.00764871	step	50	eIF4G	Dpse\GA10575
contig18991size601	0.382712	0.0010763	0.00765218	step	50	ome	Dpse\GA23616
contig225size582	0.382648	0.00107854	0.00766122	sigmoid		Cyp4d1	Dpse\GA28935
contig5599size969	0.382626	0.00107933	0.00766341	sigmoid		l(2)35Bc	Dpse\GA17959
contig9434size1815	0.382429	0.0010863	0.00770609	sigmoid		MsR2	Dpse\GA12540
contig21215size3437	0.382406	0.0010871	0.00770833	sigmoid		sima	Dpse\GA20714
contig10700size3171	0.38217	0.00109553	0.0077543	sigmoid		Cam	Dpse\GA24499
contig16809size621	0.382083	0.00109865	0.00776947	step	56	CG32590	Dpse\GA25537
contig14150size4353	0.382032	0.00110047	0.00777578	linear		Tudor-SN	Dpse\GA20026
contig15074size555	0.382031	0.00110052	0.00777578	step	50	Cyp9b2	Dpse\GA18217
contig4007size1257	0.381814	0.00110834	0.00782066	step	50	Arp3	Dpse\GA20439
contig17008size963	0.381694	0.00111269	0.00784094	step	50	CG9795	Dpse\GA22041
contig7819size975	0.381632	0.00111495	0.0078534	step	50	aop	Dpse\GA16373
contig2580size2028	0.381483	0.00112036	0.00788802	step	50	Oatp58Db	Dpse\GA17416
contig17354size640	0.381382	0.00112406	0.00790577	step	50	CG1124	Dpse\GA10858
contig10385size963	0.38136	0.00112486	0.00790577	step	50	IM3	Dpse\GA24904
contig16654size1234	0.381256	0.0011287	0.00791977	step	50	Muc18B	Dpse\GA20652
contig3771size1365	0.381252	0.00112884	0.00791977	step	56	yellow-b	Dpse\GA14722
contig3485size936	0.381187	0.00113124	0.00792611	linear		CG6074	Dpse\GA19339
contig20481size2418	0.381146	0.00113276	0.00793331	step	50	CG12974	Dpse\GA11948
contig7810size1575	0.38082	0.00114482	0.00800045	linear		mth	Dpse\GA19967
contig19250size632	0.380654	0.00115103	0.00803304	linear		bun	Dpse\GA25787
contig16736size461	0.380545	0.00115512	0.00805454	sigmoid		CG11985	Dpse\GA25581
contig94size1011	0.380496	0.00115695	0.00805817	step	50	CG3597	Dpse\GA17547
contig19050size1115	0.380437	0.00115916	0.0080686	linear		CG31038	Dpse\GA15957
contig15606size1346	0.380242	0.00116655	0.00811646	linear		CG31463	Dpse\GA27253
contig20193size974	0.380162	0.00116959	0.00813053	step	50	CG4377	Dpse\GA18144
contig5968size1527	0.380044	0.00117407	0.00815812	step	50	Cyp305a1	Dpse\GA21289
contig16858size1652	0.379833	0.00118213	0.00819284	sigmoid		parvin	Dpse\GA22568
contig6395size1524	0.379709	0.0011869	0.00821509	step	50	skap	Dpse\GA26331
contig18217size3683	0.379385	0.00119942	0.00829088	step	50	CG6739	Dpse\GA19823
contig19959size1676	0.379087	0.00121103	0.00834191	linear		jagn	Dpse\GA10683
contig10630size2641	0.379062	0.00121203	0.00834191	sigmoid		Pde1c	Dpse\GA13368
contig7321size4299	0.378917	0.00121773	0.00836314	step	50	ade2	Dpse\GA21563
contig513size591	0.378844	0.00122061	0.00837204	step	50	CG4729	Dpse\GA18389
contig2014size1299	0.378707	0.00122602	0.00839963	step	50	CG18748	Dpse\GA26206
contig16746size546	0.378698	0.00122639	0.00839963	linear		CG31195	Dpse\GA16083
contig8850size852	0.378689	0.00122673	0.00839963	linear		CG5004	Dpse\GA18587
contig1791size1899	0.378617	0.00122961	0.00841344	step	50	vlc	Dpse\GA21040
contig6316size2109	0.378546	0.0012324	0.00841344	sigmoid		CG2118	Dpse\GA15253
contig17333size6542	0.378399	0.00123827	0.00844427	linear		CG31998	Dpse\GA16602
contig1142size1206	0.378392	0.00123855	0.00844427	step	56	CG12004	Dpse\GA11327
contig7641size1641	0.378366	0.00123961	0.00844791	sigmoid		CG7900	Dpse\GA20671
contig7782size357	0.378323	0.00124132	0.00845591	step	42.5	CG13877	Dpse\GA12593
contig12723size1300	0.378119	0.00124951	0.00850351	sigmoid			Dpse\GA23873
contig1958size1101	0.378036	0.00125285	0.00851628	step	50	p38a	Dpse\GA18909
contig3805size4782	0.377863	0.00125987	0.00854945	step	50	pcm	Dpse\GA17195
contig15356size1974	0.377795	0.00126265	0.00856468	step	56	CG1309	Dpse\GA12040
contig12336size502	0.377751	0.00126443	0.00857304	sigmoid		SNF4Agamma	Dpse\GA26251
contig7814size2100	0.377637	0.00126908	0.00858888	linear		CG5397	Dpse\GA18850
contig9026size1182	0.377629	0.0012694	0.00858888	sigmoid		Lip3	Dpse\GA21347
contig7158size447	0.377587	0.00127115	0.00859333	sigmoid		Glt	Dpse\GA28035
contig18296size1343	0.377572	0.00127173	0.00859333	sigmoid		CG30461	Dpse\GA24389
contig3884size1347	0.377459	0.0012764	0.00861756	step	50	Mal-A2	Dpse\Mal-A2
contig5480size1752	0.377436	0.00127734	0.00862029	step	50	Ns1	Dpse\GA26447
contig15463size2362	0.377329	0.00128172	0.00863522	linear		Sec10	Dpse\GA27246
contig287size2346	0.377114	0.00129062	0.00867684	step	50	laccase2	Dpse\GA15844
contig17253size542	0.376832	0.00130238	0.00873714	linear		Gs1l	Dpse\GA13732
contig17598size1583	0.37682	0.00130287	0.00873714	sigmoid		PI31	Dpse\GA21450
contig3860size1449	0.376604	0.00131195	0.00877957	step	56	mol	Dpse\GA25410
contig17439size1013	0.376525	0.0013153	0.00879826	step	56	CG10311	Dpse\GA10238
contig6788size1863	0.376407	0.00132029	0.00882055	step	56	CG4631	Dpse\GA18317
contig8359size1506	0.376385	0.00132119	0.00882289	step	50	CG9642	Dpse\GA21935
contig6182size1680	0.376272	0.00132602	0.0088514	step	50	pes	Dpse\GA20196
contig3477size2463	0.376248	0.00132702	0.00885441	sigmoid		CG2658	Dpse\GA15413
contig18357size2284	0.376148	0.00133127	0.00887164	step	50	Rpn5	Dpse\GA10700
contig6668size891	0.376116	0.00133265	0.00887709	sigmoid		CG8768	Dpse\GA24893
contig7496size666	0.375915	0.00134128	0.00892382	step	50	GstE9	Dpse\GA14548
contig3500size2877	0.375835	0.00134472	0.00893885	sigmoid		pyx	Dpse\GA14343
contig18861size661	0.375765	0.00134773	0.0089468	step	50	cnc	Dpse\GA12552
contig17102size2122	0.375757	0.00134806	0.0089468	linear		CG16885	Dpse\GA14195
contig8421size372	0.375649	0.00135275	0.00896448	linear		His2B:CG17949	Dpse\GA27608
contig13989size718	0.375641	0.00135308	0.00896448	linear		CG11699	Dpse\GA11150
contig590size1935	0.37562	0.00135401	0.00896694	linear		CG3797	Dpse\GA17692
contig3160size1404	0.375364	0.00136515	0.00902574	step	50	Mal-A7	Dpse\Mal-A8
contig5895size2379	0.375327	0.00136676	0.00903265	step	50	Btk29A	Dpse\GA20789
contig8258size3834	0.375283	0.00136869	0.00903788	step	50	for	Dpse\GA10020
contig20418size3955	0.375069	0.00137805	0.00908465	linear		CG32850	Dpse\GA17182
contig6085size555	0.374935	0.00138397	0.00911238	linear		CG10219	Dpse\GA10165
contig3136size3273	0.374886	0.00138616	0.00911928	step	50	l(2)gl	Dpse\l(2)gl
contig19987size2077	0.374541	0.00140149	0.00919357	step	50	ImpL2	Dpse\GA16789
contig10689size2754	0.374485	0.00140397	0.00919852	linear		CG3735
contig16790size835	0.374452	0.00140546	0.00920069	linear		CoVb	Dpse\GA28177
contig15563size864	0.374415	0.00140712	0.00920775	step	46	CG30100	Dpse\GA15649
contig16744size1182	0.374271	0.00141359	0.00924014	step	50	CG1572	Dpse\GA23102
contig5609size1011	0.374267	0.0014138	0.00924014	step	50	CkIIalpha	Dpse\GA22219
contig17081size2415	0.374108	0.00142099	0.00927568	linear		hk	Dpse\GA10469
contig2293size1518	0.373674	0.00144074	0.00937777	step	50	CG9784	Dpse\GA22035
contig7065size2751	0.373512	0.00144818	0.00941088	sigmoid		ClC-c	Dpse\GA18785
contig5591size795	0.373211	0.00146208	0.00948566	step	56	kune	Dpse\GA11952
contig6838size1368	0.373037	0.00147022	0.00952685	step	50	Mad	Dpse\GA28973
contig2727size2034	0.373022	0.0014709	0.00952739	sigmoid		CG7536	Dpse\GA20422
contig403size963	0.37276	0.00148316	0.00959124	step	50	CG13096	Dpse\GA24977
contig5428size1617	0.372737	0.00148428	0.00959461	linear		CG4313	Dpse\GA18100
contig6527size597	0.372654	0.00148819	0.00961281	sigmoid		CG5569	Dpse\GA18977
contig8444size825	0.372467	0.00149703	0.00966131	step	50	CG8974	Dpse\GA28677
contig6469size1095	0.372429	0.00149885	0.00966607	step	50	CG17691	Dpse\GA29202
contig11629size742	0.372426	0.00149898	0.00966607	step	50		Dpse\GA24817
contig9733size1842	0.3724	0.0015002	0.00966795	step	50	Treh	Dpse\GA25091
contig14384size1549	0.372381	0.00150109	0.00966795	linear		CG16884	Dpse\GA14194
contig17550size1861	0.372274	0.00150622	0.00969706	step	56	Cpr92F	Dpse\GA18926
contig765size453	0.372067	0.00151613	0.0097447	step	50	CG16756	Dpse\GA14129
contig17861size2943	0.371969	0.00152084	0.00976752	step	42.5	E(Pc)	Dpse\GA20579
contig6380size612	0.371571	0.0015401	0.00986826	linear		mRpS11	Dpse\GA18718
contig7756size1782	0.371558	0.00154069	0.00986826	step	50	Rtnl1	Dpse\GA28880
contig4235size2040	0.371431	0.00154689	0.00989895	step	50	CG4822	Dpse\GA18458
contig20224size1515	0.371362	0.0015503	0.00991681	step	50	CG17278	Dpse\GA14434
contig16996size2248	0.371166	0.00155992	0.00996236	step	50	CG40191	Dpse\GA25313
contig7580size864	0.371079	0.00156419	0.00997306	step	50	GstT4	Dpse\GA14161
contig17235size1448	0.371077	0.0015643	0.00997306	linear		CG11975	Dpse\GA11305
contig3984size384	0.371016	0.0015673	0.00998548	step	56	Cys	Dpse\GA20790
contig652size1716	0.370934	0.00157137	0.00999943	step	50	Cyp4g15	Dpse\GA11156

## Sheet: in situ -CE
D. subobscura contigs associated with negative clinal expression in local "in situ" environment.
Contig	Pearson's r	pvalue	FDR	nonlinear modelling	step.centre	Dmel Homolog	Dpse Homolog
contig20380size2101	-0.854424	5.18008e-21	1.18008e-17	linear		Zwilch	Dpse\GA15054
contig19753size756	-0.81514	8.81836e-18	1.75816e-14	sigmoid		RpS24	Dpse\GA17660
contig10633size2299	-0.789942	4.35409e-16	5.05748e-13	sigmoid		CG3906	Dpse\GA17764
contig12512size1562	-0.783393	1.10046e-15	1.16945e-12	linear		CG5225	Dpse\GA26446
contig21134size2336	-0.77849	2.15772e-15	2.15285e-12	linear		CG45050	Dpse\GA17352
contig21109size2000	-0.763265	1.57323e-14	1.39093e-11	linear		CG2267	Dpse\GA15335
contig16058size4304	-0.748313	9.62869e-14	6.39873e-11	linear		CG43370	Dpse\GA14934
contig4135size2073	-0.739219	2.72726e-13	1.74141e-10	linear		CG18130	Dpse\GA23461
contig6806size1482	-0.723639	1.47387e-12	7.47516e-10	sigmoid		CG7718	Dpse\GA20541
contig4309size315	-0.710957	5.36069e-12	2.31016e-09	step	42.5	RIC-3
contig14671size1168	-0.696138	2.22683e-11	8.67361e-09	linear		smt3	Dpse\GA18220
contig14958size758	-0.690927	3.60094e-11	1.3351e-08	sigmoid		soti	Dpse\GA21112
contig3069size3777	-0.676703	1.27233e-10	4.40276e-08	linear		ssh	Dpse\GA19465
contig6181size726	-0.668642	2.52334e-10	8.20131e-08	linear			Dpse\GA24882
contig5974size318	-0.664685	3.50471e-10	1.0944e-07	sigmoid		CG9288	Dpse\GA21672
contig15401size1328	-0.662696	4.12601e-10	1.25509e-07	linear		CG7229	Dpse\GA27018
contig19619size2157	-0.654142	8.21269e-10	2.21907e-07	sigmoid		CG5708	Dpse\GA19074
contig9664size2598	-0.650299	1.11098e-09	2.80971e-07	sigmoid		sda	Dpse\GA18944
contig19499size2234	-0.648969	1.2322e-09	2.97194e-07	sigmoid		CG33627	Dpse\GA24800
contig4483size2682	-0.646624	1.4772e-09	3.42052e-07	linear		CG11168	Dpse\GA10812
contig15950size3282	-0.635091	3.52547e-09	7.31077e-07	sigmoid		Oga	Dpse\GA19193
contig6359size1500	-0.632158	4.3729e-09	8.27019e-07	sigmoid		CG18278	Dpse\GA24970
contig2662size3519	-0.631648	4.5391e-09	8.32177e-07	sigmoid		Ulp1	Dpse\GA25857
contig19973size796	-0.630967	4.76972e-09	8.60437e-07	sigmoid		CG5388	Dpse\GA18844
contig9292size753	-0.63057	4.90943e-09	8.60437e-07	linear		CG17375	Dpse\GA14487
contig2105size1095	-0.628771	5.59275e-09	9.4038e-07	step	50	CG5432	Dpse\GA18877
contig20769size2640	-0.628586	5.66805e-09	9.4038e-07	linear		qtc	Dpse\GA12718
contig9792size912	-0.62846	5.71981e-09	9.4038e-07	linear		Rab26	Dpse\GA16022
contig4596size11187	-0.62329	8.27602e-09	1.29452e-06	linear		Dhc98D	Dpse\GA14931
contig19135size2169	-0.618584	1.15172e-08	1.71393e-06	step	46	CG13344	Dpse\GA24813
contig15228size947	-0.61261	1.73846e-08	2.43402e-06	sigmoid		CG34295	Dpse\GA26803
contig5283size981	-0.610508	2.0053e-08	2.71099e-06	linear		CG6048	Dpse\GA26497
contig10666size570	-0.610285	2.03589e-08	2.71099e-06	linear		grp	Dpse\GA26044
contig20969size3388	-0.610053	2.06806e-08	2.72642e-06	sigmoid		CG3338	Dpse\GA17388
contig8336size1455	-0.609744	2.11162e-08	2.72642e-06	sigmoid		Sas-6	Dpse\GA13782
contig16891size1872	-0.609669	2.12243e-08	2.72642e-06	sigmoid		CG8892	Dpse\GA21396
contig123size717	-0.609092	2.20663e-08	2.79705e-06	sigmoid		Prosbeta1	Dpse\GA28089
contig16227size7040	-0.608091	2.36022e-08	2.95269e-06	sigmoid		hts	Dpse\GA21702
contig16247size11444	-0.607716	2.42041e-08	2.99161e-06	linear		CG15523	Dpse\GA13781
contig19423size1260	-0.604451	3.00913e-08	3.58212e-06	linear		Ctr1C	Dpse\GA13809
contig2996size1503	-0.604088	3.08246e-08	3.61153e-06	step	50	gskt	Dpse\GA15928
contig4090size4611	-0.60343	3.21951e-08	3.6942e-06	linear		btv	Dpse\GA26089
contig18967size1172	-0.60294	3.32544e-08	3.73584e-06	step	40.5		Dpse\GA26957
contig21377size388	-0.602819	3.35208e-08	3.73584e-06	linear		Dscam2	Dpse\GA14638
contig17268size2002	-0.600336	3.94556e-08	4.22756e-06	sigmoid		CG11982	Dpse\GA11309
contig20895size3671	-0.600064	4.01623e-08	4.2738e-06	linear		sced	Dpse\GA25083
contig6021size831	-0.599727	4.10563e-08	4.34054e-06	sigmoid		CG31296	Dpse\GA27595
contig12141size842	-0.598692	4.39183e-08	4.45907e-06	linear		dac	Dpse\GA18550
contig2268size894	-0.597823	4.64658e-08	4.66375e-06	linear		dpr2	Dpse\GA27808
contig2916size1902	-0.596628	5.02022e-08	5.00337e-06	linear		CG11696	Dpse\GA11148
contig9809size1164	-0.594283	5.83693e-08	5.68841e-06	linear		CG18808	Dpse\GA15088
contig7426size795	-0.594255	5.8473e-08	5.68841e-06	step	50	CG43328	Dpse\GA24789
contig7376size492	-0.593508	6.13345e-08	5.88225e-06	linear		CG42557	Dpse\GA20644
contig1956size1047	-0.591793	6.84157e-08	6.34171e-06	step	50	CG12516	Dpse\GA11672
contig20867size4054	-0.59032	7.51039e-08	6.88287e-06	linear		CG3520	Dpse\GA17495
contig20033size1544	-0.589842	7.74067e-08	7.01306e-06	linear		hng3	Dpse\GA12610
contig7357size1650	-0.589322	7.99861e-08	7.12715e-06	sigmoid		CG18233	Dpse\GA23909
contig9596size309	-0.589148	8.08666e-08	7.16729e-06	linear		FER	Dpse\GA21383
contig16050size2543	-0.58897	8.17778e-08	7.16739e-06	linear		CG15548	Dpse\GA26882
contig18298size7091	-0.587246	9.11107e-08	7.85282e-06	linear		ocm	Dpse\GA17407
contig2989size393	-0.585057	1.04426e-07	8.68318e-06	sigmoid		CG31347	Dpse\GA27147
contig1366size7986	-0.583739	1.13307e-07	9.33684e-06	linear		Dhc16F	Dpse\GA20094
contig20533size2137	-0.581838	1.27381e-07	1.0386e-05	linear		CG17712	Dpse\GA14620
contig18871size643	-0.581565	1.29538e-07	1.04703e-05	linear		beat-IIb	Dpse\GA17980
contig1986size2877	-0.581363	1.31153e-07	1.04978e-05	linear		CG6867	Dpse\GA19916
contig1619size1572	-0.579709	1.4511e-07	1.15616e-05	linear		loqs	Dpse\GA19915
contig4476size2283	-0.579591	1.46157e-07	1.15834e-05	step	50	CG9389	Dpse\GA21751
contig6626size987	-0.578825	1.53135e-07	1.20787e-05	step	50	CG14262	Dpse\GA12866
contig8915size2496	-0.57807	1.60314e-07	1.25691e-05	sigmoid		CG16789	Dpse\GA26300
contig14588size1013	-0.577462	1.66325e-07	1.27884e-05	sigmoid		fd59A	Dpse\GA17601
contig16061size2897	-0.57711	1.69905e-07	1.30336e-05	linear		Patronin	Dpse\GA24436
contig14341size1467	-0.576105	1.80525e-07	1.37448e-05	linear		pn	Dpse\GA23059
contig19665size2219	-0.575932	1.82422e-07	1.37552e-05	linear		CG6362	Dpse\GA19540
contig15143size2139	-0.574192	2.02499e-07	1.49134e-05	linear		dock	Dpse\GA17645
contig5856size2391	-0.573726	2.08222e-07	1.52155e-05	step	50	srpk79D	Dpse\GA11029
contig9329size3525	-0.57287	2.19148e-07	1.58745e-05	linear		CG11107	Dpse\GA17020
contig20752size2647	-0.57179	2.33679e-07	1.66589e-05	sigmoid		Mink	Dpse\GA26602
contig11181size314	-0.571495	2.37817e-07	1.67198e-05	linear		tey	Dpse\GA21316
contig2887size4233	-0.570742	2.48659e-07	1.74158e-05	step	40.5	thr	Dpse\thr
contig4585size1632	-0.570202	2.56725e-07	1.7819e-05	step	40.5		Dpse\GA30454
contig15998size3184	-0.568932	2.76685e-07	1.88774e-05	sigmoid		CG10845	Dpse\GA10594
contig20315size2698	-0.568342	2.8644e-07	1.94078e-05	sigmoid		her	Dpse\GA18360
contig12247size2771	-0.567783	2.96002e-07	1.99169e-05	linear		Ir31a	Dpse\GA10455
contig7049size1401	-0.567663	2.98086e-07	1.99504e-05	sigmoid		sut2	Dpse\GA14750
contig8882size5352	-0.566865	3.12326e-07	2.05598e-05	step	46	qin	Dpse\GA12892
contig9124size3012	-0.56659	3.17385e-07	2.07834e-05	step	50	CG6184	Dpse\GA26144
contig1335size906	-0.566571	3.1774e-07	2.07834e-05	linear		beat-Vc	Dpse\GA12949
contig18221size1355	-0.566123	3.26158e-07	2.1133e-05	step	50	CG13843	Dpse\GA12565
contig3088size2973	-0.564067	3.67521e-07	2.35683e-05	step	50	MED24	Dpse\Trap100
contig5041size1845	-0.563145	3.87641e-07	2.46166e-05	linear		CG9289	Dpse\GA21673
contig6295size774	-0.561958	4.15075e-07	2.5953e-05	step	50	CG12860	Dpse\GA11863
contig20868size1650	-0.561591	4.23916e-07	2.62693e-05	linear		CG14277	Dpse\GA12876
contig7061size2340	-0.560564	4.49631e-07	2.76006e-05	linear		CG4065	Dpse\GA17930
contig16951size1820	-0.559978	4.64931e-07	2.83029e-05	step	50	CG15537	Dpse\GA13795
contig12534size1431	-0.558583	5.03422e-07	3.00425e-05	linear		CG14619
contig1441size3981	-0.558152	5.15882e-07	3.05356e-05	step	50	CG30275	Dpse\GA15744
contig7164size2307	-0.557873	5.24121e-07	3.06089e-05	linear		Pkg21D	Dpse\GA17377
contig20120size685	-0.557869	5.24252e-07	3.06089e-05	sigmoid		Galphaq	Dpse\GA14650
contig18823size1659	-0.557799	5.26329e-07	3.06136e-05	linear		CG17341	Dpse\GA14469
contig4105size4692	-0.557525	5.34571e-07	3.10242e-05	linear		CG42534	Dpse\GA30117
contig2219size1680	-0.555943	5.84564e-07	3.34373e-05	step	50	isopeptidase-T-3	Dpse\GA24943
contig21277size2548	-0.555516	5.98785e-07	3.41152e-05	step	56	dac	Dpse\GA18550
contig14761size1391	-0.555412	6.02303e-07	3.4164e-05	sigmoid		jing	Dpse\GA30272
contig15578size2311	-0.555118	6.12352e-07	3.44861e-05	sigmoid		CG9706	Dpse\GA21979
contig12275size377	-0.554939	6.18535e-07	3.47577e-05	step	40.5	CG42878
contig15977size1716	-0.552803	6.97099e-07	3.80442e-05	linear		Cp110	Dpse\GA13116
contig1503size1701	-0.552514	7.08439e-07	3.83809e-05	sigmoid		CG10000	Dpse\GA26992
contig9740size2145	-0.552468	7.10265e-07	3.83809e-05	linear		CG12299	Dpse\GA28997
contig7469size2286	-0.551615	7.44787e-07	4.01369e-05	linear		CG3703	Dpse\GA17626
contig11627size728	-0.5512	7.62165e-07	4.06408e-05	linear		Mi-2	Dpse\GA23929
contig6284size2145	-0.551115	7.65773e-07	4.0718e-05	sigmoid		ncd	Dpse\GA20615
contig7237size2295	-0.551001	7.70644e-07	4.07885e-05	sigmoid		Efhc1.2	Dpse\GA10726
contig17142size1992	-0.550906	7.7468e-07	4.07885e-05	sigmoid		CG14232	Dpse\GA12845
contig4140size1302	-0.549708	8.27804e-07	4.28705e-05	sigmoid		GlcAT-S	Dpse\GA17748
contig8875size390	-0.547741	9.22507e-07	4.67272e-05	sigmoid		GckIII	Dpse\GA18707
contig18995size2782	-0.547551	9.32169e-07	4.68852e-05	linear		CG11449	Dpse\GA11010
contig9553size2103	-0.547375	9.41179e-07	4.71411e-05	linear		Efa6	Dpse\GA16054
contig9550size4863	-0.545476	1.04411e-06	5.11879e-05	linear		CG10631	Dpse\GA10453
contig16157size2595	-0.545465	1.04478e-06	5.11879e-05	linear		CG15385	Dpse\GA13691
contig9753size5784	-0.544827	1.08167e-06	5.2669e-05	linear		brm	Dpse\GA28654
contig9674size2688	-0.544789	1.08393e-06	5.2669e-05	step	50	orb	Dpse\GA10609
contig9444size4608	-0.544338	1.11078e-06	5.36399e-05	linear		CG42732	Dpse\GA11894
contig8547size2286	-0.544019	1.13018e-06	5.41144e-05	linear		CG6280	Dpse\GA19484
contig14691size971	-0.543825	1.14216e-06	5.44299e-05	sigmoid		CG4815	Dpse\GA18452
contig5473size552	-0.542947	1.19773e-06	5.66166e-05	sigmoid		CG33784	Dpse\GA26773
contig10427size1379	-0.542873	1.20252e-06	5.66166e-05	linear		CG12609	Dpse\GA26216
contig3780size1644	-0.541791	1.27477e-06	5.93921e-05	step	42.5	CG7737	Dpse\GA20553
contig20526size1968	-0.541367	1.30418e-06	6.06173e-05	linear		CG7231	Dpse\GA20198
contig9609size621	-0.540917	1.33609e-06	6.17601e-05	linear		mod(mdg4)	Dpse\GA12458
contig12561size1663	-0.540901	1.33722e-06	6.17601e-05	step	40.5	CG42238	Dpse\GA25478
contig6367size843	-0.539803	1.41832e-06	6.45149e-05	linear		nod	Dpse\GA14585
contig10677size1015	-0.53905	1.47649e-06	6.66711e-05	linear		CG43880
contig3287size1959	-0.538865	1.49114e-06	6.69325e-05	linear		puf	Dpse\GA26951
contig3536size585	-0.538439	1.52539e-06	6.81534e-05	sigmoid		CG1418	Dpse\GA12807
contig20550size2803	-0.538084	1.55454e-06	6.86607e-05	sigmoid		CG13617	Dpse\GA12410
contig6123size2565	-0.537845	1.57444e-06	6.9354e-05	step	50	CG6067	Dpse\GA26504
contig15788size4581	-0.537673	1.58885e-06	6.94678e-05	step	46	Saf-B	Dpse\GA26852
contig15417size1151	-0.537648	1.591e-06	6.94678e-05	sigmoid		Socs44A	Dpse\GA15275
contig14826size1120	-0.537526	1.60133e-06	6.97137e-05	step	50	7B2	Dpse\GA26358
contig3353size1560	-0.536962	1.65e-06	7.16963e-05	sigmoid		CG12360	Dpse\GA27162
contig7673size1839	-0.536202	1.7177e-06	7.4132e-05	sigmoid		CG9541	Dpse\GA21867
contig15135size1668	-0.535371	1.79481e-06	7.67342e-05	linear		CG5276	Dpse\GA18779
contig4599size576	-0.535342	1.79751e-06	7.6956e-05	sigmoid		TwdlQ	Dpse\GA12860
contig1884size1530	-0.535108	1.81986e-06	7.7603e-05	linear		Dh44-R1	Dpse\GA21067
contig1876size7626	-0.534986	1.83158e-06	7.76144e-05	step	46	sev	Dpse\GA14783
contig3268size819	-0.534582	1.87095e-06	7.88912e-05	step	50	CG2574	Dpse\GA15395
contig17895size1965	-0.534081	1.9208e-06	8.01481e-05	linear		CG18869	Dpse\GA15106
contig20457size5285	-0.533972	1.93183e-06	8.01481e-05	step	50	mfr	Dpse\GA19103
contig1300size930	-0.533962	1.93291e-06	8.01481e-05	sigmoid		CG1239	Dpse\GA11602
contig3888size732	-0.53392	1.93719e-06	8.01481e-05	step	46	CG11977	Dpse\GA26830
contig2813size5922	-0.533331	1.99792e-06	8.2201e-05	linear		Dscam3	Dpse\GA16078
contig4089size1644	-0.533011	2.03172e-06	8.32196e-05	sigmoid		PH4alphaSG1	Dpse\GA15938
contig16917size1070	-0.532763	2.0582e-06	8.42329e-05	linear		CG32544	Dpse\GA23428
contig19739size1816	-0.532648	2.07059e-06	8.44253e-05	step	40.5	ssp6	Dpse\GA23441
contig3903size3294	-0.532578	2.07819e-06	8.46167e-05	sigmoid		XNP	Dpse\GA18248
contig297size684	-0.532217	2.11775e-06	8.5589e-05	linear		ttk	Dpse\ttk
contig8636size1623	-0.53221	2.11856e-06	8.5589e-05	linear		CG8303	Dpse\GA20971
contig1347size864	-0.531868	2.15673e-06	8.69836e-05	sigmoid		CG17477	Dpse\GA25576
contig20649size3540	-0.530211	2.35084e-06	9.3455e-05	step	50	mus304	Dpse\GA23899
contig21214size5914	-0.529215	2.47529e-06	9.69327e-05	sigmoid		CG30183	Dpse\GA15707
contig7369size756	-0.52915	2.48363e-06	9.69327e-05	sigmoid		ninaA	Dpse\GA17809
contig6995size5229	-0.528912	2.51434e-06	9.76268e-05	sigmoid		frac	Dpse\GA28377
contig4469size1785	-0.528767	2.53322e-06	9.7927e-05	step	50	CG8032	Dpse\GA20779
contig3755size1470	-0.528542	2.56283e-06	9.88482e-05	sigmoid		CG32238	Dpse\GA16777
contig17863size2705	-0.527961	2.64082e-06	0.000101202	linear		CG13895	Dpse\GA12609
contig20125size887	-0.527953	2.64187e-06	0.000101202	linear		Capa	Dpse\GA13779
contig4579size1464	-0.527871	2.65299e-06	0.000101342	step	46	CG31021	Dpse\GA15945
contig19809size4108	-0.527663	2.6816e-06	0.000102137	linear		CG10362	Dpse\GA10273
contig16151size5670	-0.526999	2.77472e-06	0.000104428	linear		ctrip	Dpse\GA30193
contig18430size4843	-0.526678	2.82078e-06	0.000105813	step	40.5	Shab	Dpse\GA22154
contig4408size4014	-0.526651	2.82474e-06	0.000105813	linear		CG9279	Dpse\GA21664
contig18774size2086	-0.526504	2.84614e-06	0.000106438	sigmoid		CG5062	Dpse\GA18630
contig20994size3169	-0.526473	2.85056e-06	0.000106438	linear		CG14961	Dpse\GA13386
contig17776size2758	-0.526331	2.87137e-06	0.000106934	linear		CG13008	Dpse\GA11972
contig3021size1632	-0.526138	2.9e-06	0.00010755	sigmoid		CG32199	Dpse\GA16752
contig8721size1755	-0.525337	3.02115e-06	0.000111481	linear		CG3880	Dpse\GA17747
contig1983size1926	-0.525065	3.06349e-06	0.000112697	sigmoid		CG5718	Dpse\GA19081
contig3007size630	-0.524608	3.13563e-06	0.000114848	linear		CG31051	Dpse\GA27138
contig3999size2046	-0.524413	3.16697e-06	0.00011568	linear		CG9988	Dpse\GA22170
contig7780size1392	-0.523603	3.30022e-06	0.000119331	sigmoid		FucTA	Dpse\GA19918
contig12260size2254	-0.523405	3.33358e-06	0.000120144	step	42.5
contig17764size1972	-0.522781	3.44074e-06	0.000123553	sigmoid		PICK1	Dpse\GA19403
contig17426size1101	-0.522495	3.49086e-06	0.000125067	sigmoid		CG7691	Dpse\GA20521
contig7058size2265	-0.52216	3.55051e-06	0.000126932	sigmoid		CG7886	Dpse\GA20660
contig9130size987	-0.521802	3.61532e-06	0.000128285	step	46	Mlf	Dpse\GA20964
contig4489size2436	-0.521037	3.75768e-06	0.000132951	step	50	TTLL3B	Dpse\GA10836
contig12356size747	-0.520911	3.78146e-06	0.000133068	step	46	CG42471	Dpse\GA25808
contig14184size1286	-0.52069	3.82392e-06	0.00013418	sigmoid		CG6540	Dpse\GA19671
contig2140size888	-0.520661	3.82936e-06	0.000134235	linear		CG1503	Dpse\GA13447
contig2711size762	-0.520081	3.94273e-06	0.00013659	linear		CG6180	Dpse\GA19416
contig19983size1870	-0.519295	4.10121e-06	0.000140608	linear		CG15258	Dpse\GA13608
contig1281size861	-0.519269	4.10667e-06	0.000140648	sigmoid		Sems	Dpse\GA10417
contig18888size737	-0.519091	4.14351e-06	0.000141372	linear		CG17341	Dpse\GA14469
contig2845size2556	-0.51896	4.17062e-06	0.000141487	step	42.5	hoe2	Dpse\GA13854
contig8310size1791	-0.518289	4.31299e-06	0.000145003	linear		ninaG	Dpse\GA19817
contig15419size1395	-0.517987	4.37857e-06	0.000146432	linear		CG10365	Dpse\GA10276
contig18145size4055	-0.517579	4.46842e-06	0.000148816	linear		CG34113	Dpse\GA27276
contig837size966	-0.517345	4.52095e-06	0.000149855	step	50	CG32487	Dpse\GA16941
contig453size1392	-0.517232	4.54645e-06	0.000149915	sigmoid		CG11537	Dpse\GA28643
contig7752size1314	-0.517204	4.55265e-06	0.000149915	linear		CG2061	Dpse\GA25826
contig17758size4059	-0.517128	4.57005e-06	0.000150263	linear		CG8108	Dpse\GA20830
contig17435size1632	-0.516674	4.67433e-06	0.000152608	sigmoid		CG10420	Dpse\GA10307
contig2865size3039	-0.516646	4.68071e-06	0.000152622	linear		CG15817	Dpse\GA13968
contig20382size2531	-0.516306	4.76048e-06	0.000154914	step	50	CG13870	Dpse\GA12586
contig9559size2907	-0.51535	4.99147e-06	0.000160759	linear		CG1677	Dpse\GA28570
contig15188size2357	-0.515066	5.06202e-06	0.000162358	linear		Slh	Dpse\GA28872
contig9539size10836	-0.514906	5.10227e-06	0.000162985	sigmoid		Dhc62B	Dpse\GA28424
contig16660size1283	-0.514208	5.28106e-06	0.000167729	linear		rngo	Dpse\GA18170
contig9107size3006	-0.512712	5.6843e-06	0.000175541	linear		RhoGAP54D	Dpse\GA24875
contig20139size936	-0.512489	5.74673e-06	0.000177018	sigmoid			Dpse\GA26177
contig15299size2519	-0.511946	5.90179e-06	0.000179899	step	50	Cp110	Dpse\GA13116
contig14666size1759	-0.511662	5.9845e-06	0.000181299	sigmoid		CG5281	Dpse\GA18783
contig6927size744	-0.511374	6.06922e-06	0.000182984	linear		CG6750	Dpse\GA19832
contig6946size1734	-0.510865	6.22187e-06	0.000185949	step	50	CG8257	Dpse\GA20936
contig5308size1734	-0.510815	6.23713e-06	0.000185949	linear		CG3339	Dpse\GA17389
contig9491size3168	-0.510786	6.2458e-06	0.000185949	step	40.5	CngB	Dpse\GA24191
contig18955size2155	-0.510602	6.30214e-06	0.000187036	sigmoid		ord	Dpse\GA16191
contig1563size2346	-0.510592	6.30532e-06	0.000187036	step	50	CG18171	Dpse\GA14822
contig9506size6567	-0.509975	6.49747e-06	0.0001916	linear		Ppn	Dpse\GA17283
contig20506size797	-0.509608	6.61451e-06	0.000194483	sigmoid			Dpse\GA24156
contig12585size263	-0.509444	6.66741e-06	0.000195527	sigmoid		spir	Dpse\GA10053
contig1462size1902	-0.508942	6.83179e-06	0.000198393	linear		CG32557	Dpse\GA23985
contig19272size1614	-0.508745	6.89751e-06	0.000199699	sigmoid		HP1b	Dpse\HP1B
contig14638size1004	-0.508291	7.05076e-06	0.000203303	linear		CG17652	Dpse\GA14597
contig2565size2745	-0.507555	7.30599e-06	0.000209197	linear		botv	Dpse\GA13499
contig19346size1990	-0.507303	7.39538e-06	0.000211105	sigmoid		CG9164	Dpse\GA21586
contig3799size999	-0.506331	7.75003e-06	0.00021913	sigmoid		CG32413	Dpse\GA16885
contig8120size1062	-0.505381	8.11182e-06	0.00022878	sigmoid		CG11170	Dpse\GA10814
contig5392size471	-0.505306	8.14089e-06	0.000228939	linear		CG16719	Dpse\GA11215
contig2521size702	-0.505179	8.1907e-06	0.00022994	step	40.5	CG34002	Dpse\GA25078
contig15919size1239	-0.504956	8.27835e-06	0.000231148	step	46	CG4829	Dpse\GA23076
contig15945size2134	-0.504885	8.30668e-06	0.000231148	sigmoid			Dpse\GA26641
contig15263size3823	-0.504849	8.32087e-06	0.000231148	linear		G9a	Dpse\GA15565
contig7225size1137	-0.504625	8.41066e-06	0.00023271	linear		l(3)05822	Dpse\GA20123
contig8155size2232	-0.504613	8.41561e-06	0.00023271	linear		CG11107	Dpse\GA10763
contig731size1530	-0.504401	8.50125e-06	0.000234385	sigmoid		CG10793	Dpse\GA10562
contig1713size1086	-0.504386	8.50752e-06	0.000234385	linear		beat-Vb	Dpse\GA16159
contig14727size1006	-0.503983	8.67256e-06	0.00023797	linear		mms4	Dpse\GA11922
contig19779size2037	-0.503612	8.82758e-06	0.00024153	linear		CG17599	Dpse\GA14573
contig3983size1335	-0.503496	8.87668e-06	0.000242482	step	50	CG42666	Dpse\GA13257
contig17745size2412	-0.503296	8.96146e-06	0.000244248	step	50	CG15262	Dpse\GA13611
contig5354size336	-0.503137	9.02958e-06	0.000245736	linear		Dscam2	Dpse\GA16863
contig2033size2055	-0.502712	9.21424e-06	0.000250208	sigmoid		CG14529	Dpse\GA26946
contig18395size4435	-0.50266	9.23707e-06	0.000250596	step	56	bsf	Dpse\GA10231
contig2778size1020	-0.502504	9.30564e-06	0.000252065	sigmoid		CG10089	Dpse\GA10063
contig16735size701	-0.502413	9.34575e-06	0.000252719	sigmoid		CheA87a	Dpse\GA12944
contig20043size830	-0.502071	9.49908e-06	0.000256339	sigmoid		CG17648	Dpse\GA14595
contig12487size1232	-0.501998	9.53169e-06	0.000256714	linear		HP1e	Dpse\HP1A
contig8852size1479	-0.501776	9.63256e-06	0.000258971	step	40.5	CG3014	Dpse\GA15673
contig3291size12810	-0.501665	9.68371e-06	0.000259877	linear		CG17150	Dpse\GA26646
contig20872size2895	-0.501417	9.79791e-06	0.000262216	step	50	CG13326	Dpse\GA12207
contig15245size3291	-0.501115	9.93926e-06	0.000265516	step	50	CG8042	Dpse\GA20784
contig10152size231	-0.501052	9.96882e-06	0.000265872	linear		fd68A	Dpse\GA11206
contig14473size2189	-0.500587	1.01901e-05	0.000270648	linear		Tfb4	Dpse\GA22626
contig7232size864	-0.499442	1.07554e-05	0.000281418	sigmoid		CG1971	Dpse\GA15163
contig7517size1668	-0.499399	1.07772e-05	0.000281418	sigmoid		CG17999	Dpse\GA14760
contig17552size583	-0.499273	1.08414e-05	0.000281418	linear		CG34409	Dpse\GA30140
contig4081size1593	-0.499061	1.095e-05	0.000284768	sigmoid		S-Lap5	Dpse\GA24552
contig5816size3939	-0.498449	1.12689e-05	0.000290647	sigmoid		mle	Dpse\GA11141
contig9113size1728	-0.497775	1.16308e-05	0.000295976	linear		Sry-alpha	Dpse\Sry-alpha
contig17316size1221	-0.497759	1.16394e-05	0.000295976	step	50	CG7546	Dpse\GA20429
contig4271size2874	-0.497384	1.18456e-05	0.000299641	sigmoid		CG6621	Dpse\GA19731
contig5939size2028	-0.497088	1.20105e-05	0.000304235	linear		inaD	Dpse\GA17487
contig6220size1593	-0.496784	1.21819e-05	0.000308326	sigmoid		Adgf-B	Dpse\GA19286
contig16980size1976	-0.496599	1.22879e-05	0.000309871	sigmoid		CG7326	Dpse\GA20262
contig20738size3691	-0.496593	1.2291e-05	0.000309871	linear		YT521-B	Dpse\GA28277
contig4263size3279	-0.496459	1.23684e-05	0.000310428	sigmoid		DNApol-delta	Dpse\GA19253
contig20365size762	-0.496435	1.23821e-05	0.000310428	linear		CG12071	Dpse\GA30076
contig15085size1601	-0.496429	1.23853e-05	0.000310428	step	46	meigo	Dpse\GA19140
contig7370size5931	-0.496382	1.24125e-05	0.000310428	step	50	CG15824	Dpse\GA27738
contig16240size5049	-0.496297	1.24623e-05	0.000312441	linear		CG42232	Dpse\GA26361
contig360size753	-0.495814	1.27452e-05	0.000315955	linear		CG3301	Dpse\GA17238
contig245size576	-0.495806	1.27501e-05	0.000316468	sigmoid		Taf7	Dpse\GA25066
contig37size561	-0.495804	1.27513e-05	0.000316468	linear		Vha16-4	Dpse\GA21477
contig6445size2070	-0.495726	1.2798e-05	0.000316468	step	50	Klp59C	Dpse\GA16745
contig9018size1584	-0.495478	1.2946e-05	0.000317954	step	40.5	CG13646	Dpse\GA12432
contig15453size1430	-0.495275	1.3069e-05	0.000321889	sigmoid		CG12923	Dpse\GA11911
contig15281size952	-0.494902	1.32973e-05	0.000325799	linear		CG6144	Dpse\GA19388
contig3002size519	-0.494623	1.347e-05	0.000329685	linear		CG42823	Dpse\GA27115
contig3325size5202	-0.494093	1.38052e-05	0.000336496	step	50	CG32436	Dpse\GA16901
contig8312size3366	-0.493992	1.38699e-05	0.000336874	sigmoid		CG40583	Dpse\GA25535
contig18344size4798	-0.493918	1.39175e-05	0.000336874	linear		CG14322	Dpse\GA12906
contig1847size1506	-0.493901	1.39282e-05	0.000336874	sigmoid		CG2104	Dpse\GA15244
contig1201size1002	-0.493489	1.41958e-05	0.00034155	linear		CG43340	Dpse\GA15879
contig1951size984	-0.493212	1.43789e-05	0.000345318	sigmoid		CG30284	Dpse\GA15750
contig118size1161	-0.493003	1.45179e-05	0.000347194	linear		Ir100a	Dpse\GA26481
contig19730size720	-0.492947	1.45552e-05	0.000348021	sigmoid		CG34033	Dpse\GA24357
contig7488size660	-0.492923	1.45713e-05	0.000348021	step	40.5	CG8974	Dpse\GA28600
contig5615size732	-0.492711	1.47149e-05	0.000349882	sigmoid		Ssl	Dpse\GA25112
contig16658size1967	-0.492433	1.49042e-05	0.000352538	step	40.5	CG14785	Dpse\GA13243
contig20462size3059	-0.492114	1.51245e-05	0.000356213	sigmoid		Cdc16	Dpse\GA19841
contig14899size1865	-0.492024	1.51872e-05	0.000358042	linear		Nup58	Dpse\GA20294
contig1611size2547	-0.491526	1.55389e-05	0.00036457	linear		puf	Dpse\GA26951
contig20008size977	-0.491469	1.55792e-05	0.000366382	linear		Su(var)2-HP2	Dpse\HP2
contig14796size716	-0.491187	1.57825e-05	0.000369989	linear			Dpse\GA23676
contig12459size704	-0.491042	1.58876e-05	0.000371241	linear
contig16017size1281	-0.490959	1.59482e-05	0.000371241	sigmoid		jing	Dpse\GA30272
contig9750size1629	-0.490561	1.62413e-05	0.000376591	sigmoid		PH4alphaNE3	Dpse\GA26876
contig10515size1458	-0.49052	1.62723e-05	0.000378364	sigmoid		CG7213	Dpse\GA20172
contig8227size1524	-0.489916	1.67277e-05	0.000385405	sigmoid		CG31202	Dpse\GA16089
contig19297size1585	-0.489695	1.68977e-05	0.000388335	linear		squ	Dpse\GA13764
contig10324size818	-0.489609	1.69636e-05	0.000390071	sigmoid			Dpse\GA26610
contig15198size1763	-0.489204	1.728e-05	0.000396384	step	46	P58IPK	Dpse\GA20956
contig14931size596	-0.488769	1.76254e-05	0.000401527	sigmoid		CG31275	Dpse\GA16143
contig9654size1800	-0.488515	1.78307e-05	0.000403779	step	50	Trxr-1	Dpse\GA10979
contig19652size1823	-0.488451	1.78827e-05	0.000405471	linear		tilB	Dpse\GA22833
contig2949size2277	-0.48802	1.82366e-05	0.000411098	step	50	klhl10	Dpse\GA30009
contig4141size1722	-0.487832	1.83925e-05	0.000414442	step	50	Hsp60C	Dpse\GA28835
contig12573size2960	-0.487481	1.86876e-05	0.000419422	sigmoid		CG32846	Dpse\GA28317
contig2839size2079	-0.487265	1.88711e-05	0.000422719	sigmoid		ssp5	Dpse\GA13209
contig16813size1600	-0.487242	1.8891e-05	0.000422719	step	40.5	CG44153	Dpse\GA16416
contig17984size2188	-0.486607	1.94422e-05	0.000432688	step	50	CG44433	Dpse\GA24682
contig11174size355	-0.486526	1.95128e-05	0.000433705	step	40.5	Diedel	Dpse\GA28989
contig10389size1138	-0.486432	1.9596e-05	0.000434717	step	42.5	14-3-3zeta	Dpse\GA24843
contig6615size2541	-0.486366	1.96542e-05	0.000435722	step	50	CG9313	Dpse\GA25088
contig4068size561	-0.48623	1.97756e-05	0.000437328	sigmoid		CG30060	Dpse\GA30468
contig9769size2367	-0.486101	1.98913e-05	0.000438928	sigmoid		CG14260	Dpse\GA12865
contig6190size1554	-0.486028	1.99569e-05	0.000440525	linear		stops	Dpse\GA15931
contig8845size978	-0.484152	2.17143e-05	0.000474691	linear		l(3)72Dr	Dpse\GA16719
contig11614size1185	-0.484027	2.18369e-05	0.000475574	linear		sowah	Dpse\GA10454
contig9443size4665	-0.483997	2.18661e-05	0.000477103	step	46	MED14	Dpse\GA11352
contig7726size3264	-0.483187	2.2674e-05	0.000490511	linear		5-HT1B	Dpse\GA13502
contig19827size1010	-0.483085	2.27768e-05	0.000492005	step	40.5	CG34256	Dpse\GA28248
contig3923size1653	-0.482997	2.28668e-05	0.000492829	sigmoid		CG17083	Dpse\GA14316
contig966size4095	-0.482921	2.29448e-05	0.000492829	linear		CG40930	Dpse\GA23077
contig6922size1293	-0.482609	2.32672e-05	0.000500088	step	46	CG2604	Dpse\GA15398
contig19737size1522	-0.482458	2.3424e-05	0.000501559	sigmoid		CG12725	Dpse\GA28796
contig17201size1568	-0.482365	2.35212e-05	0.000503026	sigmoid		CG14834	Dpse\GA13282
contig8654size2880	-0.482335	2.35526e-05	0.00050449	linear		GluRIIC	Dpse\GA18046
contig2391size708	-0.482168	2.37293e-05	0.000505378	linear		dpr5	Dpse\GA18796
contig7030size1518	-0.482108	2.37928e-05	0.000505378	sigmoid		CG7742	Dpse\GA20558
contig16150size2711	-0.481948	2.39635e-05	0.000508271	sigmoid		CG13330	Dpse\GA24816
contig8385size2013	-0.481559	2.43813e-05	0.000514692	step	50	Miro	Dpse\GA18862
contig20566size1290	-0.481432	2.45202e-05	0.000515437	sigmoid		CG4286	Dpse\GA18082
contig9109size1287	-0.481268	2.46987e-05	0.000517596	linear		5-HT1A	Dpse\GA14104
contig7359size2037	-0.481234	2.47367e-05	0.000517596	step	50	CG8851	Dpse\GA21367
contig15848size1229	-0.480687	2.53454e-05	0.000527398	step	40.5	CG8746	Dpse\GA21297
contig2948size2235	-0.480614	2.54268e-05	0.000527414	step	50	CG7311	Dpse\GA20252
contig8698size1713	-0.480602	2.54406e-05	0.000527414	sigmoid		CG32437	Dpse\GA16902
contig21093size6404	-0.480579	2.54668e-05	0.000528802	linear		CG1647	Dpse\GA14071
contig9176size3072	-0.480491	2.55667e-05	0.000530186	sigmoid		RAF2	Dpse\GA28518
contig4070size2346	-0.480339	2.57389e-05	0.000531567	step	50	Trf2	Dpse\GA14764
contig6728size1065	-0.480236	2.58572e-05	0.000535009	sigmoid		MBD-like	Dpse\GA20899
contig14683size1274	-0.479967	2.61663e-05	0.000539111	linear		CG10098	Dpse\GA10070
contig6884size1128	-0.479893	2.62528e-05	0.000539776	linear		CG14353	Dpse\GA12927
contig3566size741	-0.47989	2.62565e-05	0.000539776	sigmoid		Prosbeta7	Dpse\GA26039
contig19552size939	-0.478835	2.75098e-05	0.000562234	sigmoid		l(3)72Dr	Dpse\GA16719
contig7401size1848	-0.478663	2.77191e-05	0.000564153	step	50	P5CDh2	Dpse\GA17274
contig9535size2124	-0.478645	2.77409e-05	0.000564153	step	46	Grasp65	Dpse\GA20601
contig17679size2387	-0.478579	2.78218e-05	0.000564747	linear		CG5937	Dpse\GA19244
contig6249size1395	-0.478347	2.81071e-05	0.000569391	linear		Syx5	Dpse\GA18038
contig17109size935	-0.477884	2.8687e-05	0.000578608	sigmoid		CG14079	Dpse\GA12749
contig9086size1926	-0.477832	2.87525e-05	0.00057916	step	50	CG7069	Dpse\GA20296
contig15016size1905	-0.477759	2.88442e-05	0.00057916	sigmoid		CG3769	Dpse\GA17674
contig2051size363	-0.477059	2.97456e-05	0.000591293	linear		Dh31	Dpse\GA12042
contig5978size1260	-0.476949	2.98891e-05	0.000594533	linear		CG1291	Dpse\GA11900
contig7451size1233	-0.476467	3.05278e-05	0.000602706	linear		CG6255	Dpse\GA23007
contig6833size6018	-0.476413	3.05993e-05	0.000603933	step	40.5	CG34124	Dpse\GA16369
contig2437size1197	-0.476367	3.06608e-05	0.000605158	sigmoid		CG32236	Dpse\GA16775
contig16117size2677	-0.476272	3.07894e-05	0.000605632	linear		BtbVII	Dpse\GA13381
contig14878size1793	-0.476045	3.10962e-05	0.000610027	linear		CG14763	Dpse\GA13230
contig1496size354	-0.47569	3.15831e-05	0.000619073	linear		TfIIA-S	Dpse\GA18701
contig1424size1236	-0.475501	3.18445e-05	0.000622227	step	40.5	CG32483	Dpse\GA28793
contig14075size430	-0.475365	3.20339e-05	0.000624607	linear		CG34114	Dpse\GA27550
contig3267size3156	-0.474741	3.29182e-05	0.000640606	sigmoid		CG32473	Dpse\GA16930
contig20459size1433	-0.474634	3.30721e-05	0.00064293	sigmoid		CG8197	Dpse\GA20889
contig6024size1410	-0.474498	3.32682e-05	0.000645243	linear		CG11436	Dpse\GA11003
contig15477size1931	-0.474295	3.35631e-05	0.000649478	step	46	Dip-B	Dpse\GA21669
contig6136size4779	-0.473827	3.42531e-05	0.00065981	linear		CG44153	Dpse\GA16416
contig18448size3752	-0.473481	3.4771e-05	0.000668621	step	50	CG44435	Dpse\GA24683
contig1305size948	-0.473359	3.49562e-05	0.000671655	linear		chn	Dpse\GA11205
contig20155size1757	-0.473293	3.50558e-05	0.000672764	sigmoid		CG14257	Dpse\GA12862
contig4273size1575	-0.473118	3.53233e-05	0.000675785	step	50	ari-1	Dpse\GA11583
contig6758size6108	-0.472882	3.56863e-05	0.000682623	linear		shtd	Dpse\GA21606
contig19926size2386	-0.472724	3.59306e-05	0.000685626	step	40.5	CG5466	Dpse\GA27043
contig1440size3039	-0.47269	3.59837e-05	0.000686713	linear		ksr	Dpse\GA15503
contig3952size1329	-0.472592	3.61365e-05	0.000687798	linear		fl(2)d	Dpse\GA19508
contig20324size2324	-0.47255	3.62028e-05	0.000688059	sigmoid		CG32392	Dpse\GA28596
contig1580size1200	-0.472495	3.62891e-05	0.000689138	linear		Snmp2	Dpse\Snmp2
contig901size2391	-0.472385	3.64615e-05	0.000692111	linear		GM130	Dpse\GA10733
contig5768size762	-0.472209	3.67399e-05	0.000693676	step	40.5	CG16998	Dpse\GA14267
contig20844size2340	-0.472148	3.68381e-05	0.000693676	sigmoid		CG6652	Dpse\GA19753
contig20036size956	-0.47209	3.69305e-05	0.000694739	linear		CG43050	Dpse\GA28955
contig2859size4017	-0.471829	3.73486e-05	0.000701442	linear		CG4393	Dpse\GA18153
contig14940size2052	-0.471803	3.73904e-05	0.000702494	sigmoid		CG6565	Dpse\GA19688
contig2331size993	-0.471551	3.7799e-05	0.000707508	sigmoid		CG9014	Dpse\GA21478
contig20197size2477	-0.471343	3.81393e-05	0.000710621	sigmoid		CG8027	Dpse\GA20775
contig1689size1671	-0.471173	3.84209e-05	0.000714545	step	50	S-Lap2	Dpse\GA27986
contig10777size2076	-0.470939	3.88089e-05	0.000719469	step	50	CG17122
contig3540size477	-0.470904	3.88688e-05	0.00071965	step	56	CG8360	Dpse\GA21017
contig4129size2298	-0.470889	3.88925e-05	0.00071965	step	40.5	PPO2	Dpse\GA20885
contig2696size1206	-0.470788	3.90624e-05	0.000722512	linear		SelD	Dpse\GA28926
contig1853size1908	-0.470677	3.92499e-05	0.000723521	linear		Tdc2	Dpse\GA15851
contig6526size726	-0.47045	3.96352e-05	0.000729216	linear		tsu	Dpse\GA21317
contig14983size1313	-0.470433	3.96637e-05	0.000729373	linear		CG8216	Dpse\GA20905
contig3423size1308	-0.470396	3.97263e-05	0.000729373	sigmoid		CG6978	Dpse\GA20000
contig11574size3207	-0.470246	3.99839e-05	0.000733195	sigmoid		CG32232	Dpse\GA28328
contig12730size821	-0.470187	4.00856e-05	0.000734185	linear			Dpse\GA27907
contig15571size785	-0.469946	4.05023e-05	0.000740658	linear		Gycbeta100B	Dpse\GA13187
contig2142size2439	-0.469781	4.07901e-05	0.000744437	step	50	APC4	Dpse\GA26635
contig19640size1255	-0.469532	4.12282e-05	0.000749164	step	40.5	Ilp6	Dpse\GA22847
contig19722size1077	-0.469361	4.15306e-05	0.000752902	linear		Spase25	Dpse\GA14534
contig19133size939	-0.469046	4.2095e-05	0.000760327	sigmoid		CG12395	Dpse\GA22962
contig21174size659	-0.46878	4.25757e-05	0.000766821	linear		lwr	Dpse\GA15704
contig17784size3500	-0.468701	4.27201e-05	0.000766821	step	50	CG6923	Dpse\GA19959
contig21049size2006	-0.468487	4.31133e-05	0.000770533	step	50	CG13611	Dpse\GA12404
contig21138size7362	-0.468068	4.38916e-05	0.000781332	step	50	CG12851	Dpse\GA11855
contig2016size1608	-0.467982	4.4053e-05	0.000783143	step	50	CG4161	Dpse\GA17996
contig17256size1286	-0.46786	4.42823e-05	0.00078582	step	40.5	CG42361	Dpse\GA24128
contig19363size4307	-0.467588	4.47979e-05	0.000792935	linear		CG43347	Dpse\GA26409
contig14577size1817	-0.46753	4.49096e-05	0.000792935	linear		ash2	Dpse\GA26848
contig1558size873	-0.467032	4.58722e-05	0.000806131	sigmoid		Tsp86D	Dpse\GA18282
contig18132size5305	-0.466955	4.60221e-05	0.000806999	sigmoid		PTP-ER	Dpse\GA22077
contig15359size1801	-0.466907	4.61152e-05	0.000807865	sigmoid		CG32437	Dpse\GA23592
contig9826size1341	-0.466717	4.64893e-05	0.000812197	step	50	betaTub85D	Dpse\GA21728
contig6969size681	-0.466605	4.67116e-05	0.000814759	linear		CG9263	Dpse\GA21654
contig10804size785	-0.46656	4.68016e-05	0.000814759	step	50		Dpse\GA26056
contig8158size6318	-0.466455	4.70109e-05	0.000817305	linear		CG14215	Dpse\GA22683
contig6036size1794	-0.466408	4.71046e-05	0.000817305	step	40.5	Spn85F	Dpse\GA26769
contig8877size1638	-0.466211	4.74986e-05	0.000821565	linear		otk	Dpse\GA21443
contig4426size1947	-0.466135	4.76531e-05	0.000823238	sigmoid		CG9168	Dpse\GA24485
contig15876size2245	-0.465841	4.82497e-05	0.000830071	linear		CG42778	Dpse\GA28663
contig3483size432	-0.465563	4.88225e-05	0.000838592	linear		Ubc87F	Dpse\GA21906
contig3256size1821	-0.465288	4.93937e-05	0.000847989	sigmoid		CG8526	Dpse\GA21138
contig21135size3433	-0.465143	4.96981e-05	0.000851306	linear		CG43691	Dpse\GA24611
contig3099size3321	-0.465	4.99992e-05	0.000855526	sigmoid		CG5122	Dpse\GA18675
contig5842size975	-0.464974	5.00526e-05	0.000856318	linear		CG3104	Dpse\GA29030
contig3737size603	-0.464905	5.02005e-05	0.000857109	sigmoid		CG31016	Dpse\GA26871
contig1769size1014	-0.464793	5.04366e-05	0.000859603	sigmoid		Vha36-2	Dpse\GA12092
contig11165size362	-0.464618	5.0812e-05	0.000863654	sigmoid		asl	Dpse\GA26318
contig6280size1293	-0.464271	5.15604e-05	0.000872604	linear		coro	Dpse\GA30141
contig14789size502	-0.464212	5.16888e-05	0.000873369	linear		CG31468	Dpse\GA16271
contig7195size3210	-0.463838	5.25096e-05	0.000883141	step	50	CG14651	Dpse\GA25333
contig17355size1293	-0.463813	5.25657e-05	0.000883891	sigmoid		CG16984	Dpse\GA14256
contig7001size2301	-0.46327	5.37794e-05	0.000898375	sigmoid		CG32681	Dpse\GA23055
contig20143size2602	-0.463107	5.41498e-05	0.000901497	step	40.5	CG12014	Dpse\GA11337
contig19984size4720	-0.462787	5.48832e-05	0.00091292	linear		Taf4	Dpse\GA18885
contig20826size2988	-0.462774	5.49138e-05	0.00091292	linear		Vps16A	Dpse\GA21090
contig2624size2268	-0.462548	5.54365e-05	0.000918362	step	46	CG17528	Dpse\GA29083
contig1757size3651	-0.462455	5.56516e-05	0.000921419	linear		CG8177	Dpse\GA20870
contig16643size447	-0.462345	5.59093e-05	0.000922554	linear		CG6495	Dpse\GA19637
contig19904size1741	-0.462313	5.59849e-05	0.000922554	linear		CG15514	Dpse\GA13775
contig14995size1324	-0.462294	5.60297e-05	0.000922554	linear		twf	Dpse\GA16421
contig257size858	-0.461892	5.69802e-05	0.000934202	step	50	CG31473	Dpse\GA16274
contig1562size690	-0.461658	5.75406e-05	0.00094143	linear		CG15116	Dpse\GA13504
contig1021size864	-0.461617	5.76394e-05	0.0009421	step	50	Dic3	Dpse\GA10831
contig19731size1301	-0.461579	5.77322e-05	0.000942768	linear		CG3955	Dpse\GA27874
contig8996size3606	-0.461411	5.8138e-05	0.000947363	step	40.5	TrpA1	Dpse\GA28660
contig9772size1197	-0.461007	5.91268e-05	0.000959743	linear		CG6405	Dpse\GA19567
contig2017size3528	-0.460955	5.92558e-05	0.000961034	linear		CG34371	Dpse\GA24669
contig1486size2016	-0.460794	5.96571e-05	0.000966534	sigmoid		Gyc-89Db	Dpse\GA13323
contig19719size2704	-0.460623	6.00827e-05	0.000971038	step	40.5	CG42326	Dpse\GA13220
contig8442size837	-0.460476	6.04509e-05	0.000975524	linear		Jon99Ci	Dpse\GA28445
contig21291size1127	-0.460413	6.06098e-05	0.00097615	linear		chp	Dpse\GA14511
contig14460size3667	-0.460055	6.15221e-05	0.000987654	linear		CG2225	Dpse\GA15313
contig4211size1485	-0.459564	6.27893e-05	0.00100549	step	50	CG33489	Dpse\GA23871
contig17448size2459	-0.459455	6.30757e-05	0.00100827	sigmoid		CG11779	Dpse\GA11194
contig232size960	-0.459053	6.41367e-05	0.00102118	linear		CG32379	Dpse\GA16855
contig20345size1797	-0.458719	6.50314e-05	0.00102955	linear		CG31633	Dpse\GA16349
contig1100size891	-0.458696	6.50943e-05	0.00102955	sigmoid		CG2053	Dpse\GA27260
contig5761size1239	-0.458637	6.52529e-05	0.00102955	sigmoid		CG10104	Dpse\GA10074
contig7770size876	-0.458581	6.54057e-05	0.00102955	linear		Buffy	Dpse\GA20921
contig374size945	-0.458576	6.54184e-05	0.00102955	sigmoid		CG11125	Dpse\GA22281
contig14709size1399	-0.458574	6.54248e-05	0.00102955	linear		CG31937	Dpse\GA16579
contig700size1029	-0.45851	6.55984e-05	0.00103066	linear		pita	Dpse\GA17791
contig17596size1513	-0.458373	6.59694e-05	0.00103288	linear		NiPp1	Dpse\GA21451
contig4124size1470	-0.458351	6.60314e-05	0.00103288	linear		SPR	Dpse\SPR
contig16012size2754	-0.458319	6.61182e-05	0.00103343	linear		CG6695	Dpse\GA19788
contig2446size5553	-0.458208	6.64225e-05	0.00103562	step	46	sti	Dpse\GA10369
contig345size2640	-0.45819	6.64725e-05	0.00103562	linear		dao	Dpse\GA13614
contig1476size1137	-0.458177	6.65066e-05	0.00103562	sigmoid		CG30350	Dpse\GA15779
contig7492size798	-0.458164	6.65434e-05	0.00103562	linear		CG15912	Dpse\GA14022
contig3932size861	-0.458049	6.68604e-05	0.00103982	linear		CycK	Dpse\GA13578
contig17014size1313	-0.458034	6.69013e-05	0.00103982	linear		Acp62F	Dpse\GA24074
contig1984size1476	-0.457886	6.73132e-05	0.00104502	sigmoid		Cyp316a1	Dpse\GA21148
contig256size522	-0.457807	6.75329e-05	0.00104609	linear		CG8958	Dpse\GA21434
contig17518size967	-0.457693	6.78525e-05	0.00105024	linear		CG13901	Dpse\GA12612
contig14497size609	-0.457688	6.78666e-05	0.00105024	linear		CG9067	Dpse\GA21516
contig3722size2412	-0.457171	6.93314e-05	0.00106672	sigmoid		Klp67A	Dpse\GA10646
contig509size6153	-0.457149	6.93924e-05	0.00106723	linear		CG3491	Dpse\GA17476
contig10732size454	-0.457013	6.97844e-05	0.00107132	sigmoid		CG10077	Dpse\GA28589
contig18996size2387	-0.457003	6.98132e-05	0.00107132	sigmoid		pfk	Dpse\GA13965
contig21192size3630	-0.456614	7.09402e-05	0.00108507	sigmoid		Xe7	Dpse\GA15286
contig2925size3255	-0.456575	7.1054e-05	0.00108605	step	50	CG32164	Dpse\GA28523
contig8084size1038	-0.45653	7.11865e-05	0.00108653	sigmoid		os	Dpse\GA19283
contig18647size967	-0.456492	7.12964e-05	0.00108702	sigmoid			Dpse\GA27281
contig2388size1371	-0.45593	7.2964e-05	0.00110659	sigmoid		pont	Dpse\GA17841
contig16224size4116	-0.45592	7.29954e-05	0.00110659	linear		CG43707	Dpse\GA16465
contig7139size1479	-0.455632	7.38619e-05	0.00111811	linear		CG11828	Dpse\GA30144
contig2141size1710	-0.455595	7.39762e-05	0.00111856	linear		5-HT7	Dpse\GA11376
contig8937size735	-0.455461	7.43827e-05	0.00112354	linear		5-HT1A	Dpse\GA14104
contig20128size1915	-0.455427	7.4488e-05	0.00112398	sigmoid		aly	Dpse\GA28313
contig3965size1032	-0.455339	7.47574e-05	0.00112744	step	50	S-Lap3	Dpse\GA25432
contig810size1578	-0.455154	7.53242e-05	0.00113371	linear		CG14655	Dpse\GA13150
contig17828size1479	-0.455085	7.55378e-05	0.00113371	step	56	CG11566	Dpse\GA22367
contig6787size1416	-0.455083	7.55446e-05	0.00113371	linear		CG31815	Dpse\GA16499
contig2767size1950	-0.455073	7.5576e-05	0.00113414	step	50	Oct-TyrR	Dpse\GA20386
contig546size333	-0.454862	7.62304e-05	0.00114207	step	42.5	Antp	Dpse\Antp
contig7212size1053	-0.454573	7.71381e-05	0.00115447	sigmoid		CG5556	Dpse\GA25376
contig20766size6771	-0.454482	7.74272e-05	0.00115679	step	40.5	CG14186	Dpse\GA12814
contig451size1182	-0.454379	7.7755e-05	0.0011606	sigmoid		Cdc37	Dpse\GA11342
contig12625size2287	-0.454272	7.80961e-05	0.00116181	linear			Dpse\GA29272
contig248size3081	-0.453974	7.90512e-05	0.00117559	sigmoid			Dpse\GA22199
contig1751size1005	-0.453749	7.97821e-05	0.00117722	step	40.5	PpD5	Dpse\GA10102
contig7309size1665	-0.45374	7.98092e-05	0.00117722	step	50	CG7183	Dpse\GA20163
contig20962size1833	-0.45358	8.03312e-05	0.0011835	sigmoid		CG8525	Dpse\GA21137
contig6003size1380	-0.453523	8.052e-05	0.00118535	step	50	fzr2	Dpse\GA15568
contig6089size1482	-0.453246	8.14327e-05	0.00119639	step	50	CG8105	Dpse\GA20828
contig5888size3732	-0.452858	8.27314e-05	0.00121103	step	46	fred	Dpse\GA16466
contig17111size2211	-0.452693	8.32873e-05	0.0012187	sigmoid		Faf	Dpse\GA10282
contig14659size679	-0.452396	8.42991e-05	0.00123107	step	40.5	CG14072	Dpse\GA12744
contig7169size630	-0.452079	8.53936e-05	0.00124372	step	50	glob3	Dpse\GA26483
contig20519size2303	-0.451793	8.63912e-05	0.0012537	step	40.5	CG14431	Dpse\GA22881
contig19636size1394	-0.451259	8.82811e-05	0.00127432	sigmoid		jing	Dpse\GA30272
contig1995size1614	-0.451222	8.84116e-05	0.00127461	sigmoid		CG6479	Dpse\GA23842
contig20393size1194	-0.451118	8.87841e-05	0.00127922	sigmoid			Dpse\GA25910
contig16076size2207	-0.450989	8.92494e-05	0.00128382	sigmoid		CG9121	Dpse\GA21559
contig14534size981	-0.450953	8.93795e-05	0.00128554	sigmoid		Obp56b	Dpse\Obp56b
contig490size489	-0.450877	8.96558e-05	0.00128869	step	40.5	CG11125	Dpse\GA10774
contig368size1371	-0.450656	9.04598e-05	0.00129784	sigmoid		CG13280	Dpse\GA12167
contig19949size1112	-0.450504	9.10187e-05	0.00130267	sigmoid		CG4415	Dpse\GA18169
contig16925size2582	-0.450073	9.2616e-05	0.00132202	linear		MED16	Dpse\GA18899
contig2440size1314	-0.449938	9.31196e-05	0.00132441	step	46	CG1561	Dpse\GA13845
contig650size2361	-0.44991	9.32265e-05	0.00132465	linear		SKIP	Dpse\GA30145
contig11109size811	-0.449813	9.35911e-05	0.00132915	sigmoid		CG45072	Dpse\GA28983
contig20546size2016	-0.449543	9.46156e-05	0.00133977	linear		CG13409	Dpse\GA12265
contig2819size822	-0.449376	9.52535e-05	0.0013461	step	40.5	Jon74E	Dpse\GA23593
contig3816size1119	-0.449098	9.6325e-05	0.00135782	sigmoid		CG3222	Dpse\GA28670
contig16112size6190	-0.449044	9.65351e-05	0.00135824	sigmoid		CG7971	Dpse\GA23474
contig7177size3789	-0.449031	9.65871e-05	0.00135845	linear		CG43783	Dpse\GA19098
contig1606size1452	-0.448997	9.67187e-05	0.00135866	sigmoid		rept	Dpse\GA22008
contig6421size762	-0.448915	9.70395e-05	0.00136167	linear		CG3581	Dpse\GA16119
contig1011size852	-0.448752	9.76767e-05	0.00136549	sigmoid		CG6628	Dpse\GA19736
contig3234size2151	-0.448743	9.77125e-05	0.00136549	step	50	CG42668	Dpse\GA30150
contig5498size1215	-0.448582	9.83447e-05	0.00137147	step	40.5	Inx5	Dpse\GA20423
contig20670size3284	-0.448573	9.83803e-05	0.00137167	step	50	CG2750	Dpse\GA22941
contig19303size1142	-0.448418	9.89943e-05	0.00137882	step	42.5	CG14244	Dpse\GA12856
contig6655size891	-0.448379	9.91514e-05	0.0013804	sigmoid		CG14282	Dpse\GA12879
contig16188size1926	-0.448155	0.000100046	0.00138975	step	40.5	Rip11	Dpse\GA19718
contig698size1209	-0.447548	0.000102509	0.00141959	sigmoid		Rpt3R	Dpse\GA21817
contig8367size2985	-0.447473	0.000102816	0.00142204	step	50	CG5660	Dpse\GA19040
contig8003size3225	-0.447428	0.000103004	0.0014234	sigmoid			Dpse\GA27703
contig3705size465	-0.4474	0.000103118	0.00142374	linear		primo-1	Dpse\GA16170
contig9185size1041	-0.447241	0.000103778	0.00143038	linear
contig1632size2580	-0.447011	0.000104736	0.00143737	linear		l(2)k14710	Dpse\GA20988
contig5723size681	-0.446895	0.000105222	0.0014416	sigmoid		aust	Dpse\GA28788
contig15238size1671	-0.446662	0.000106205	0.00145378	linear		CG9775	Dpse\GA22027
contig8048size1143	-0.446269	0.000107882	0.00147294	sigmoid		CG9427	Dpse\GA21779
contig17972size2518	-0.446099	0.000108617	0.00148044	sigmoid		Su(var)2-10	Dpse\GA28873
contig14715size2227	-0.446002	0.000109036	0.00148321	linear		Sox15	Dpse\GA21052
contig7327size3156	-0.44595	0.000109265	0.00148321	linear		CG44838	Dpse\GA16633
contig11486size2759	-0.445928	0.000109358	0.00148321	linear		nAChRalpha7	Dpse\GA29153
contig20164size2490	-0.445866	0.000109631	0.00148537	linear		Parg	Dpse\GA15492
contig2946size792	-0.445712	0.000110306	0.00149198	sigmoid		CG3581	Dpse\GA17535
contig15752size1122	-0.445566	0.000110949	0.00149814	sigmoid		CG2898	Dpse\GA28969
contig16066size2421	-0.445371	0.000111813	0.00150853	step	56	CG11771	Dpse\GA11189
contig3438size810	-0.444915	0.000113855	0.00152816	sigmoid		CG8004	Dpse\GA23333
contig14330size1666	-0.444909	0.000113884	0.00152816	sigmoid		CG7568	Dpse\GA20446
contig6748size1668	-0.444896	0.000113939	0.00152816	step	50	CG2964	Dpse\GA15544
contig7721size765	-0.444812	0.000114321	0.00153071	linear			Dpse\GA23285
contig704size1749	-0.444647	0.000115073	0.00153691	step	40.5	Cyp313b1	Dpse\GA21985
contig9023size1536	-0.444322	0.000116567	0.00155296	sigmoid		ari-1	Dpse\GA22657
contig8511size1365	-0.444286	0.000116734	0.00155367	linear		CG3216	Dpse\GA16724
contig15831size2010	-0.444268	0.000116815	0.00155367	sigmoid		koko	Dpse\GA30142
contig6102size861	-0.443846	0.000118783	0.00157459	sigmoid		CG33061	Dpse\GA17256
contig3328size1497	-0.443811	0.00011895	0.00157499	linear		CG12333	Dpse\GA11561
contig1309size1440	-0.443683	0.000119555	0.00157957	sigmoid		CG7352	Dpse\GA20287
contig20044size5570	-0.443644	0.000119739	0.00158069	linear		Cap-D2	Dpse\GA25963
contig6475size378	-0.443616	0.000119868	0.00158102	linear		Dpy-30L1	Dpse\GA19598
contig20931size6572	-0.443597	0.000119962	0.00158102	step	56	CG6734	Dpse\GA19819
contig16232size1448	-0.443492	0.00012046	0.00158485	linear		jim	Dpse\GA30272
contig7757size939	-0.443473	0.000120551	0.00158485	step	56	CG1902	Dpse\GA15120
contig11330size428	-0.44331	0.000121329	0.00159377	linear		Sfp53D
contig12422size759	-0.443261	0.000121562	0.00159551	linear			Dpse\GA25850
contig20279size1719	-0.443119	0.000122248	0.0016032	sigmoid		CG6073	Dpse\GA19338
contig18752size1654	-0.442747	0.000124057	0.00162208	linear		CG9492	Dpse\GA26239
contig21140size1786	-0.442739	0.000124095	0.00162208	linear		CG42575	Dpse\GA20490
contig15970size2891	-0.442697	0.000124301	0.00162345	step	50	CG6761	Dpse\GA28659
contig16955size1687	-0.442419	0.000125668	0.00163594	step	40.5	Cpr67Fa2	Dpse\GA14900
contig1217size2628	-0.442105	0.000127233	0.00165361	sigmoid		Top3beta	Dpse\GA17464
contig11288size731	-0.44206	0.000127462	0.00165524	sigmoid		CG10209	Dpse\GA10157
contig20245size1185	-0.442019	0.000127667	0.00165655	sigmoid		CG34269	Dpse\GA24450
contig313size1257	-0.441979	0.000127866	0.00165779	linear		GckIII	Dpse\GA18707
contig1818size5877	-0.441816	0.00012869	0.00166712	step	56	Hel89B	Dpse\GA18064
contig8894size1341	-0.441775	0.000128898	0.00166845	step	56	CG7379	Dpse\GA20308
contig10550size1064	-0.441747	0.00012904	0.00166894	sigmoid		CG32450
contig21450size2297	-0.441725	0.000129153	0.00166905	sigmoid		CG5964	Dpse\GA19263
contig15789size682	-0.441606	0.000129759	0.00167552	sigmoid			Dpse\GA23283
contig19512size1202	-0.441376	0.000130933	0.00168795	sigmoid		CG12729	Dpse\GA22373
contig2558size1755	-0.441113	0.000132292	0.00170271	step	50	KP78a	Dpse\GA19806
contig19172size939	-0.441027	0.000132738	0.00170707	linear		pip	Dpse\GA28234
contig14792size1501	-0.440854	0.000133645	0.00171597	linear		CG13114	Dpse\GA12056
contig17406size2098	-0.440812	0.000133867	0.00171743	linear		Clk	Dpse\GA20318
contig574size1824	-0.440772	0.000134074	0.00171743	sigmoid		r-cup	Dpse\GA10698
contig17656size3088	-0.44043	0.000135883	0.00173547	linear		CG6282	Dpse\GA19486
contig20903size2597	-0.440421	0.000135932	0.00173547	sigmoid		CG10064	Dpse\GA10043
contig15532size1506	-0.440402	0.000136034	0.00173547	sigmoid		CG8072	Dpse\GA20804
contig3546size939	-0.440186	0.000137186	0.00174529	linear		Lon	Dpse\GA21329
contig10538size870	-0.440021	0.000138074	0.00175308	step	40.5	jdp	Dpse\GA15317
contig17203size1872	-0.439898	0.000138742	0.00176016	linear		CG1688	Dpse\GA14192
contig8328size420	-0.439778	0.000139395	0.00176704	linear			Dpse\GA27776
contig15804size1768	-0.439494	0.000140949	0.00178249	sigmoid		CG7856	Dpse\GA20637
contig1948size1263	-0.439468	0.000141092	0.00178288	sigmoid		CG4483	Dpse\GA26234
contig18318size4951	-0.439304	0.000141997	0.00179289	linear		cnn	Dpse\GA18464
contig17911size2158	-0.439239	0.00014236	0.00179606	sigmoid		gudu	Dpse\GA18696
contig6287size2097	-0.439124	0.000143001	0.00180129	step	50	CG11262	Dpse\GA29039
contig20923size6417	-0.438865	0.000144448	0.00181808	sigmoid		asp	Dpse\GA26850
contig121size615	-0.438811	0.000144752	0.00181913	sigmoid		CG9308	Dpse\GA21688
contig19461size1173	-0.438732	0.000145202	0.0018221	linear		CG13894	Dpse\GA12608
contig20342size1522	-0.438728	0.000145224	0.0018221	sigmoid		CG14005	Dpse\GA12692
contig16090size3197	-0.438618	0.00014585	0.00182564	linear		CG13423	Dpse\GA24302
contig15837size1930	-0.438579	0.000146071	0.00182698	sigmoid		CG15025	Dpse\GA13443
contig16123size4463	-0.438516	0.000146429	0.00183002	sigmoid		SF1	Dpse\GA19167
contig5683size837	-0.438468	0.000146704	0.00183059	sigmoid		Prosalpha6	Dpse\GA19030
contig9586size1086	-0.438408	0.000147047	0.001832	linear		TfIIA-L	Dpse\GA19238
contig12528size1628	-0.438244	0.000147986	0.00184101	sigmoid			Dpse\GA27344
contig193size1302	-0.438241	0.000148001	0.00184101	sigmoid		twe	Dpse\GA18558
contig6561size2079	-0.438221	0.000148117	0.00184101	linear		Arp5	Dpse\GA20705
contig532size1134	-0.438103	0.000148801	0.00184664	sigmoid		Spn42De	Dpse\GA25006
contig7459size1695	-0.438007	0.000149359	0.00185118	sigmoid		CG14443	Dpse\GA28491
contig1162size402	-0.438	0.000149399	0.00185118	sigmoid		twin	Dpse\GA16037
contig6552size816	-0.437542	0.000152078	0.00188291	sigmoid		CG15880	Dpse\GA14001
contig17648size2528	-0.43699	0.000155368	0.00191822	linear		Pih1D1	Dpse\GA25946
contig5749size2580	-0.436983	0.000155411	0.00191822	linear		CG3634	Dpse\GA17575
contig6636size669	-0.436561	0.000157969	0.00194678	linear		CG3770	Dpse\GA17675
contig3346size1266	-0.43625	0.00015988	0.00196275	sigmoid		Arp53D	Dpse\GA18861
contig7279size498	-0.436086	0.000160902	0.00197074	linear		CG8920	Dpse\GA24863
contig19793size2150	-0.43576	0.000162935	0.00199105	linear		wus	Dpse\GA21533
contig1084size1311	-0.434898	0.000168444	0.00204895	sigmoid		CG45186	Dpse\GA16820
contig20507size1942	-0.434865	0.000168654	0.00204994	sigmoid		CG7264	Dpse\GA20221
contig15307size949	-0.434647	0.000170081	0.00206571	sigmoid		CG14401	Dpse\GA25675
contig5246size516	-0.434589	0.000170457	0.00206578	sigmoid		CG14508	Dpse\GA13039
contig197size708	-0.434469	0.000171245	0.00207353	linear		CG30265	Dpse\GA15735
contig892size1068	-0.434433	0.000171486	0.00207488	sigmoid		CG32486	Dpse\GA25276
contig8452size1119	-0.434349	0.000172037	0.00207661	sigmoid		Hsp60C	Dpse\GA22285
contig17608size2542	-0.434331	0.000172156	0.00207661	sigmoid		capu	Dpse\GA25909
contig2329size321	-0.434312	0.00017228	0.00207661	linear		CG7349	Dpse\GA20284
contig10465size817	-0.434216	0.000172922	0.0020812	sigmoid		mamo	Dpse\GA23906
contig20300size1659	-0.434175	0.000173192	0.00208209	linear		Actn3	Dpse\GA30034
contig7086size1164	-0.434005	0.000174325	0.00209177	sigmoid		CG42675	Dpse\GA26574
contig1862size1569	-0.433751	0.000176033	0.00210995	step	42.5	CG11247	Dpse\GA10863
contig8004size1314	-0.433345	0.000178792	0.00213573	linear			Dpse\GA25169
contig19131size1566	-0.433238	0.000179532	0.00214136	linear		CG45263	Dpse\GA16265
contig1362size1242	-0.433204	0.000179764	0.00214252	linear		Wnt6	Dpse\GA18561
contig7779size369	-0.433127	0.000180293	0.00214722	step	40.5	Strip	Dpse\GA11051
contig2682size960	-0.432963	0.000181433	0.00215919	sigmoid		Prosbeta5R1	Dpse\GA22086
contig6466size2550	-0.432917	0.000181751	0.00216102	linear		PKD	Dpse\GA27185
contig2773size384	-0.432901	0.000181858	0.00216102	step	46	Jheh2	Dpse\GA13493
contig7955size1350	-0.432871	0.000182069	0.00216192	sigmoid		CG12289	Dpse\GA23880
contig16675size1166	-0.432799	0.000182573	0.00216389	linear		Side	Dpse\GA10322
contig7419size9975	-0.432789	0.000182642	0.00216389	sigmoid		unc80	Dpse\GA14935
contig6647size1173	-0.432575	0.000184141	0.00217708	sigmoid		CG7755	Dpse\GA24694
contig20880size2296	-0.432545	0.000184356	0.00217708	step	50	pdm3	Dpse\GA24646
contig16578size632	-0.432522	0.000184513	0.00217708	linear		CG17127	Dpse\GA14337
contig13977size1830	-0.432513	0.000184575	0.00217708	step	40.5	CG15333	Dpse\GA22928
contig1454size2172	-0.432354	0.000185704	0.00218555	sigmoid		CG12692	Dpse\GA11760
contig1346size1440	-0.432315	0.000185977	0.00218715	linear		CG4341	Dpse\GA18121
contig869size1401	-0.432265	0.000186336	0.00218976	sigmoid		Hex-t1	Dpse\GA17282
contig17160size1727	-0.432223	0.000186638	0.00219169	linear		CG12502	Dpse\GA11667
contig6260size408	-0.432167	0.000187035	0.00219474	sigmoid		PDCD-5	Dpse\GA12022
contig21416size495	-0.432002	0.000188215	0.00220263	sigmoid		CG13202	Dpse\GA12117
contig5891size687	-0.431996	0.00018826	0.00220263	sigmoid		CG3732	Dpse\GA17648
contig15765size2516	-0.431848	0.000189325	0.0022101	step	40.5	CG4004	Dpse\GA17842
contig16027size922	-0.43176	0.000189964	0.00221444	linear		CG17343	Dpse\GA14471
contig1000size1689	-0.43137	0.000192803	0.00224262	sigmoid		CG11423	Dpse\GA30486
contig14076size1337	-0.430972	0.000195744	0.00226526	step	40.5	CG31030	Dpse\GA15950
contig20370size1773	-0.430868	0.00019652	0.00227095	step	50	Aats-met	Dpse\GA16180
contig15854size1401	-0.43083	0.000196808	0.00227263	linear		CG42260	Dpse\GA22388
contig149size723	-0.430742	0.000197467	0.00227745	linear		CG6485	Dpse\GA19629
contig1203size1008	-0.430736	0.000197511	0.00227745	sigmoid		Prosbeta2R1	Dpse\GA14896
contig3245size2079	-0.430516	0.00019917	0.00229492	sigmoid		CG43755	Dpse\GA16566
contig18340size2401	-0.430398	0.000200062	0.00230353	linear		nbs	Dpse\GA19836
contig17849size2779	-0.430118	0.0002022	0.00232647	linear		CG10492	Dpse\GA30005
contig12537size2023	-0.430038	0.000202812	0.00233015	linear		CG45263	Dpse\GA13130
contig15713size1587	-0.429941	0.000203563	0.00233694	sigmoid		CG15547	Dpse\GA13804
contig20095size4048	-0.429924	0.000203696	0.00233694	linear		CG7991	Dpse\GA20747
contig2577size1329	-0.429852	0.00020425	0.00233947	sigmoid		CG15286	Dpse\GA13627
contig9446size1596	-0.429838	0.000204357	0.00233947	linear		CG7342	Dpse\GA20278
contig18802size1131	-0.429739	0.000205123	0.00234655	linear		CG14329	Dpse\GA26308
contig20799size2520	-0.429618	0.000206069	0.00235569	sigmoid		CG32461	Dpse\GA16921
contig20218size1971	-0.429556	0.000206556	0.00235956	linear		tey	Dpse\GA21316
contig16052size4684	-0.429332	0.000208314	0.00237285	sigmoid		Lpt	Dpse\GA18992
contig2480size1032	-0.429296	0.000208596	0.00237436	linear		Mdh2	Dpse\GA22564
contig3450size1668	-0.42893	0.000211503	0.00240231	sigmoid		CG8728	Dpse\GA21285
contig1361size768	-0.428907	0.000211683	0.00240264	linear		obst-H	Dpse\GA20733
contig16194size3689	-0.428753	0.000212922	0.00241344	sigmoid		tnc	Dpse\GA26604
contig4586size2010	-0.428693	0.000213402	0.00241589	sigmoid		ImpL3	Dpse\GA30454
contig9685size1599	-0.428687	0.000213456	0.00241589	linear		spri	Dpse\GA13386
contig6977size3186	-0.428639	0.000213842	0.00241854	linear		CG7879	Dpse\GA20654
contig16610size1172	-0.428492	0.000215029	0.0024268	linear		hbn	Dpse\GA17327
contig20896size2431	-0.428102	0.000218215	0.00245928	linear		CG14982	Dpse\GA13403
contig21219size7516	-0.427911	0.000219791	0.00247529	linear		ssp3	Dpse\GA14918
contig693size1731	-0.427869	0.000220138	0.00247624	linear		CG6053	Dpse\GA19324
contig19937size602	-0.427316	0.000224768	0.00251712	linear			Dpse\GA27419
contig20111size1521	-0.427144	0.000226232	0.00252725	sigmoid		Sce	Dpse\GA18995
contig6854size2988	-0.427135	0.000226307	0.00252725	step	50	CG34417	Dpse\GA22746
contig3513size435	-0.426825	0.000228959	0.00254495	sigmoid		CG3526	Dpse\GA28432
contig15421size2054	-0.426819	0.000229009	0.00254495	sigmoid		CG4681	Dpse\GA18353
contig18134size1144	-0.426697	0.000230057	0.00254951	linear		crok	Dpse\GA14397
contig858size1011	-0.426697	0.000230059	0.00254951	linear		CG8335	Dpse\GA25107
contig7723size2040	-0.426662	0.000230362	0.0025511	sigmoid		CG4459	Dpse\GA18199
contig9400size1167	-0.426604	0.000230863	0.00255487	step	40.5	Sgs4	Dpse\GA25062
contig20666size3789	-0.426579	0.000231083	0.00255553	sigmoid		l(1)G0196	Dpse\GA13115
contig4588size6795	-0.426424	0.000232426	0.00256501	step	50	Dcr-1	Dpse\GA18437
contig14730size1593	-0.426413	0.000232525	0.00256501	linear		CG45263	Dpse\GA30199
contig6010size1572	-0.426412	0.000232527	0.00256501	step	40.5	CG7881	Dpse\GA24909
contig3623size1170	-0.426406	0.000232583	0.00256501	sigmoid		Rpt6	Dpse\GA26607
contig21125size3235	-0.426317	0.000233358	0.0025717	sigmoid		CG34409	Dpse\GA30140
contig2576size1338	-0.426297	0.000233536	0.0025717	linear		beat-IV	Dpse\GA10114
contig6659size1077	-0.426269	0.000233777	0.0025717	sigmoid		CG7557	Dpse\GA22535
contig419size1947	-0.426263	0.000233835	0.0025717	linear		hdc	Dpse\GA30089
contig14928size1350	-0.426224	0.000234175	0.00257189	sigmoid		CG17717	Dpse\GA14623
contig17027size1569	-0.426169	0.000234662	0.0025737	sigmoid		Tektin-C	Dpse\GA10385
contig3690size2142	-0.42614	0.000234916	0.00257471	step	56	CG17598	Dpse\GA14572
contig21301size7914	-0.426085	0.000235398	0.00257822	linear		CG5521	Dpse\GA18947
contig21074size1749	-0.425922	0.000236844	0.00258434	step	50	CG42458	Dpse\GA23672
contig4048size1590	-0.425906	0.00023698	0.00258434	step	50	S-Lap8	Dpse\GA18184
contig14444size1296	-0.425699	0.000238827	0.00260149	linear		CG30357	Dpse\GA26294
contig7280size3990	-0.425604	0.000239671	0.0026089	linear		CG8920	Dpse\GA24863
contig1566size1848	-0.425545	0.000240203	0.0026129	sigmoid		CG7848	Dpse\GA20630
contig15650size3871	-0.425483	0.000240762	0.0026172	linear		CG34408	Dpse\GA22490
contig16875size1032	-0.425342	0.000242032	0.00262742	linear		Dop1R2	Dpse\GA26832
contig8215size1842	-0.425157	0.000243714	0.00264388	sigmoid		CG42337	Dpse\GA16284
contig20445size1992	-0.425077	0.000244438	0.0026494	linear		grsm	Dpse\GA20276
contig7211size723	-0.42503	0.000244875	0.0026494	sigmoid		CG5565	Dpse\GA25358
contig17857size1457	-0.424982	0.000245307	0.0026494	linear		Ipp	Dpse\GA15747
contig6796size2334	-0.42498	0.000245327	0.0026494	linear		zf30C	Dpse\GA17834
contig928size1302	-0.42497	0.00024542	0.0026494	sigmoid		dpr17	Dpse\GA16209
contig5664size1482	-0.424961	0.000245501	0.0026494	linear		BoYb	Dpse\GA22655
contig20475size3116	-0.424767	0.000247291	0.00266456	step	40.5	nord	Dpse\GA15831
contig1177size453	-0.424621	0.000248635	0.00267543	linear		CG9920	Dpse\GA22124
contig2287size2928	-0.424475	0.000249994	0.00268824	linear		CG4849	Dpse\GA18477
contig4365size3633	-0.424173	0.000252821	0.0027095	linear		cos	Dpse\GA14314
contig16041size3249	-0.424076	0.00025374	0.0027157	linear		GC	Dpse\GA12632
contig18845size701	-0.42354	0.000258846	0.00276293	linear			Dpse\GA22736
contig1077size759	-0.423516	0.000259075	0.00276352	sigmoid		Prosalpha4T2	Dpse\GA25111
contig3144size1257	-0.42329	0.000261259	0.00278016	linear		nAChRbeta1	Dpse\GA10937
contig16799size1418	-0.423265	0.000261506	0.00278016	linear		fd59A	Dpse\GA17601
contig8836size651	-0.423128	0.000262842	0.0027925	linear		agt	Dpse\GA11984
contig17012size1153	-0.423089	0.000263223	0.00279469	linear		eIF-3p40	Dpse\GA28878
contig4412size504	-0.423029	0.000263802	0.00279897	step	46	CG2983	Dpse\GA29032
contig6989size1734	-0.422926	0.000264812	0.00280782	sigmoid		Ns4	Dpse\GA21698
contig3944size1011	-0.422777	0.000266286	0.0028197	sigmoid		Mst98Ca	Dpse\GA26684
contig8081size1857	-0.422671	0.000267335	0.00282893	step	50	Menl-1	Dpse\GA24692
contig20479size1417	-0.422602	0.000268013	0.00283234	sigmoid		CG43233	Dpse\GA26029
contig20447size2745	-0.422526	0.00026877	0.00283846	linear		CG4908	Dpse\GA18516
contig4550size2463	-0.42248	0.000269233	0.00283996	sigmoid		CG31921	Dpse\GA16567
contig10672size1128	-0.422476	0.000269268	0.00283996	sigmoid		CG6262	Dpse\GA24461
contig6461size465	-0.422395	0.000270083	0.00284334	step	40.5	Cbp20	Dpse\GA11577
contig1008size2853	-0.422355	0.00027048	0.00284334	linear		CG12484	Dpse\GA17246
contig21121size2557	-0.422037	0.00027368	0.00286628	sigmoid		CG13442	Dpse\GA12291
contig15979size3876	-0.421906	0.00027501	0.00287749	step	40.5	g	Dpse\GA10688
contig15634size821	-0.421783	0.000276262	0.0028851	step	40.5	CG32855	Dpse\GA30222
contig14419size2283	-0.421759	0.000276515	0.00288585	linear		RhoGAP5A	Dpse\GA16662
contig9015size2067	-0.421572	0.000278431	0.00290039	linear		CG8420	Dpse\GA21065
contig3981size732	-0.42157	0.000278453	0.00290039	linear		Jafrac2	Dpse\GA11781
contig6646size495	-0.421489	0.000279285	0.00290715	sigmoid		CG30324	Dpse\GA15762
contig2775size1749	-0.421403	0.000280173	0.0029114	sigmoid		tej	Dpse\GA21185
contig18960size1033	-0.421401	0.000280192	0.0029114	step	40.5	Gr43a	Dpse\Gr43a
contig15528size983	-0.421373	0.000280479	0.0029114	sigmoid			Dpse\GA23579
contig8256size2178	-0.421364	0.000280577	0.0029114	sigmoid		Pkd2	Dpse\GA22192
contig7397size3363	-0.421302	0.000281219	0.00291586	step	50	toc	Dpse\GA25463
contig17193size1671	-0.421248	0.000281781	0.00291719	sigmoid		nmdyn-D7	Dpse\GA21019
contig9367size1122	-0.421241	0.000281847	0.00291719	linear		CG13708	Dpse\GA12474
contig5229size786	-0.421189	0.000282387	0.00291853	step	40.5	CG10407	Dpse\GA10301
contig16156size2192	-0.421172	0.000282574	0.00291853	linear		Axn	Dpse\GA20694
contig4079size2223	-0.421081	0.000283523	0.00292069	sigmoid		Trap1	Dpse\GA16296
contig20938size4297	-0.421064	0.000283699	0.00292069	step	40.5	CG17829	Dpse\GA14687
contig9403size699	-0.420971	0.000284668	0.00292877	linear		CG6695	Dpse\GA19788
contig16945size1200	-0.420847	0.00028598	0.00293913	linear		CG12056	Dpse\GA11364
contig2880size930	-0.420841	0.000286043	0.00293913	sigmoid		CG14331	Dpse\GA12914
contig3079size2010	-0.420677	0.000287778	0.0029476	step	50	HBS1	Dpse\GA23522
contig16991size1186	-0.420671	0.000287839	0.0029476	sigmoid		CG32944	Dpse\GA17208
contig14600size1039	-0.420659	0.00028796	0.0029476	sigmoid		CG9997	Dpse\GA22176
contig14585size842	-0.420613	0.000288449	0.0029476	sigmoid		CG12691	Dpse\GA11759
contig14977size1142	-0.420606	0.000288527	0.0029476	sigmoid		tra2	Dpse\GA10094
contig496size669	-0.420588	0.000288716	0.0029476	sigmoid		CG17917	Dpse\GA14723
contig8101size2019	-0.420493	0.00028973	0.00295606	step	40.5	Gycalpha99B	Dpse\GA15127
contig12359size1468	-0.420373	0.000291007	0.00296719	linear			Dpse\GA24913
contig15828size2384	-0.420341	0.000291351	0.0029688	linear		CG8910	Dpse\GA21404
contig6657size624	-0.420286	0.000291946	0.00297073	step	42.5	CG32712	Dpse\GA23105
contig9399size711	-0.420272	0.000292099	0.00297073	sigmoid		CG12861	Dpse\GA11864
contig247size1224	-0.420181	0.000293077	0.00297878	linear		CG2061	Dpse\GA28577
contig21021size4542	-0.420092	0.000294031	0.00298657	linear		Acf1	Dpse\GA15159
contig14245size1563	-0.420056	0.000294422	0.00298674	linear		CG7208	Dpse\GA26160
contig19941size945	-0.419986	0.000295187	0.00299206	linear			Dpse\GA28798
contig9412size3144	-0.41984	0.000296774	0.0030012	linear		siz	Dpse\GA23806
contig18747size1539	-0.419672	0.000298604	0.00301382	sigmoid		dp	Dpse\GA26108
contig1120size1215	-0.419563	0.000299805	0.00302234	sigmoid		Arp2	Dpse\GA25912
contig20156size1416	-0.419477	0.00030075	0.00302973	linear		AstC	Dpse\GA13352
contig3628size1242	-0.419406	0.000301541	0.00303578	step	40.5	CG10029	Dpse\GA10017
contig12427size781	-0.419365	0.000301988	0.00303836	step	40.5
contig10568size891	-0.419255	0.000303212	0.00304683	sigmoid		CG17261	Dpse\GA14422
contig8641size1980	-0.419209	0.000303728	0.00305009	linear		RSG7	Dpse\GA21548
contig19428size685	-0.419078	0.000305192	0.00306094	linear		Mip	Dpse\GA19609
contig2553size1767	-0.418937	0.000306764	0.00307477	sigmoid		CG7730	Dpse\GA28419
contig19463size923	-0.418884	0.000307367	0.00307695	step	46	Nnf1b	Dpse\GA24826
contig15099size1802	-0.418528	0.000311392	0.00310822	step	40.5	CG32225	Dpse\GA16766
contig19317size851	-0.418522	0.000311465	0.00310822	sigmoid		CG11077	Dpse\GA22817
contig19637size3610	-0.418326	0.000313712	0.00312673	step	56	CG6294	Dpse\GA19494
contig9160size996	-0.418224	0.000314876	0.00313246	sigmoid		CG13725	Dpse\GA26015
contig15635size1669	-0.418133	0.000315928	0.00313731	sigmoid		CG32591	Dpse\GA17012
contig20222size1418	-0.418131	0.000315954	0.00313731	sigmoid		CG9192	Dpse\GA21601
contig1685size1029	-0.417932	0.000318258	0.00315822	sigmoid		CG15440	Dpse\GA13731
contig20228size1388	-0.417647	0.000321587	0.00317938	linear		Ada1-2	Dpse\GA16534
contig17752size3566	-0.417625	0.000321849	0.00318	step	40.5	CG42748	Dpse\GA13577
contig1344size1380	-0.417598	0.000322166	0.00318116	step	40.5	cbt	Dpse\cbt
contig20073size6460	-0.417464	0.000323744	0.00319477	sigmoid		CG13889	Dpse\GA12602
contig7333size5703	-0.417051	0.000328654	0.00323921	sigmoid		unc79	Dpse\GA18756
contig19700size1304	-0.416869	0.000330841	0.00325273	sigmoid			Dpse\GA22199
contig7310size1254	-0.41663	0.000333731	0.0032771	step	40.5	dib	Dpse\GA11350
contig6197size864	-0.416596	0.000334142	0.00327905	step	40.5	antr	Dpse\GA24200
contig9522size2982	-0.416579	0.000334341	0.00327905	linear		pyd	Dpse\GA30196
contig14355size551	-0.416412	0.000336386	0.00329708	linear		CG11781	Dpse\GA11196
contig3955size1425	-0.416227	0.000338647	0.0033172	linear		calypso	Dpse\GA21084
contig10599size1453	-0.416041	0.000340943	0.00333764	sigmoid			Dpse\GA25669
contig2365size4962	-0.415965	0.000341892	0.00334488	sigmoid		CG1801	Dpse\GA23107
contig19667size1167	-0.415849	0.000343329	0.00335582	sigmoid		GABA-B-R2	Dpse\GA19799
contig7392size3438	-0.415841	0.000343431	0.00335582	linear		Cenp-C	Dpse\GA16129
contig19414size3255	-0.415703	0.00034516	0.00336938	step	50	CG15701	Dpse\GA13899
contig3484size504	-0.415696	0.000345242	0.00336938	sigmoid		Ubc87F	Dpse\GA21906
contig9726size891	-0.415666	0.000345615	0.00337096	linear		Bgb	Dpse\GA20722
contig7159size4227	-0.415595	0.000346511	0.00337764	step	56	osa	Dpse\GA26236
contig17394size705	-0.415571	0.000346815	0.00337853	sigmoid		CG7694	Dpse\GA20524
contig12393size1089	-0.415498	0.000347734	0.00338542	linear		CG14154
contig14778size867	-0.415437	0.000348504	0.00338878	sigmoid		CG34033	Dpse\GA24357
contig17011size923	-0.415291	0.000350352	0.00340053	linear		Clk	Dpse\GA20318
contig2582size561	-0.415201	0.000351495	0.00340743	step	50	CG31988	Dpse\GA16596
contig796size2172	-0.41502	0.000353796	0.00342234	linear		brv3	Dpse\GA23663
contig7338size2112	-0.415013	0.000353887	0.00342234	step	40.5	ABCB7	Dpse\GA28561
contig7184size1161	-0.414925	0.000355027	0.00343128	linear		Fen1	Dpse\GA27689
contig6608size321	-0.414812	0.00035648	0.00344324	linear		CG15322	Dpse\GA13646
contig3675size2163	-0.414675	0.000358245	0.00345734	linear		Nep1	Dpse\GA19217
contig3433size1374	-0.414665	0.000358374	0.00345734	linear		CG32105	Dpse\GA16684
contig11249size583	-0.414616	0.00035901	0.00346099	step	56	Nf-YA	Dpse\GA17755
contig435size2175	-0.414602	0.000359186	0.00346099	linear		kek4	Dpse\GA22337
contig29size933	-0.414572	0.000359581	0.0034627	sigmoid		CG30412	Dpse\GA15828
contig7349size5469	-0.414381	0.000362078	0.00348254	sigmoid		CG8494	Dpse\GA25084
contig15279size1671	-0.414193	0.000364543	0.00349781	sigmoid		CG10566	Dpse\GA10400
contig20808size1177	-0.414113	0.000365597	0.00350582	sigmoid		CG1999	Dpse\GA15177
contig14100size1128	-0.414012	0.000366931	0.00351431	sigmoid		RunxB	Dpse\GA13741
contig15346size1226	-0.414002	0.000367059	0.00351431	sigmoid		CG11726	Dpse\GA11163
contig3706size1437	-0.41392	0.000368144	0.00351966	linear		rap	Dpse\GA15568
contig14347size701	-0.413904	0.000368365	0.00351966	linear		rtp	Dpse\GA10177
contig12527size1488	-0.413871	0.000368804	0.00352175	sigmoid			Dpse\GA28813
contig1938size1836	-0.413658	0.000371639	0.00354245	sigmoid		CG17337	Dpse\GA23831
contig4000size984	-0.413511	0.000373621	0.00355709	sigmoid		CG3092	Dpse\GA15920
contig3879size1860	-0.413471	0.000374159	0.00356009	linear		Dyb	Dpse\GA21140
contig15039size1938	-0.413257	0.000377043	0.00357899	step	50	CG17005	Dpse\GA14270
contig20716size2517	-0.413239	0.000377298	0.00357928	sigmoid		bor	Dpse\GA19880
contig7244size990	-0.413082	0.000379431	0.00359384	step	40.5	CG2767	Dpse\GA15457
contig2068size708	-0.413076	0.000379509	0.00359384	sigmoid		CG17764	Dpse\GA14654
contig4266size1614	-0.412984	0.000380777	0.00360371	linear		FoxP	Dpse\GA30170
contig20210size2130	-0.412773	0.000383674	0.00362682	linear		CG32732	Dpse\GA17108
contig372size1275	-0.412446	0.000388199	0.00366687	linear		Hel25E	Dpse\GA20225
contig15926size2467	-0.41237	0.000389265	0.00367064	linear		Aplip1	Dpse\GA11322
contig21285size2594	-0.412116	0.000392826	0.00370017	step	50	CG7131	Dpse\GA20125
contig17175size1900	-0.41202	0.000394189	0.00370979	sigmoid		CG3009	Dpse\GA15641
contig14095size1115	-0.411869	0.000396332	0.0037244	linear		CG13014	Dpse\GA11976
contig19928size1517	-0.411734	0.000398249	0.00374021	sigmoid		CG3124	Dpse\GA16114
contig6329size1536	-0.411539	0.000401044	0.00375761	sigmoid		CG31819	Dpse\GA22907
contig1255size795	-0.411473	0.000401984	0.0037642	linear		CG6149	Dpse\GA19393
contig7794size1671	-0.411376	0.00040338	0.00377506	sigmoid		CG4744	Dpse\GA25600
contig15467size2216	-0.411192	0.000406055	0.00379564	step	50	bora	Dpse\GA19938
contig15894size3876	-0.411169	0.000406385	0.0037965	step	40.5	CG10082	Dpse\GA24492
contig10286size256	-0.410901	0.000410299	0.003825	step	42.5		Dpse\GA27963
contig7582size1686	-0.410806	0.000411696	0.00383488	sigmoid		Adgf-E	Dpse\GA10106
contig5776size1686	-0.410495	0.000416281	0.00387345	sigmoid		U4-U6-60K	Dpse\GA19511
contig16128size4641	-0.410493	0.000416322	0.00387345	linear		Pex23	Dpse\GA16767
contig20438size2627	-0.410441	0.000417085	0.00387828	sigmoid		CG18259	Dpse\GA19986
contig19486size1222	-0.41028	0.000419501	0.00389847	linear		CG32547	Dpse\GA13462
contig1122size1599	-0.41021	0.000420547	0.00390592	step	50	dpr16	Dpse\GA11707
contig6956size5751	-0.410138	0.000421618	0.00391359	linear		dbo	Dpse\GA19454
contig7709size993	-0.409822	0.000426395	0.0039501	linear		l(3)72Dr	Dpse\GA16719
contig5632size1125	-0.409754	0.000427429	0.0039501	linear		Neos	Dpse\GA21209
contig19454size1850	-0.409747	0.000427533	0.0039501	step	40.5	CG13196	Dpse\GA12111
contig15990size2456	-0.409539	0.000430713	0.00397257	step	40.5	CG4714	Dpse\GA18378
contig7570size1101	-0.409447	0.000432123	0.00398097	linear		CG4603	Dpse\GA18292
contig8921size1425	-0.409415	0.000432623	0.00398328	sigmoid		CG5653	Dpse\GA19035
contig3563size2157	-0.409362	0.00043344	0.0039862	sigmoid		CG5235	Dpse\GA18755
contig1038size864	-0.409246	0.000435232	0.00399807	step	42.5	CG6628	Dpse\GA23481
contig9348size1557	-0.40911	0.000437335	0.00401045	step	40.5	CG18749	Dpse\GA26529
contig19685size1449	-0.409057	0.000438156	0.00401533	sigmoid			Dpse\GA24542
contig8715size672	-0.409002	0.000439022	0.00401533	linear		mAChR-A	Dpse\GA18130
contig575size1602	-0.408997	0.000439093	0.00401533	sigmoid		CG12446	Dpse\GA22580
contig5431size771	-0.408979	0.000439377	0.00401533	sigmoid		CheB42a	Dpse\GA24619
contig8344size1914	-0.408901	0.000440593	0.00401953	sigmoid		Hsc70-2	Dpse\GA20564
contig19553size1483	-0.408835	0.000441637	0.00402613	sigmoid		CG34279	Dpse\GA27117
contig9514size1785	-0.408823	0.000441822	0.00402613	step	40.5	CG43707	Dpse\GA16465
contig2435size2166	-0.408609	0.000445191	0.00404989	sigmoid		can	Dpse\GA28425
contig12815size861	-0.408363	0.000449084	0.0040721	linear
contig17252size1034	-0.40832	0.00044978	0.00407536	linear		CG7550	Dpse\GA20432
contig5466size1056	-0.408197	0.000451737	0.00409077	linear		Art6	Dpse\GA27221
contig8702size963	-0.40801	0.000454738	0.00410761	sigmoid		CG14212	Dpse\GA12827
contig5894size2619	-0.407956	0.000455613	0.00410761	linear		ssp6	Dpse\GA23441
contig7341size1155	-0.40795	0.000455714	0.00410761	linear		CG8078	Dpse\GA20807
contig2069size438	-0.40793	0.000456034	0.00410761	linear			Dpse\GA22974
contig6288size1278	-0.407784	0.000458397	0.00411758	sigmoid		CG7387	Dpse\GA20316
contig5701size357	-0.407772	0.000458589	0.00411758	sigmoid		CG42870	Dpse\GA26725
contig14575size1730	-0.407757	0.000458829	0.00411758	sigmoid		CG17669	Dpse\GA14606
contig14423size1847	-0.407677	0.000460138	0.00412237	sigmoid		CG3009	Dpse\GA15641
contig19374size1668	-0.407361	0.000465299	0.00416627	linear		rux	Dpse\GA18118
contig21123size839	-0.40731	0.000466138	0.0041691	step	40.5	Oatp26F	Dpse\GA16350
contig17767size4620	-0.407235	0.00046738	0.00417552	linear		unc-5	Dpse\GA20860
contig14622size2715	-0.407171	0.000468439	0.00418264	linear		Cad96Cb	Dpse\GA10308
contig6032size552	-0.407103	0.000469566	0.00419036	step	40.5	CG10396	Dpse\GA27506
contig3806size945	-0.406971	0.000471756	0.00420387	linear		CG15803	Dpse\GA13962
contig15941size3357	-0.406964	0.000471871	0.00420387	step	50	HPS4	Dpse\GA18559
contig6928size837	-0.406548	0.00047885	0.00425891	sigmoid		CG17118	Dpse\GA14331
contig2473size2124	-0.406393	0.000481468	0.00427799	step	56	CG2818	Dpse\GA15473
contig1108size1584	-0.406356	0.000482098	0.00428063	sigmoid		loopin-1	Dpse\GA18403
contig16881size555	-0.406312	0.000482852	0.00428337	sigmoid		CG16837	Dpse\GA14173
contig2324size1590	-0.406306	0.000482944	0.00428337	sigmoid		Glut3	Dpse\GA17732
contig14274size1203	-0.40624	0.000484084	0.0042911	linear		Pbp45	Dpse\GA21903
contig15333size1329	-0.406043	0.000487448	0.00431373	sigmoid		CG11251	Dpse\GA19309
contig14227size1644	-0.405892	0.000490036	0.00433397	linear		CG12081	Dpse\GA11382
contig20739size1893	-0.405828	0.000491151	0.00433863	linear		CG15878	Dpse\GA13999
contig10746size785	-0.405802	0.000491601	0.00433863	linear		CG43341
contig8737size411	-0.405801	0.000491622	0.00433863	linear		CG33275	Dpse\GA23678
contig2286size1995	-0.405765	0.000492235	0.00434163	linear		CG42663	Dpse\GA24282
contig19529size3213	-0.405626	0.00049464	0.00435802	linear		CG15666	Dpse\GA13881
contig6738size1935	-0.405455	0.000497624	0.00437341	linear		CG12239	Dpse\GA11501
contig4288size1722	-0.405374	0.000499053	0.00438238	linear		SMSr	Dpse\GA16857
contig16165size3503	-0.404983	0.000505952	0.00443563	sigmoid		CG8086	Dpse\GA20813
contig181size1578	-0.404811	0.000509001	0.00445938	step	40.5	Teh4	Dpse\GA13421
contig6991size4533	-0.40462	0.00051242	0.00448494	linear		CG31368	Dpse\GA16214
contig2211size2256	-0.404399	0.000516414	0.00451742	linear		phl	Dpse\GA15481
contig7145size3342	-0.404343	0.000517419	0.00452373	linear		Nlg2	Dpse\GA12514
contig20275size1463	-0.404196	0.00052009	0.00454346	sigmoid			Dpse\GA23108
contig14649size462	-0.404188	0.000520246	0.00454346	linear			Dpse\GA25063
contig7281size759	-0.404096	0.000521908	0.00455299	linear		MED8	Dpse\GA12583
contig2055size1593	-0.40403	0.000523113	0.00455852	sigmoid		fzy	Dpse\GA18074
contig1640size2877	-0.403933	0.000524904	0.00456913	step	46	CG2918	Dpse\GA15518
contig9499size414	-0.403809	0.000527186	0.00458149	linear		MESR4	Dpse\GA18514
contig3736size543	-0.403733	0.000528575	0.00459106	sigmoid		TTLL3B	Dpse\GA10836
contig4170size4524	-0.403643	0.000530254	0.00460314	step	40.5	Fak	Dpse\fak
contig2745size1695	-0.403337	0.000535941	0.00463988	step	40.5	CG8008	Dpse\GA20763
contig6755size1512	-0.403213	0.000538268	0.00464992	sigmoid		CG15864	Dpse\GA13990
contig1176size573	-0.403192	0.000538666	0.00465084	sigmoid		CG14269	Dpse\GA25469
contig16211size853	-0.40314	0.000539645	0.00465215	linear		CG43373	Dpse\GA28358
contig16082size3130	-0.403132	0.000539792	0.00465215	step	50	CG17387	Dpse\GA14499
contig17184size826	-0.403085	0.00054067	0.00465554	step	40.5	Dpy-30L2	Dpse\GA11085
contig20055size1894	-0.40305	0.000541328	0.00465869	sigmoid		CG6380	Dpse\GA25070
contig161size843	-0.4029	0.000544182	0.00467245	linear		CG13408	Dpse\GA12264
contig9777size1059	-0.402889	0.000544392	0.00467245	linear		orb2	Dpse\GA19094
contig8203size1020	-0.402611	0.000549686	0.00471004	step	50	Ppm1	Dpse\GA24456
contig11351size2045	-0.402597	0.000549953	0.00471004	linear		Ca-alpha1T	Dpse\GA25721
contig17485size1561	-0.402518	0.000551466	0.00472047	sigmoid		CG10014	Dpse\GA10009
contig12629size1719	-0.402441	0.000552941	0.00472352	sigmoid		CG33285
contig7593size441	-0.402347	0.000554753	0.00473336	linear		mod(mdg4)	Dpse\GA30094C
contig17476size1537	-0.40227	0.000556238	0.00474349	step	40.5	CG14995	Dpse\GA13412
contig4467size4266	-0.402164	0.000558299	0.00475628	sigmoid		eIF4G2	Dpse\GA26552
contig20384size2807	-0.402017	0.00056116	0.00477743	sigmoid		CG42304	Dpse\GA16812
contig6172size1896	-0.401989	0.000561716	0.00477743	sigmoid		CG42399	Dpse\GA18328
contig10789size403	-0.401939	0.000562685	0.00478195	linear		Dscam2	Dpse\GA14638
contig15645size3328	-0.401829	0.000564831	0.0047937	step	46	CG3680	Dpse\GA17608
contig16122size3024	-0.401649	0.000568374	0.00481864	step	50	Imp	Dpse\GA14212
contig8375size10935	-0.401516	0.000571014	0.00483845	linear		CG42255	Dpse\GA28296
contig14161size659	-0.40115	0.000578317	0.00489513	sigmoid		Bin1	Dpse\GA19319
contig3622size483	-0.401048	0.000580358	0.00490572	step	40.5	CG30047	Dpse\GA15600
contig9563size1377	-0.400993	0.000581457	0.00490868	linear		CG31342	Dpse\GA15557
contig10601size1011	-0.400924	0.000582859	0.00491791	linear		Su(var)2-10	Dpse\GA30491
contig8883size1497	-0.400808	0.000585209	0.00493513	step	40.5	CG4174	Dpse\GA23386
contig18025size2342	-0.40076	0.000586176	0.00493729	sigmoid		app	Dpse\GA14345
contig15516size2681	-0.400756	0.000586248	0.00493729	linear		CG8950	Dpse\GA21430
contig7412size3354	-0.400749	0.000586394	0.00493729	linear		sle	Dpse\GA11831
contig9022size729	-0.400662	0.000588175	0.00494259	sigmoid		CG15642	Dpse\GA22831
contig2693size696	-0.400646	0.0005885	0.00494259	linear		CG34002	Dpse\GA25077
contig14295size1210	-0.400644	0.000588526	0.00494259	linear		Xpac	Dpse\GA19537
contig1091size933	-0.400594	0.000589557	0.00494564	linear		CG15227	Dpse\GA13586
contig4318size816	-0.400462	0.000592245	0.00496345	sigmoid		Tengl3	Dpse\GA22336
contig5928size792	-0.40046	0.000592302	0.00496345	sigmoid		CG32391	Dpse\GA23699
contig14465size1054	-0.400408	0.00059335	0.00496962	linear		CG4570	Dpse\GA18266
contig12448size715	-0.400373	0.000594072	0.00497173	sigmoid
contig5601size2121	-0.400351	0.000594537	0.00497173	linear		CG9068	Dpse\GA27740
contig19460size1304	-0.400297	0.000595632	0.00497827	linear		CG32599	Dpse\GA17016
contig17240size2434	-0.400192	0.000597814	0.00498807	sigmoid		CG3548	Dpse\GA17515
contig1125size1728	-0.400129	0.000599121	0.00499174	linear		CG10366	Dpse\GA10277
contig12581size2035	-0.399855	0.000604805	0.00503211	step	50	CG32119
contig8435size1209	-0.39985	0.000604914	0.00503211	linear		CG15436	Dpse\GA25545
contig6652size6123	-0.399739	0.000607236	0.0050488	sigmoid		Dscam2	Dpse\GA16861
contig3740size1452	-0.399617	0.000609803	0.00506402	sigmoid		CG4678	Dpse\GA18350
contig2167size1545	-0.399603	0.000610099	0.00506402	sigmoid		CG11913	Dpse\GA11278
contig19629size736	-0.399591	0.000610337	0.00506402	linear		CG14961	Dpse\GA13386
contig3694size2499	-0.39949	0.000612478	0.0050765	sigmoid		nan	Dpse\GA23523
contig20751size3638	-0.399424	0.000613868	0.00508274	linear		CG7341	Dpse\GA20277
contig14136size616	-0.39938	0.000614794	0.00508776	linear		CG8964	Dpse\GA21440
contig10832size332	-0.399169	0.000619279	0.00511957	linear		scrib	Dpse\GA18901
contig2466size1251	-0.399141	0.000619893	0.00512199	sigmoid		CG9173	Dpse\GA26284
contig12396size913	-0.399039	0.000622072	0.00513356	linear		CG34308	Dpse\GA28677
contig9622size1773	-0.39903	0.000622259	0.00513356	step	40.5	Gr66a	Dpse\Gr66a
contig975size474	-0.398802	0.000627165	0.00517135	step	40.5	CG12895	Dpse\GA25039
contig20952size6529	-0.3987	0.000629379	0.00517769	linear		CG15431	Dpse\GA13721
contig15437size1458	-0.398661	0.000630207	0.0051777	linear		CG5044	Dpse\GA18617
contig2080size3261	-0.398593	0.000631687	0.00518451	sigmoid		CG2990	Dpse\GA15562
contig10277size606	-0.398529	0.000633089	0.00519068	step	50	CG13039	Dpse\GA27353
contig8657size1074	-0.398506	0.000633576	0.005192	linear		CG15728	Dpse\GA13917
contig5819size843	-0.398491	0.000633901	0.005192	step	40.5	CG31296	Dpse\GA26971
contig14912size644	-0.398372	0.000636509	0.00521068	step	40.5	tbrd-1	Dpse\GA27209
contig9476size1152	-0.398266	0.000638825	0.00522583	linear		CG42383	Dpse\GA18254
contig8951size1200	-0.398238	0.000639436	0.00522583	linear		CG8159	Dpse\GA20857
contig7816size2628	-0.398213	0.000639991	0.00522583	sigmoid		CG42724	Dpse\GA27365
contig10863size736	-0.398021	0.000644229	0.00525675	step	40.5	CG15497	Dpse\GA13768
contig8474size573	-0.398005	0.00064458	0.00525675	step	40.5	CG7768	Dpse\Cyp1
contig17483size1477	-0.397996	0.000644774	0.00525675	step	40.5	CG42529	Dpse\GA12758
contig1780size2229	-0.397891	0.000647114	0.00526775	step	40.5	rdgC	Dpse\GA23690
contig292size549	-0.397791	0.000649337	0.00527951	sigmoid		CG10839	Dpse\GA10587
contig2241size4770	-0.397756	0.00065011	0.00528032	step	50	CG17150	Dpse\GA28543
contig16888size1080	-0.3977	0.000651361	0.00528354	linear		CG7715	Dpse\GA20538
contig2027size921	-0.397621	0.000653128	0.0052925	sigmoid		CG3823	Dpse\GA17712
contig7053size1989	-0.397621	0.000653141	0.0052925	sigmoid		ena	Dpse\GA11354
contig20314size1938	-0.397568	0.000654323	0.00529938	sigmoid		CG4645	Dpse\GA18325
contig20549size1366	-0.397467	0.000656582	0.00531498	linear		CG15549	Dpse\GA13806
contig10472size1649	-0.397338	0.000659497	0.00533587	step	40.5		Dpse\GA24586
contig21276size1070	-0.397077	0.000665418	0.00537921	sigmoid		CG5781	Dpse\GA19123
contig16166size4460	-0.397072	0.000665528	0.00537921	linear		CG4294	Dpse\GA18089
contig1669size975	-0.397054	0.000665933	0.00537975	linear		CG31265	Dpse\GA18766
contig5465size735	-0.396762	0.000672631	0.00542039	linear		BI-1	Dpse\GA22910
contig6012size984	-0.396761	0.000672663	0.00542039	sigmoid		Tsp33B	Dpse\GA13363
contig8827size1743	-0.396658	0.000675029	0.00543397	sigmoid		CG18088	Dpse\GA28090
contig467size885	-0.396535	0.000677868	0.00545132	linear		SMSr	Dpse\GA22344
contig19585size1091	-0.396426	0.00068039	0.00545937	linear		Cpr72Ec	Dpse\GA18429
contig5908size1914	-0.396403	0.000680924	0.00545937	step	40.5	CG9525	Dpse\GA21855
contig14711size575	-0.396336	0.000682489	0.00546917	sigmoid		CG44296	Dpse\GA24756
contig15768size4457	-0.396257	0.000684342	0.00547851	sigmoid		CG9776	Dpse\GA22028
contig10500size631	-0.396197	0.00068575	0.00548689	linear		Afti	Dpse\GA21146
contig2041size3672	-0.396183	0.000686076	0.00548689	linear		CG34127	Dpse\GA26209
contig14674size1427	-0.396161	0.000686588	0.00548823	sigmoid		CG43325	Dpse\GA15726
contig19950size865	-0.396	0.000690356	0.00551282	linear		IntS6	Dpse\GA23999
contig15962size4257	-0.395938	0.000691821	0.00551639	step	50	CG8929	Dpse\GA21415
contig7002size993	-0.39584	0.000694148	0.00553202	sigmoid		CG2898	Dpse\GA25903
contig15913size830	-0.395818	0.000694663	0.00553336	linear		CG11505	Dpse\GA11040
contig1487size474	-0.395604	0.000699741	0.00556547	sigmoid		RpS19b	Dpse\GA18813
contig20501size1501	-0.395565	0.000700683	0.00557019	linear		Snr1	Dpse\GA26364
contig2972size2073	-0.395254	0.000708132	0.0056266	sigmoid		CG7716	Dpse\GA20539
contig3183size4677	-0.39517	0.000710177	0.00563723	linear		BubR1	Dpse\GA20621
contig10882size900	-0.395118	0.000711423	0.0056415	linear		CG30122	Dpse\GA24297
contig21289size2884	-0.395097	0.000711938	0.00564278	linear		CG1146	Dpse\GA11016
contig2371size975	-0.395054	0.000712974	0.00564818	sigmoid		CG11018	Dpse\GA24444
contig21262size1877	-0.395004	0.000714198	0.00565507	sigmoid		CG5089	Dpse\GA18652
contig14362size2059	-0.394874	0.000717349	0.00567439	linear		Ir7d	Dpse\GA13650
contig8664size1065	-0.394779	0.000719673	0.00568835	sigmoid		CG9222	Dpse\GA21624
contig3426size1023	-0.394773	0.000719828	0.00568835	linear		CG10274	Dpse\GA20315
contig6625size1083	-0.394757	0.000720218	0.00568862	linear		sip3	Dpse\GA15139
contig5964size570	-0.394724	0.000721026	0.00569218	sigmoid		CG10298	Dpse\GA10227
contig113size2220	-0.39454	0.000725548	0.00571938	linear		CG11178	Dpse\GA10819
contig12235size1208	-0.394435	0.000728143	0.005737	step	40.5	ph-p	Dpse\GA22279
contig8473size792	-0.394205	0.000733827	0.00577038	linear		CG31619	Dpse\GA16337
contig2910size1983	-0.394051	0.000737691	0.00579791	linear		Klp64D	Dpse\GA10463
contig8691size1032	-0.393915	0.000741083	0.00581883	step	50	CG13527	Dpse\GA24700
contig11431size337	-0.39366	0.000747523	0.00585498	sigmoid		CG43165	Dpse\GA14098
contig6743size2013	-0.393463	0.000752527	0.00588525	sigmoid		CG13025	Dpse\GA11982
contig15063size545	-0.393457	0.000752666	0.00588525	sigmoid		kek3	Dpse\GA18017
contig20575size2562	-0.39345	0.000752863	0.00588525	linear		Mad1	Dpse\GA15223
contig20253size3418	-0.393363	0.000755077	0.00589966	linear		Fs(2)Ket	Dpse\GA15406
contig16477size1432	-0.393199	0.000759267	0.00592659	sigmoid		Osi3	Dpse\GA11035
contig15005size937	-0.393139	0.000760823	0.00593583	sigmoid		CG6980	Dpse\GA20001
contig18932size390	-0.393089	0.000762103	0.00594291	linear		CG14931	Dpse\GA13358
contig5614size1371	-0.392909	0.000766767	0.00596761	sigmoid		msta	Dpse\GA22855
contig7883size1173	-0.392607	0.000774622	0.00601679	step	42.5	Eip78C	Dpse\GA14768
contig16035size2838	-0.392604	0.000774702	0.00601679	step	50	Crtp	Dpse\GA12375
contig20455size778	-0.392593	0.000774973	0.00601679	step	40.5	CG31659	Dpse\GA16372
contig14158size1168	-0.392503	0.000777346	0.00603228	step	40.5	CG13113	Dpse\GA12055
contig1597size498	-0.392425	0.000779382	0.00603552	sigmoid			Dpse\GA25756
contig2232size1611	-0.392407	0.000779872	0.00603552	sigmoid		AGO2	Dpse\GA27411
contig6695size1110	-0.392356	0.000781207	0.00604166	step	42.5	CG12920	Dpse\GA11909
contig6364size444	-0.392226	0.000784634	0.00606089	sigmoid		CG42287	Dpse\GA24658
contig3586size1485	-0.392215	0.00078493	0.00606089	step	50	LS2	Dpse\GA16338
contig19621size2155	-0.392204	0.000785213	0.00606089	sigmoid		CG2685	Dpse\GA15430
contig20087size1358	-0.392081	0.000788492	0.00608031	sigmoid		CG14380	Dpse\GA12946
contig3610size825	-0.391825	0.000795313	0.00612698	sigmoid		CG30398	Dpse\GA15817
contig17399size1374	-0.391676	0.000799311	0.00614887	sigmoid		CG10866	Dpse\GA10608
contig7224size1491	-0.391615	0.000800939	0.00615546	sigmoid		CG34345	Dpse\GA28042
contig6962size1965	-0.39147	0.00080487	0.00618269	sigmoid		CG3213	Dpse\GA16698
contig3604size1488	-0.39131	0.000809224	0.00621314	step	42.5	CG8866	Dpse\GA21378
contig17982size5215	-0.391266	0.000810401	0.00621918	linear		milt	Dpse\GA25216
contig19608size1335	-0.391099	0.000814976	0.00625035	linear		CG15735	Dpse\GA28636
contig8500size1155	-0.390997	0.000817753	0.00626656	sigmoid		CG9235	Dpse\GA21631
contig254size1209	-0.390901	0.000820396	0.00628379	linear		Tip60	Dpse\GA25056
contig1870size4923	-0.390752	0.00082452	0.00630932	linear		CG10186	Dpse\GA10140
contig7339size588	-0.390615	0.000828319	0.00633231	step	40.5	CG13926	Dpse\GA12631
contig18966size827	-0.390587	0.000829112	0.00633268	step	40.5	CG2608	Dpse\GA15399
contig5608size654	-0.39056	0.000829845	0.00633487	linear		CG3526	Dpse\GA28470
contig3579size1011	-0.390469	0.000832394	0.00635129	sigmoid		CG4935	Dpse\GA18537
contig4497size1869	-0.390444	0.000833095	0.00635359	sigmoid		pgant4	Dpse\GA25744
contig19472size685	-0.390224	0.000839253	0.0063792	sigmoid		CG34230	Dpse\GA25069
contig18798size266	-0.390189	0.000840227	0.00638356	sigmoid		Cyp4ac1	Dpse\GA26013
contig3756size2157	-0.390149	0.000841367	0.00638918	sigmoid		CG2137	Dpse\GA15262
contig15227size1658	-0.390025	0.000844873	0.00641275	linear		EfSec	Dpse\GA22068
contig19124size1135	-0.389999	0.000845587	0.00641512	linear			Dpse\GA27257
contig12673size1263	-0.389938	0.000847333	0.00642531	linear		CG17341	Dpse\GA14469
contig14689size2036	-0.389919	0.000847859	0.00642624	linear		CG15894	Dpse\GA14010
contig7240size345	-0.389624	0.000856289	0.00648397	step	40.5	CG13869	Dpse\GA12585
contig18230size3006	-0.389462	0.000860914	0.00651281	linear		chinmo	Dpse\chinmo
contig6426size2310	-0.389417	0.000862218	0.00651649	sigmoid		CG3542	Dpse\GA17512
contig15946size2194	-0.389374	0.000863475	0.0065229	step	42.5	TppII	Dpse\GA24414
contig506size1086	-0.389353	0.000864083	0.00652345	step	40.5	CG13168	Dpse\GA24498
contig20016size1895	-0.389253	0.000866955	0.0065368	step	40.5		Dpse\GA27536
contig14399size911	-0.389155	0.000869792	0.00655509	linear		NPF	Dpse\GA10258
contig7305size2445	-0.389119	0.000870863	0.00656006	sigmoid		Cep97	Dpse\GA17819
contig19300size1610	-0.389025	0.000873576	0.00657152	linear		CG5048	Dpse\GA23617
contig8042size1299	-0.389024	0.00087362	0.00657152	linear		CG42540	Dpse\GA28535
contig20864size1530	-0.388765	0.000881208	0.00662235	sigmoid		CG9133	Dpse\GA28412
contig3102size5799	-0.388534	0.000888022	0.00666413	linear		CG30116	Dpse\GA15661
contig1977size1947	-0.38848	0.000889626	0.00666989	linear		CG9505	Dpse\GA21840
contig19773size677	-0.388442	0.000890748	0.00667517	sigmoid		HP1b	Dpse\HP1B
contig6148size1026	-0.388235	0.000896913	0.00671415	sigmoid		Pdh	Dpse\GA18512
contig10554size941	-0.387913	0.000906567	0.00677461	step	40.5	CG12617	Dpse\GA11720
contig6972size1398	-0.387892	0.000907201	0.00677618	sigmoid		CG13423	Dpse\GA12276
contig20885size865	-0.387814	0.00090956	0.00678223	sigmoid		CG1690	Dpse\GA14205
contig5884size879	-0.387809	0.000909693	0.00678223	step	50	SP555	Dpse\GA12721
contig6035size3069	-0.387806	0.000909799	0.00678223	sigmoid		CG1657	Dpse\GA14078
contig3264size690	-0.387788	0.000910357	0.00678223	linear		Aats-asn	Dpse\GA10495
contig15712size2487	-0.387769	0.000910908	0.00678223	sigmoid		nxf4	Dpse\GA13157
contig18667size1139	-0.387767	0.000910989	0.00678223	linear		f	Dpse\GA18871
contig674size1314	-0.387705	0.000912849	0.00679291	linear		CG18467	Dpse\GA14944
contig19706size250	-0.387598	0.000916111	0.006814	linear		seq	Dpse\GA24868
contig1282size1281	-0.387467	0.000920102	0.00683603	sigmoid		CG3483	Dpse\GA17474
contig19405size909	-0.387394	0.000922353	0.00684701	linear		CG14982	Dpse\GA13403
contig17963size2597	-0.387382	0.000922696	0.00684701	step	40.5	CG8297	Dpse\GA20965
contig6990size879	-0.387277	0.00092593	0.00686782	sigmoid		CG6971	Dpse\GA19994
contig7911size1194	-0.387248	0.000926834	0.00687133	sigmoid		CG13318	Dpse\GA12199
contig15766size3363	-0.387072	0.000932241	0.00690499	step	50	CG12241	Dpse\GA11502
contig15097size1001	-0.386835	0.000939615	0.00695315	sigmoid		CG1958	Dpse\GA15152
contig20989size2798	-0.386726	0.000943002	0.00697498	linear		tadr	Dpse\GA21655
contig15271size933	-0.386709	0.000943527	0.00697563	linear		MED11	Dpse\GA19929
contig9150size2589	-0.386649	0.000945431	0.00698346	sigmoid		CG15011	Dpse\GA13430
contig9793size480	-0.386648	0.000945463	0.00698346	linear		lwr	Dpse\GA15704
contig19969size2468	-0.386412	0.000952877	0.00703005	sigmoid		Sec6	Dpse\GA18815
contig15955size2557	-0.386391	0.000953544	0.00703013	step	40.5	mrt	Dpse\GA17405
contig3773size1065	-0.386358	0.000954577	0.00703397	sigmoid		Nup44A	Dpse\GA21281
contig18840size1143	-0.386346	0.000954948	0.00703397	step	40.5	CG15704	Dpse\GA24457
contig9427size498	-0.38633	0.00095546	0.0070345	linear		velo	Dpse\GA10077
contig3168size1005	-0.386288	0.000956787	0.00703633	linear		CG1646	Dpse\GA26805
contig10274size445	-0.386227	0.000958716	0.00704221	step	40.5	CG43165	Dpse\GA14098
contig15495size1945	-0.386182	0.000960153	0.00704952	sigmoid			Dpse\GA23824
contig7954size972	-0.386062	0.000963966	0.00707101	sigmoid		CG7551	Dpse\GA20433
contig9702size393	-0.386033	0.000964907	0.00707465	step	40.5	Jon74E	Dpse\GA23593
contig17106size1403	-0.385982	0.000966527	0.00708327	linear		MED15	Dpse\GA25841
contig20261size2327	-0.385943	0.000967778	0.0070866	sigmoid		CG17321	Dpse\GA14455
contig10640size2794	-0.38594	0.000967869	0.0070866	linear		CG42321	Dpse\GA30467
contig160size1050	-0.385885	0.00096963	0.00709623	linear		CG1888	Dpse\GA15109
contig17566size2422	-0.385826	0.00097151	0.00710673	step	50	CG30496	Dpse\GA15883
contig10001size1590	-0.385692	0.000975835	0.00712856	linear		disco-r	Dpse\GA24985
contig20856size2211	-0.385557	0.000980183	0.00714396	sigmoid		CG3748	Dpse\GA17659
contig7531size1038	-0.38549	0.000982362	0.00715484	linear		HLH3B	Dpse\GA15411
contig19517size1580	-0.385483	0.000982573	0.00715484	linear		CG15198	Dpse\GA13561
contig19453size664	-0.385354	0.000986765	0.00718154	linear		wuc	Dpse\GA11638
contig3545size1713	-0.385315	0.000988042	0.00718154	linear		CG9993	Dpse\GA22173
contig16807size787	-0.385164	0.000992972	0.00720752	sigmoid		CG14313	Dpse\GA12900
contig16111size2281	-0.385137	0.00099387	0.00721076	sigmoid		CG10969	Dpse\GA23920
contig1045size1104	-0.384993	0.000998588	0.0072384	linear		CG2540	Dpse\GA15390
contig16793size1855	-0.384868	0.00100273	0.00726183	sigmoid		CG3021	Dpse\GA22395
contig526size891	-0.384593	0.00101183	0.0073211	sigmoid		CG32262	Dpse\GA23490
contig20539size1973	-0.384457	0.00101639	0.00735076	sigmoid		CG9624	Dpse\GA21921
contig9635size603	-0.384347	0.00102007	0.00737065	sigmoid		CG7518	Dpse\GA20408
contig5812size732	-0.384283	0.00102222	0.00738189	sigmoid		CG15708	Dpse\GA13904
contig1895size723	-0.384273	0.00102255	0.00738189	linear		Syn	Dpse\GA26698
contig2117size1740	-0.384185	0.00102552	0.00739662	linear		Ggt-1	Dpse\GA19613
contig14253size611	-0.384136	0.00102719	0.0074053	linear		Nf-YA	Dpse\GA17755
contig828size636	-0.383893	0.00103542	0.007455	sigmoid		CG2014	Dpse\GA15185
contig6431size2211	-0.383873	0.00103609	0.007455	step	50	CG3942	Dpse\GA17792
contig12658size4387	-0.383862	0.00103645	0.007455	linear		CG11227
contig17484size1249	-0.383855	0.00103671	0.007455	step	40.5	CG34149	Dpse\GA26535
contig18351size1785	-0.38385	0.00103688	0.007455	linear		CG2126	Dpse\GA15258
contig20780size1958	-0.383646	0.00104383	0.00749454	sigmoid		CG31798	Dpse\GA16484
contig20018size385	-0.383634	0.00104426	0.00749454	linear		Obp56g	Dpse\Obp56g-1
contig1817size807	-0.383599	0.00104547	0.00749981	sigmoid		Prosbeta5R2	Dpse\GA25177
contig8592size573	-0.38353	0.00104783	0.00751312	linear		CG13022	Dpse\GA11979
contig19762size3816	-0.383503	0.00104874	0.00751312	sigmoid		IntS2	Dpse\GA20902
contig2061size1887	-0.383464	0.00105011	0.00751957	sigmoid		p-cup	Dpse\GA11961
contig2788size1029	-0.383424	0.00105149	0.00752607	linear		CG4390	Dpse\GA27533
contig10849size517	-0.383306	0.00105556	0.00754845	sigmoid		CG31161	Dpse\GA26783
contig20548size1602	-0.38321	0.00105888	0.00756881	sigmoid		Ost48	Dpse\GA21484
contig16115size3628	-0.383183	0.00105982	0.0075721	linear		pigeon	Dpse\GA10533
contig695size1815	-0.383163	0.00106049	0.00757353	linear		trn	Dpse\GA10887
contig7685size1011	-0.383103	0.00106259	0.00758169	linear		Clp	Dpse\GA17582
contig14482size820	-0.38309	0.00106306	0.00758169	sigmoid		CG12426	Dpse\GA26784
contig18235size3927	-0.382934	0.0010685	0.00761709	step	50	CG4329	Dpse\GA18113
contig516size1785	-0.382899	0.00106971	0.00762232	linear		Dop1R2	Dpse\GA15061
contig1707size1422	-0.382864	0.00107096	0.00762776	linear		CG18128	Dpse\GA14805
contig15114size2212	-0.382743	0.00107519	0.00764871	step	40.5		Dpse\GA28054
contig5875size795	-0.382668	0.00107784	0.00765968	linear		CG17349	Dpse\GA14474
contig7125size2220	-0.382482	0.00108442	0.00769615	sigmoid		CG13855	Dpse\GA12573
contig16486size884	-0.382381	0.00108802	0.0077114	sigmoid			Dpse\GA25702
contig4967size1047	-0.382323	0.00109008	0.00772254	sigmoid		VhaAC39-2	Dpse\GA18311
contig6966size1098	-0.382204	0.00109433	0.00774926	step	40.5	CHORD	Dpse\GA19433
contig557size1332	-0.38215	0.00109624	0.00775589	step	40.5	CG14024	Dpse\GA12707
contig7283size4017	-0.381918	0.00110459	0.00780113	step	40.5	Pih1D1	Dpse\GA19133
contig623size1728	-0.381887	0.00110569	0.00780543	linear		CycB3	Dpse\GA19151
contig3498size711	-0.381766	0.0011101	0.0078296	sigmoid		CG13481	Dpse\GA25513
contig15836size903	-0.381698	0.00111255	0.00784094	step	42.5	CG30344	Dpse\GA15775
contig18350size1111	-0.381398	0.00112348	0.00790577	linear		retn	Dpse\GA18855
contig3015size3504	-0.381374	0.00112437	0.00790577	sigmoid		CG12983	Dpse\GA23666
contig15502size1127	-0.381336	0.00112576	0.0079086	sigmoid		epsilonCOP	Dpse\GA21869
contig19038size616	-0.381297	0.00112717	0.00791501	linear		CG42784	Dpse\GA25259
contig12297size933	-0.381233	0.00112953	0.00792112	sigmoid			Dpse\GA27274
contig10563size772	-0.381213	0.00113026	0.00792278	linear		CG7518	Dpse\GA20408
contig335size990	-0.381072	0.00113548	0.00794883	sigmoid		ial	Dpse\GA19730
contig912size2991	-0.380927	0.00114085	0.00798292	step	40.5	rgr	Dpse\GA27882
contig10380size513	-0.380888	0.00114229	0.00798951	step	40.5	CG2061	Dpse\GA28577
contig3838size1728	-0.380819	0.00114486	0.00800045	sigmoid		dpr20	Dpse\GA11467
contig1910size948	-0.38077	0.00114671	0.0080099	sigmoid			Dpse\GA22796
contig14741size955	-0.380656	0.00115096	0.00803304	sigmoid		Erk7	Dpse\GA17089
contig19447size709	-0.380609	0.00115271	0.00804124	step	40.5	CG34033	Dpse\GA24357
contig19015size1549	-0.380522	0.00115596	0.00805689	linear		CG12115	Dpse\GA11409
contig20603size4384	-0.380491	0.00115716	0.00805817	linear		Rif1	Dpse\GA15636
contig6387size999	-0.380206	0.00116792	0.00812248	step	40.5	niki	Dpse\GA10662
contig8478size486	-0.379901	0.00117953	0.00818963	sigmoid		Vha16-3	Dpse\GA26304
contig6183size1764	-0.379898	0.00117963	0.00818963	linear		CG30103	Dpse\GA24724
contig4021size1038	-0.379878	0.00118042	0.00819153	sigmoid		CG15625	Dpse\GA13855
contig3807size756	-0.379854	0.00118134	0.00819284	sigmoid		Vha68-3	Dpse\GA18641
contig7020size1554	-0.379832	0.00118215	0.00819284	sigmoid		CG10561	Dpse\GA10395
contig3333size1569	-0.379738	0.00118576	0.00821431	step	56	l(2)tid	Dpse\GA24322
contig6771size1302	-0.379716	0.00118663	0.00821509	sigmoid		CG3085	Dpse\GA15915
contig17288size834	-0.379495	0.00119515	0.00826859	sigmoid		CG14739	Dpse\GA13211
contig7416size3171	-0.379437	0.00119742	0.00828065	step	50	f-cup	Dpse\GA26616
contig20818size1219	-0.379372	0.00119993	0.00829088	linear		CG5937	Dpse\GA19244
contig4346size2529	-0.379357	0.00120052	0.00829136	sigmoid		gwl	Dpse\GA20542
contig16783size1951	-0.379289	0.00120316	0.00830596	step	40.5	Hsp67Ba	Dpse\GA18002
contig9211size1047	-0.37915	0.00120857	0.00833971	step	42.5	CG10249	Dpse\GA24244
contig854size789	-0.379098	0.00121062	0.00834191	sigmoid		I-3	Dpse\GA10854
contig3278size474	-0.37909	0.00121091	0.00834191	linear		CG31550	Dpse\GA30091
contig213size1773	-0.379071	0.00121167	0.00834191	step	50	CG7886	Dpse\GA25375
contig9711size1125	-0.37907	0.00121171	0.00834191	sigmoid		ab	Dpse\GA26004
contig3526size939	-0.37903	0.00121327	0.00834684	sigmoid		CG18418	Dpse\GA20405
contig10480size1475	-0.379005	0.00121428	0.00834715	sigmoid		Acp76A	Dpse\GA26905
contig14695size1178	-0.379003	0.00121436	0.00834715	sigmoid		CG31848	Dpse\GA16522
contig5503size1254	-0.378974	0.00121548	0.00835124	sigmoid		CG15450	Dpse\GA13739
contig2354size3960	-0.378901	0.00121835	0.00836375	step	40.5	Nos	Dpse\GA19805
contig15573size1823	-0.378883	0.00121906	0.00836502	sigmoid		gom	Dpse\GA24071
contig3661size1509	-0.378796	0.00122251	0.00838153	linear		Hsc70-5	Dpse\GA21150
contig2455size1893	-0.378598	0.00123036	0.00841344	sigmoid		CG10202	Dpse\GA10151
contig18219size2633	-0.378564	0.00123171	0.00841344	linear		CG13671	Dpse\GA12449
contig208size1116	-0.378557	0.00123197	0.00841344	linear		tgy	Dpse\GA20354
contig12479size822	-0.378556	0.00123203	0.00841344	linear			Dpse\GA24939
contig2766size1029	-0.378545	0.00123244	0.00841344	step	40.5	CG34056	Dpse\GA23793
contig3175size570	-0.378445	0.00123643	0.00843703	linear		CG18539	Dpse\GA14980
contig8806size921	-0.378299	0.00124229	0.0084589	step	40.5	CG31296	Dpse\GA16157
contig8960size1548	-0.378109	0.00124991	0.00850351	linear		CG33275	Dpse\GA23677
contig20505size1862	-0.378058	0.001252	0.00851413	step	56	CG9951	Dpse\GA22148
contig668size525	-0.377975	0.00125535	0.00852959	linear		CG4686	Dpse\GA22642
contig423size1521	-0.377962	0.00125588	0.00852959	sigmoid		CG9314	Dpse\GA21693
contig5542size852	-0.377892	0.00125871	0.00854521	linear		CG31690	Dpse\GA16399
contig9552size1437	-0.377728	0.00126538	0.00857586	linear		PVRAP	Dpse\GA16878
contig599size687	-0.377697	0.00126664	0.00858075	sigmoid		CG34433	Dpse\GA26877
contig3918size984	-0.377628	0.00126946	0.00858888	linear		CG10459	Dpse\GA24983
contig9470size465	-0.377585	0.00127123	0.00859333	sigmoid
contig15351size1536	-0.377499	0.00127475	0.00861007	sigmoid		CG4975	Dpse\GA18566
contig3311size2211	-0.377366	0.00128021	0.00863276	linear		CG34404	Dpse\GA30112
contig6428size3696	-0.377364	0.00128027	0.00863276	step	50	Klp3A	Dpse\GA21186
contig14478size2131	-0.377333	0.00128158	0.00863522	sigmoid		Arp8	Dpse\GA20628
contig4247size2685	-0.377215	0.00128646	0.0086635	sigmoid		disco-r	Dpse\GA24985
contig16626size1014	-0.377189	0.00128754	0.0086671	sigmoid		sel	Dpse\GA11907
contig2012size2904	-0.377143	0.00128944	0.00867626	linear		GluRIA	Dpse\GA21081
contig19738size1277	-0.377121	0.00129032	0.00867684	sigmoid		CG11379	Dpse\GA10960
contig6391size1143	-0.377058	0.00129294	0.00868819	sigmoid		obst-J	Dpse\GA20283
contig2722size891	-0.377047	0.00129339	0.00868819	linear		CG10527	Dpse\GA10372
contig14749size2151	-0.376997	0.0012955	0.0086987	linear		CG12219	Dpse\GA22386
contig10410size540	-0.376932	0.00129819	0.00871306	step	40.5	CG43755	Dpse\GA16566
contig17239size1470	-0.376761	0.00130534	0.00874611	sigmoid		CG32250	Dpse\GA16787
contig6341size1983	-0.376759	0.00130543	0.00874611	sigmoid		m-cup	Dpse\GA11266
contig16829size924	-0.376749	0.00130586	0.00874611	linear		CG10343	Dpse\GA10259
contig7197size2553	-0.376719	0.00130712	0.00875087	linear		CG13708	Dpse\GA12474
contig4096size3045	-0.376448	0.00131854	0.00881624	linear		pk	Dpse\GA10748
contig14085size872	-0.376423	0.0013196	0.00881963	linear		CG2147	Dpse\GA15268
contig20057size3337	-0.376217	0.00132834	0.00885827	sigmoid		kek6	Dpse\GA14773
contig10733size1226	-0.376208	0.00132871	0.00885827	linear		CG32548	Dpse\GA22322
contig20600size1999	-0.375992	0.00133798	0.00890887	sigmoid		CAP	Dpse\GA24374
contig6817size1218	-0.375913	0.00134134	0.00892382	sigmoid		CG3492	Dpse\GA17477
contig2207size1422	-0.375889	0.0013424	0.00892711	sigmoid		CG17199	Dpse\GA14384
contig5882size804	-0.37581	0.0013458	0.00894231	step	40.5	CG30280	Dpse\GA26633
contig15160size1525	-0.375755	0.00134816	0.0089468	step	40.5	CG34299	Dpse\GA26856
contig5711size1809	-0.375723	0.00134952	0.00895208	linear		CG13293	Dpse\GA23442
contig1945size4476	-0.375689	0.00135102	0.00895832	linear		CG42795	Dpse\GA30072
contig1959size525	-0.375409	0.00136317	0.00902187	sigmoid		CG4270	Dpse\GA18072
contig9392size2481	-0.375397	0.00136371	0.00902187	linear		Plap	Dpse\GA18662
contig1637size1146	-0.37539	0.001364	0.00902187	sigmoid		CG32081	Dpse\GA24691
contig4425size2097	-0.375293	0.00136821	0.00903788	sigmoid		CG42366	Dpse\GA25868
contig7371size7368	-0.37523	0.00137098	0.00904929	linear		Lrrk	Dpse\GA18916
contig6496size1371	-0.375141	0.00137492	0.0090691	sigmoid		CG4546	Dpse\GA18246
contig4166size3267	-0.375136	0.00137512	0.0090691	linear		CG4096	Dpse\GA17954
contig7054size1644	-0.375031	0.00137972	0.00909188	sigmoid		Tom70	Dpse\GA23101
contig19990size1167	-0.37496	0.00138289	0.00910903	sigmoid			Dpse\GA22779
contig2895size510	-0.374899	0.00138556	0.00911907	sigmoid		TrxT	Dpse\TrxT
contig6030size2982	-0.374846	0.00138791	0.00912702	linear		slpr	Dpse\GA26763
contig6259size1134	-0.374825	0.00138886	0.00912949	linear		RnpS1	Dpse\GA14150
contig15705size1312	-0.374805	0.00138974	0.00913152	sigmoid			Dpse\GA26148
contig19size1449	-0.374784	0.00139068	0.00913396	sigmoid		CG4328	Dpse\GA18112
contig18842size484	-0.374724	0.00139334	0.00914761	step	42.5	CG5246	Dpse\GA18759
contig19231size1914	-0.374651	0.00139659	0.0091652	sigmoid		CG12498	Dpse\GA11664
contig21319size1551	-0.374524	0.00140225	0.00919476	linear		CG3964	Dpse\GA17808
contig20267size1456	-0.374504	0.00140314	0.00919681	sigmoid		CG1138	Dpse\GA10961
contig10390size1063	-0.374472	0.00140458	0.00919871	sigmoid		Pka-R2
contig16972size843	-0.374331	0.00141092	0.00922886	sigmoid		CG34251	Dpse\GA23549
contig3559size594	-0.374197	0.00141696	0.00925695	sigmoid		CG5906	Dpse\GA19218
contig14409size964	-0.374147	0.0014192	0.00926779	linear		CG13894	Dpse\GA12608
contig20553size2005	-0.374089	0.00142182	0.00927732	sigmoid		CG6497	Dpse\GA19639
contig5421size1017	-0.374049	0.00142362	0.00928528	linear		CG17147	Dpse\GA23689
contig17901size1661	-0.374033	0.00142437	0.00928638	linear		tutl	Dpse\GA13718
contig18908size217	-0.374003	0.00142575	0.00929153	linear		Mf	Dpse\GA19873
contig20355size5028	-0.3739	0.00143042	0.00931819	sigmoid		CG17687	Dpse\GA14613
contig4514size2925	-0.373731	0.00143814	0.00936465	linear		Opa1	Dpse\GA21105
contig19368size932	-0.373612	0.0014436	0.00939251	sigmoid		CG30460	Dpse\GA24409
contig12505size2830	-0.373588	0.00144468	0.00939574	linear		Ank2
contig7350size2679	-0.373512	0.00144819	0.00941088	sigmoid		CG8677	Dpse\GA21255
contig8966size1215	-0.373462	0.00145048	0.00942193	linear		Arp6	Dpse\GA11138
contig10779size1297	-0.3733	0.00145796	0.00946667	sigmoid		S-Lap2	Dpse\GA27987
contig6479size495	-0.373286	0.00145863	0.00946714	step	40.5	CG33203	Dpse\GA30161
contig19189size1709	-0.373138	0.00146548	0.00950099	sigmoid		CG15398	Dpse\GA13701
contig18170size586	-0.373135	0.00146563	0.00950099	sigmoid		Mi-2	Dpse\GA23929
contig14818size3244	-0.372973	0.00147321	0.00953849	linear		PsGEF	Dpse\GA22666
contig20639size4724	-0.372953	0.0014741	0.0095404	linear		Su(var)3-3	Dpse\GA14350
contig15336size1167	-0.372876	0.00147773	0.00955998	linear		Aos1	Dpse\GA11527
contig1405size756	-0.372651	0.00148831	0.00961281	sigmoid		CkIIbeta2	Dpse\GA21406
contig18004size2836	-0.372549	0.00149315	0.00964021	linear		CG32066	Dpse\GA16653
contig5280size1755	-0.372384	0.00150096	0.00966795	linear		ppk28	Dpse\GA18445
contig1500size489	-0.372163	0.00151149	0.00972709	sigmoid		l(1)G0334	Dpse\GA25763
contig1894size696	-0.372079	0.00151553	0.0097447	linear		Syn	Dpse\GA26698
contig7415size1884	-0.37206	0.00151643	0.0097447	sigmoid		ninaB	Dpse\GA21719
contig9724size1389	-0.372055	0.00151667	0.0097447	linear		PKD	Dpse\GA27185
contig264size2658	-0.371919	0.00152321	0.0097771	linear		pav	Dpse\GA11700
contig9094size1044	-0.371912	0.00152355	0.0097771	sigmoid		CG9855	Dpse\GA23069
contig19980size1504	-0.371856	0.00152627	0.00979063	sigmoid		Fer1	Dpse\GA27498
contig990size1794	-0.371797	0.00152912	0.00980496	linear		dnt	Dpse\GA14553
contig7722size477	-0.371555	0.00154085	0.00986826	step	40.5	CG7824	Dpse\GA23285
contig7210size717	-0.371519	0.0015426	0.00987548	step	50	CG31924	Dpse\GA23996
contig20928size2562	-0.37128	0.0015543	0.0099384	step	40.5	nudC	Dpse\GA21982
contig15098size882	-0.371196	0.00155843	0.00996081	linear		CG9422	Dpse\GA21774
contig18670size725	-0.371172	0.00155961	0.00996236	linear		CG1888	Dpse\GA15109
contig17577size2181	-0.37115	0.00156068	0.00996323	step	40.5	Elk	Dpse\GA18642
contig15772size2426	-0.371128	0.00156178	0.00996624	sigmoid		Ime4	Dpse\GA19241
contig21080size2469	-0.371068	0.00156472	0.00997306	step	42.5	Nurf-38	Dpse\GA25082
contig21042size4154	-0.370942	0.00157096	0.00999943	step	50	CG6279	Dpse\GA19483
contig5705size1077	-0.370939	0.0015711	0.00999943	linear		CG15743	Dpse\GA13929

## Sheet: +CE lab-in situ overlap
D. subobscura contigs associated with positive clinal expression in both common garden laboratory and local "in situ" environment.
Contig	Dmel Homolog	Dpse Homolog
contig10272size515	CG42821	Dpse\GA30069
contig10576size307	Desat2	Dpse\Desat2
contig10607size570	Prosalpha6	Dpse\GA23615
contig1065size1470	CG6688	Dpse\GA19782
contig11147size370	Cp1	Dpse\GA25021
contig11415size2080	CG14664	Dpse\GA21824
contig11495size670	CG3829	Dpse\GA17715
contig11540size999	Acsl	Dpse\GA21288
contig11630size1681	Smr	Dpse\GA22747
contig1195size1149	CG11723	Dpse\GA11162
contig1213size1590	CG8839	Dpse\GA21360
contig12557size901	Ald	Dpse\GA19329
contig12560size3315	mura	Dpse\GA27915
contig1364size1632	CG10960	Dpse\GA23919
contig14150size4353	Tudor-SN	Dpse\GA20026
contig14673size1072	Gip	Dpse\GA15314
contig1508size1476	CG40160	Dpse\GA26264
contig15364size3437	Pfrx	Dpse\GA17426
contig15416size2528	eas	Dpse\GA17499
contig15503size1862	Nmt	Dpse\GA20350
contig15586size3229	CG12576	Dpse\GA11699
contig15721size557	CG42837	Dpse\GA24713
contig15783size2223	CG16953	Dpse\GA14233
contig15862size4255	CG16974	Dpse\GA14248
contig15984size3169	Sap-r	Dpse\GA11373
contig16163size5847	CG8858	Dpse\GA21372
contig16167size2216	how	Dpse\GA10223
contig16237size7736	CG14299	Dpse\GA12888
contig16692size897	RpS24	Dpse\GA17660
contig16867size1912	CG5708	Dpse\GA19074
contig1696size3183	sda	Dpse\GA18944
contig17070size1922	CG31381	Dpse\GA16221
contig17071size2487	Sox14	Dpse\GA15918
contig17114size1986	CG2736	Dpse\GA15450
contig17124size968	CG9312	Dpse\GA21691
contig17180size1357	CG18473	Dpse\GA14949
contig17308size2201	Atg13	Dpse\GA20267
contig17328size2397	CG14767	Dpse\GA15783
contig17365size1302	Tsp42Ei	Dpse\GA24622
contig1741size1347	CG11029	Dpse\GA10715
contig17427size1727	CG42726	Dpse\GA30120
contig17568size1527	roq	Dpse\GA14160
contig17630size2001	CG11089	Dpse\GA10751
contig17650size3564	CG11210	Dpse\GA10844
contig17671size4282	CG31663	Dpse\GA16377
contig17689size1909	Drip	Dpse\GA24443
contig17691size2900	Mtpalpha	Dpse\GA18151
contig17801size5108	Dad	Dpse\GA18732
contig17820size4110	Desat1	Dpse\Desat1
contig17834size1642	aop	Dpse\GA16373
contig17861size2943	E(Pc)	Dpse\GA20579
contig17884size2253	CG9701	Dpse\GA21974
contig17930size3535	qless	Dpse\GA15930
contig18001size5298	Lpin	Dpse\GA21271
contig18007size2067	CG11807	Dpse\GA11211
contig18014size2909	Wsck	Dpse\GA16029
contig18081size2054	Dip-C	Dpse\GA19042
contig18089size1028		Dpse\GA26056
contig180size1263	CG6638	Dpse\GA19744
contig18115size3995	CG32107	Dpse\GA25938
contig18216size2384	Nurf-38	Dpse\GA25082
contig18276size2291	CG18812	Dpse\GA15091
contig18320size3540	lama	Dpse\GA10464
contig18335size4232	CG30497	Dpse\GA15884
contig18357size2284	Rpn5	Dpse\GA10700
contig18365size1362	lig3	Dpse\GA26759
contig18646size1307	CG42633	Dpse\GA30166
contig19146size1095	Dsp1	Dpse\GA11488
contig1939size1629	Cyp12b2	Dpse\GA13473
contig1940size6720	Ppn	Dpse\GA22193
contig19424size1041	CG5107	Dpse\GA28269
contig2002size924	CG42390	Dpse\GA27187
contig20122size1829	CG9932	Dpse\GA22134
contig20302size1109	CREG	Dpse\GA18865
contig2045size2139	CG11147	Dpse\GA10794
contig2049size1671	CG6126	Dpse\GA19374
contig20598size2328	CG4165	Dpse\GA18000
contig20778size2209	Gtp-bp	Dpse\GA15385
contig21255size4937	Etf-QO	Dpse\GA11432
contig2224size1707	Cyp6d4	Dpse\GA11819
contig2394size390	CG1907	Dpse\GA15123
contig2475size1764	Indy	Dpse\GA23740
contig2607size1758	alpha-Est8	Dpse\GA10843
contig2617size1488	Dmtn	Dpse\GA10158
contig2665size3300	conv	Dpse\GA21164
contig2688size690	NLaz	Dpse\GA25349
contig2747size1539	Cyp304a1	Dpse\GA26591
contig280size1533	Xbp1	Dpse\GA30271
contig2992size3516	CG5514	Dpse\GA26678
contig3001size1569	wat	Dpse\GA12977
contig3113size615	Rab10	Dpse\GA26078
contig317size1089	CG11842	Dpse\GA11229
contig3236size2235	Acsl	Dpse\GA21288
contig358size1323	AdipoR	Dpse\GA18798
contig385size2094	CG9990	Dpse\GA26799
contig3945size1026	Cp1	Dpse\GA25021
contig4027size843	CG4598	Dpse\GA18288
contig4146size1206	CG6733	Dpse\GA19818
contig4160size1692	alpha-Est10	Dpse\GA10907
contig4291size1815	CG11069	Dpse\GA10739
contig4307size2490	CalpA	Dpse\GA24537
contig4384size3024	CG5322	Dpse\GA27829
contig4551size2034	CG3164	Dpse\GA16356
contig5479size507	CG13325	Dpse\GA26818
contig5504size966	bond	Dpse\GA19958
contig5541size1650	CG3534	Dpse\GA17507
contig5662size1371	Idgf5	Dpse\GA24906
contig571size2160	pit	Dpse\GA26479
contig590size1935	CG3797	Dpse\GA17692
contig5968size1527	Cyp305a1	Dpse\GA21289
contig607size975	CG2254	Dpse\GA15325
contig6179size1275	CG10550	Dpse\GA27378
contig6523size1560	CG7882	Dpse\GA20656
contig6529size1416	Thiolase	Dpse\GA18273
contig6675size825	CG5493	Dpse\GA18925
contig7015size2010	CG5009	Dpse\GA18591
contig7158size447	Glt	Dpse\GA28035
contig7321size4299	ade2	Dpse\GA21563
contig7331size1194	SPE	Dpse\GA14092
contig7374size4368	CG11897	Dpse\GA26954
contig7522size1995	CG4009	Dpse\GA17852
contig7627size2352	Keap1	Dpse\GA17807
contig7628size642	GstD1	Dpse\GA18009
contig7672size885	CG30280	Dpse\GA24068
contig7698size1719	Zip71B	Dpse\GA10004
contig7766size843	CG5919	Dpse\GA19228
contig7791size696	gem	Dpse\GA24777
contig7814size2100	CG5397	Dpse\GA18850
contig7843size1131	Arp1	Dpse\GA19410
contig7856size2343	whd	Dpse\GA11884
contig7907size2835	Glt	Dpse\GA28035
contig7938size2928	CG16896	Dpse\GA14203
contig8011size2772	Rat1	Dpse\GA10268
contig8106size2772	RanBPM	Dpse\GA11183
contig8258size3834	for	Dpse\GA10020
contig8354size4491	scrib	Dpse\GA18897
contig8371size2739	CalpB	Dpse\GA20829
contig8417size315	CG42375	Dpse\GA26499
contig893size2070	CG33120	Dpse\GA17298
contig8989size2679	CG1544	Dpse\GA13730
contig9075size1521	CG43129	Dpse\GA14319
contig907size2556	mino	Dpse\GA18937
contig9084size1041	CG33110	Dpse\GA26807
contig911size708	Gs2	Dpse\GA14508
contig94size1011	CG3597	Dpse\GA17547
contig9592size1947	out	Dpse\GA20797
contig9610size1446	CG8602	Dpse\GA21198
contig976size2070	aralar1	Dpse\GA15263

## Sheet: -CE lab-in situ overlap
D. subobscura contigs associated with negative clinal expression in both common garden laboratory and local "in situ" environment.
Contig	Dmel Homolog	Dpse Homolog
contig10389size1138	14-3-3zeta	Dpse\GA24843
contig10633size2299	CG3906	Dpse\GA17764
contig10672size1128	CG6262	Dpse\GA24461
contig10732size454	CG10077	Dpse\GA28589
contig10746size785	CG43341
contig1077size759	Prosalpha4T2	Dpse\GA25111
contig11614size1185	sowah	Dpse\GA10454
contig1177size453	CG9920	Dpse\GA22124
contig12393size1089	CG14154
contig123size717	Prosbeta1	Dpse\GA28089
contig12512size1562	CG5225	Dpse\GA26446
contig12581size2035	CG32119
contig1405size756	CkIIbeta2	Dpse\GA21406
contig1441size3981	CG30275	Dpse\GA15744
contig14482size820	CG12426	Dpse\GA26784
contig14671size1168	smt3	Dpse\GA18220
contig14695size1178	CG31848	Dpse\GA16522
contig14727size1006	mms4	Dpse\GA11922
contig14741size955	Erk7	Dpse\GA17089
contig14789size502	CG31468	Dpse\GA16271
contig14796size716		Dpse\GA23676
contig14878size1793	CG14763	Dpse\GA13230
contig14931size596	CG31275	Dpse\GA16143
contig14940size2052	CG6565	Dpse\GA19688
contig14958size758	soti	Dpse\GA21112
contig1496size354	TfIIA-S	Dpse\GA18701
contig15333size1329	CG11251	Dpse\GA19309
contig15401size1328	CG7229	Dpse\GA27018
contig15419size1395	CG10365	Dpse\GA10276
contig15421size2054	CG4681	Dpse\GA18353
contig15453size1430	CG12923	Dpse\GA11911
contig15528size983		Dpse\GA23579
contig15532size1506	CG8072	Dpse\GA20804
contig1563size2346	CG18171	Dpse\GA14822
contig15752size1122	CG2898	Dpse\GA28969
contig15804size1768	CG7856	Dpse\GA20637
contig15831size2010	koko	Dpse\GA30142
contig15945size2134		Dpse\GA26641
contig15946size2194	TppII	Dpse\GA24414
contig15977size1716	Cp110	Dpse\GA13116
contig15998size3184	CG10845	Dpse\GA10594
contig16050size2543	CG15548	Dpse\GA26882
contig16111size2281	CG10969	Dpse\GA23920
contig16122size3024	Imp	Dpse\GA14212
contig16150size2711	CG13330	Dpse\GA24816
contig1637size1146	CG32081	Dpse\GA24691
contig16881size555	CG16837	Dpse\GA14173
contig16891size1872	CG8892	Dpse\GA21396
contig16980size1976	CG7326	Dpse\GA20262
contig17184size826	Dpy-30L2	Dpse\GA11085
contig17193size1671	nmdyn-D7	Dpse\GA21019
contig17239size1470	CG32250	Dpse\GA16787
contig17355size1293	CG16984	Dpse\GA14256
contig17483size1477	CG42529	Dpse\GA12758
contig1751size1005	PpD5	Dpse\GA10102
contig1769size1014	Vha36-2	Dpse\GA12092
contig1780size2229	rdgC	Dpse\GA23690
contig17984size2188	CG44433	Dpse\GA24682
contig18221size1355	CG13843	Dpse\GA12565
contig18448size3752	CG44435	Dpse\GA24683
contig18955size2155	ord	Dpse\GA16191
contig19499size2234	CG33627	Dpse\GA24800
contig1951size984	CG30284	Dpse\GA15750
contig1956size1047	CG12516	Dpse\GA11672
contig1959size525	CG4270	Dpse\GA18072
contig19619size2157	CG5708	Dpse\GA19074
contig19700size1304		Dpse\GA22199
contig19753size756	RpS24	Dpse\GA17660
contig19928size1517	CG3124	Dpse\GA16114
contig19973size796	CG5388	Dpse\GA18844
contig19983size1870	CG15258	Dpse\GA13608
contig20111size1521	Sce	Dpse\GA18995
contig20164size2490	Parg	Dpse\GA15492
contig2016size1608	CG4161	Dpse\GA17996
contig20245size1185	CG34269	Dpse\GA24450
contig20267size1456	CG1138	Dpse\GA10961
contig20275size1463		Dpse\GA23108
contig20342size1522	CG14005	Dpse\GA12692
contig20380size2101	Zwilch	Dpse\GA15054
contig20382size2531	CG13870	Dpse\GA12586
contig20438size2627	CG18259	Dpse\GA19986
contig20457size5285	mfr	Dpse\GA19103
contig20459size1433	CG8197	Dpse\GA20889
contig20479size1417	CG43233	Dpse\GA26029
contig20549size1366	CG15549	Dpse\GA13806
contig20566size1290	CG4286	Dpse\GA18082
contig20752size2647	Mink	Dpse\GA26602
contig20799size2520	CG32461	Dpse\GA16921
contig20844size2340	CG6652	Dpse\GA19753
contig20856size2211	CG3748	Dpse\GA17659
contig20864size1530	CG9133	Dpse\GA28412
contig20868size1650	CG14277	Dpse\GA12876
contig20872size2895	CG13326	Dpse\GA12207
contig20885size865	CG1690	Dpse\GA14205
contig20895size3671	sced	Dpse\GA25083
contig20962size1833	CG8525	Dpse\GA21137
contig21049size2006	CG13611	Dpse\GA12404
contig2105size1095	CG5432	Dpse\GA18877
contig21109size2000	CG2267	Dpse\GA15335
contig21134size2336	CG45050	Dpse\GA17352
contig21276size1070	CG5781	Dpse\GA19123
contig21277size2548	dac	Dpse\GA18550
contig2241size4770	CG17150	Dpse\GA28543
contig257size858	CG31473	Dpse\GA16274
contig2582size561	CG31988	Dpse\GA16596
contig2865size3039	CG15817	Dpse\GA13968
contig292size549	CG10839	Dpse\GA10587
contig2946size792	CG3581	Dpse\GA17535
contig2949size2277	klhl10	Dpse\GA30009
contig2989size393	CG31347	Dpse\GA27147
contig2996size1503	gskt	Dpse\GA15928
contig3099size3321	CG5122	Dpse\GA18675
contig3256size1821	CG8526	Dpse\GA21138
contig3450size1668	CG8728	Dpse\GA21285
contig3484size504	Ubc87F	Dpse\GA21906
contig3513size435	CG3526	Dpse\GA28432
contig3536size585	CG1418	Dpse\GA12807
contig3559size594	CG5906	Dpse\GA19218
contig3566size741	Prosbeta7	Dpse\GA26039
contig368size1371	CG13280	Dpse\GA12167
contig3755size1470	CG32238	Dpse\GA16777
contig3756size2157	CG2137	Dpse\GA15262
contig4000size984	CG3092	Dpse\GA15920
contig4068size561	CG30060	Dpse\GA30468
contig4211size1485	CG33489	Dpse\GA23871
contig423size1521	CG9314	Dpse\GA21693
contig4273size1575	ari-1	Dpse\GA11583
contig4476size2283	CG9389	Dpse\GA21751
contig4483size2682	CG11168	Dpse\GA10812
contig4489size2436	TTLL3B	Dpse\GA10836
contig4550size2463	CG31921	Dpse\GA16567
contig4585size1632		Dpse\GA30454
contig4596size11187	Dhc98D	Dpse\GA14931
contig5229size786	CG10407	Dpse\GA10301
contig5812size732	CG15708	Dpse\GA13904
contig6003size1380	fzr2	Dpse\GA15568
contig6021size831	CG31296	Dpse\GA27595
contig6102size861	CG33061	Dpse\GA17256
contig6220size1593	Adgf-B	Dpse\GA19286
contig6288size1278	CG7387	Dpse\GA20316
contig6295size774	CG12860	Dpse\GA11863
contig6445size2070	Klp59C	Dpse\GA16745
contig6615size2541	CG9313	Dpse\GA25088
contig6626size987	CG14262	Dpse\GA12866
contig6647size1173	CG7755	Dpse\GA24694
contig6748size1668	CG2964	Dpse\GA15544
contig6927size744	CG6750	Dpse\GA19832
contig6969size681	CG9263	Dpse\GA21654
contig698size1209	Rpt3R	Dpse\GA21817
contig7058size2265	CG7886	Dpse\GA20660
contig7061size2340	CG4065	Dpse\GA17930
contig7212size1053	CG5556	Dpse\GA25376
contig7232size864	CG1971	Dpse\GA15163
contig7237size2295	Efhc1.2	Dpse\GA10726
contig7376size492	CG42557	Dpse\GA20644
contig7416size3171	f-cup	Dpse\GA26616
contig7426size795	CG43328	Dpse\GA24789
contig7488size660	CG8974	Dpse\GA28600
contig7709size993	l(3)72Dr	Dpse\GA16719
contig7954size972	CG7551	Dpse\GA20433
contig8336size1455	Sas-6	Dpse\GA13782
contig854size789	I-3	Dpse\GA10854
contig8664size1065	CG9222	Dpse\GA21624
contig8875size390	GckIII	Dpse\GA18707
contig9023size1536	ari-1	Dpse\GA22657
contig9086size1926	CG7069	Dpse\GA20296
contig9185size1041
contig9292size753	CG17375	Dpse\GA14487
contig9399size711	CG12861	Dpse\GA11864
contig9674size2688	orb	Dpse\GA10609
contig9769size2367	CG14260	Dpse\GA12865
contig9826size1341	betaTub85D	Dpse\GA21728
