# Supplementary material for: Gene expression clines reveal local adaptation and associated trade-offs at a continental scale
Source: Sci Rep. 2016 Sep 7;6:32975. doi: 10.1038/srep32975 (PMC5013434; doi:10.1038/srep32975)
Supplement: Supplementary Data 2 [file srep32975-s3.xls]

## Sheet: Lab common garden +CE - GO
GO term analysis of D. subobscura contigs associated with positive clinal expression in the common garden laboratory environment. We used the Flymine database (release 41.0), p-values are adjusted using a Benjamini-Hochberg test correction.
GO term	n. of genes	p-adj	GO id	D.melanogaster homologs
Biological process
catabolic process	52	8.53971e-06	GO:0009056	FBgn0000064,FBgn0001145,FBgn0001187,FBgn0002413,FBgn0003507,FBgn0003943,FBgn0004066,FBgn0011327,FBgn0013770,FBgn0014031,FBgn0015282,FBgn0020369,FBgn0023174,FBgn0025352,FBgn0026404,FBgn0027572,FBgn0027621,FBgn0028479,FBgn0028684,FBgn0028686,FBgn0028687,FBgn0028688,FBgn0028690,FBgn0028692,FBgn0028693,FBgn0028694,FBgn0028695,FBgn0029763,FBgn0031399,FBgn0031868,FBgn0032287,FBgn0033465,FBgn0033738,FBg…
cellular catabolic process	42	0.000104558	GO:0044248	FBgn0001145,FBgn0002413,FBgn0003507,FBgn0003943,FBgn0004066,FBgn0011327,FBgn0014031,FBgn0015282,FBgn0020369,FBgn0023174,FBgn0025352,FBgn0026404,FBgn0027572,FBgn0028479,FBgn0028684,FBgn0028686,FBgn0028687,FBgn0028688,FBgn0028690,FBgn0028692,FBgn0028693,FBgn0028694,FBgn0028695,FBgn0029763,FBgn0031399,FBgn0031868,FBgn0032287,FBgn0033465,FBgn0033738,FBgn0033886,FBgn0035911,FBgn0037760,FBgn0038651,FBg…
monocarboxylic acid metabolic process	19	0.000110961	GO:0032787	FBgn0000064,FBgn0001187,FBgn0011770,FBgn0014031,FBgn0025352,FBgn0027572,FBgn0027621,FBgn0028479,FBgn0033246,FBgn0033465,FBgn0038984,FBgn0039349,FBgn0043043,FBgn0051522,FBgn0053110,FBgn0086687,FBgn0260942,FBgn0263120,FBgn0263593
carboxylic acid metabolic process	30	0.000120467	GO:0019752	FBgn0000064,FBgn0001124,FBgn0001145,FBgn0001187,FBgn0005626,FBgn0011770,FBgn0014031,FBgn0025352,FBgn0027572,FBgn0027621,FBgn0028479,FBgn0032076,FBgn0032287,FBgn0033246,FBgn0033465,FBgn0034364,FBgn0035911,FBgn0037146,FBgn0038516,FBgn0038984,FBgn0039052,FBgn0039349,FBgn0039827,FBgn0043043,FBgn0051522,FBgn0053110,FBgn0086687,FBgn0260942,FBgn0263120,FBgn0263593
organic acid metabolic process	30	0.00028649	GO:0006082	FBgn0000064,FBgn0001124,FBgn0001145,FBgn0001187,FBgn0005626,FBgn0011770,FBgn0014031,FBgn0025352,FBgn0027572,FBgn0027621,FBgn0028479,FBgn0032076,FBgn0032287,FBgn0033246,FBgn0033465,FBgn0034364,FBgn0035911,FBgn0037146,FBgn0038516,FBgn0038984,FBgn0039052,FBgn0039349,FBgn0039827,FBgn0043043,FBgn0051522,FBgn0053110,FBgn0086687,FBgn0260942,FBgn0263120,FBgn0263593
oxoacid metabolic process	30	0.00028649	GO:0043436	FBgn0000064,FBgn0001124,FBgn0001145,FBgn0001187,FBgn0005626,FBgn0011770,FBgn0014031,FBgn0025352,FBgn0027572,FBgn0027621,FBgn0028479,FBgn0032076,FBgn0032287,FBgn0033246,FBgn0033465,FBgn0034364,FBgn0035911,FBgn0037146,FBgn0038516,FBgn0038984,FBgn0039052,FBgn0039349,FBgn0039827,FBgn0043043,FBgn0051522,FBgn0053110,FBgn0086687,FBgn0260942,FBgn0263120,FBgn0263593
organic substance catabolic process	41	0.000324275	GO:1901575	FBgn0000064,FBgn0001145,FBgn0001187,FBgn0002413,FBgn0004066,FBgn0011327,FBgn0013770,FBgn0014031,FBgn0015282,FBgn0020369,FBgn0023174,FBgn0025352,FBgn0027572,FBgn0027621,FBgn0028479,FBgn0028684,FBgn0028686,FBgn0028687,FBgn0028688,FBgn0028690,FBgn0028692,FBgn0028693,FBgn0028694,FBgn0028695,FBgn0029763,FBgn0031868,FBgn0032287,FBgn0033465,FBgn0033738,FBgn0033886,FBgn0034580,FBgn0035911,FBgn0035976,FBg…
fatty acid metabolic process	13	0.000776193	GO:0006631	FBgn0025352,FBgn0027572,FBgn0028479,FBgn0033246,FBgn0033465,FBgn0038984,FBgn0043043,FBgn0051522,FBgn0053110,FBgn0086687,FBgn0260942,FBgn0263120,FBgn0263593
proteasome-mediated ubiquitin-dependent protein catabolic process	18	0.000853347	GO:0043161	FBgn0002413,FBgn0004066,FBgn0011327,FBgn0015282,FBgn0020369,FBgn0023174,FBgn0028684,FBgn0028686,FBgn0028687,FBgn0028688,FBgn0028690,FBgn0028692,FBgn0028693,FBgn0028694,FBgn0028695,FBgn0033886,FBgn0037760,FBgn0250843
proteasomal protein catabolic process	18	0.00120916	GO:0010498	FBgn0002413,FBgn0004066,FBgn0011327,FBgn0015282,FBgn0020369,FBgn0023174,FBgn0028684,FBgn0028686,FBgn0028687,FBgn0028688,FBgn0028690,FBgn0028692,FBgn0028693,FBgn0028694,FBgn0028695,FBgn0033886,FBgn0037760,FBgn0250843
macromolecule catabolic process	29	0.00388873	GO:0009057	FBgn0002413,FBgn0004066,FBgn0011327,FBgn0013770,FBgn0015282,FBgn0020369,FBgn0023174,FBgn0028684,FBgn0028686,FBgn0028687,FBgn0028688,FBgn0028690,FBgn0028692,FBgn0028693,FBgn0028694,FBgn0028695,FBgn0029763,FBgn0031868,FBgn0033738,FBgn0033886,FBgn0034580,FBgn0035976,FBgn0037760,FBgn0038180,FBgn0039038,FBgn0053144,FBgn0064237,FBgn0250843,FBgn0250907
ubiquitin-dependent protein catabolic process	22	0.00444464	GO:0006511	FBgn0002413,FBgn0004066,FBgn0011327,FBgn0015282,FBgn0020369,FBgn0023174,FBgn0028684,FBgn0028686,FBgn0028687,FBgn0028688,FBgn0028690,FBgn0028692,FBgn0028693,FBgn0028694,FBgn0028695,FBgn0029763,FBgn0033738,FBgn0033886,FBgn0037760,FBgn0039038,FBgn0053144,FBgn0250843
protein catabolic process	23	0.00450055	GO:0030163	FBgn0002413,FBgn0004066,FBgn0011327,FBgn0013770,FBgn0015282,FBgn0020369,FBgn0023174,FBgn0028684,FBgn0028686,FBgn0028687,FBgn0028688,FBgn0028690,FBgn0028692,FBgn0028693,FBgn0028694,FBgn0028695,FBgn0029763,FBgn0033738,FBgn0033886,FBgn0037760,FBgn0039038,FBgn0053144,FBgn0250843
modification-dependent macromolecule catabolic process	22	0.00455462	GO:0043632	FBgn0002413,FBgn0004066,FBgn0011327,FBgn0015282,FBgn0020369,FBgn0023174,FBgn0028684,FBgn0028686,FBgn0028687,FBgn0028688,FBgn0028690,FBgn0028692,FBgn0028693,FBgn0028694,FBgn0028695,FBgn0029763,FBgn0033738,FBgn0033886,FBgn0037760,FBgn0039038,FBgn0053144,FBgn0250843
modification-dependent protein catabolic process	22	0.00458953	GO:0019941	FBgn0002413,FBgn0004066,FBgn0011327,FBgn0015282,FBgn0020369,FBgn0023174,FBgn0028684,FBgn0028686,FBgn0028687,FBgn0028688,FBgn0028690,FBgn0028692,FBgn0028693,FBgn0028694,FBgn0028695,FBgn0029763,FBgn0033738,FBgn0033886,FBgn0037760,FBgn0039038,FBgn0053144,FBgn0250843
cellular protein catabolic process	22	0.00482235	GO:0044257	FBgn0002413,FBgn0004066,FBgn0011327,FBgn0015282,FBgn0020369,FBgn0023174,FBgn0028684,FBgn0028686,FBgn0028687,FBgn0028688,FBgn0028690,FBgn0028692,FBgn0028693,FBgn0028694,FBgn0028695,FBgn0029763,FBgn0033738,FBgn0033886,FBgn0037760,FBgn0039038,FBgn0053144,FBgn0250843
proteolysis involved in cellular protein catabolic process	22	0.00482235	GO:0051603	FBgn0002413,FBgn0004066,FBgn0011327,FBgn0015282,FBgn0020369,FBgn0023174,FBgn0028684,FBgn0028686,FBgn0028687,FBgn0028688,FBgn0028690,FBgn0028692,FBgn0028693,FBgn0028694,FBgn0028695,FBgn0029763,FBgn0033738,FBgn0033886,FBgn0037760,FBgn0039038,FBgn0053144,FBgn0250843
organic acid biosynthetic process	11	0.00673196	GO:0016053	FBgn0001124,FBgn0001145,FBgn0032076,FBgn0033246,FBgn0037146,FBgn0038516,FBgn0043043,FBgn0051522,FBgn0053110,FBgn0086687,FBgn0260942
carboxylic acid biosynthetic process	11	0.00673196	GO:0046394	FBgn0001124,FBgn0001145,FBgn0032076,FBgn0033246,FBgn0037146,FBgn0038516,FBgn0043043,FBgn0051522,FBgn0053110,FBgn0086687,FBgn0260942
glutamine family amino acid biosynthetic process	5	0.00794792	GO:0009084	FBgn0001124,FBgn0001145,FBgn0032076,FBgn0037146,FBgn0038516
proteolysis	45	0.0123746	GO:0006508	FBgn0000455,FBgn0002413,FBgn0003892,FBgn0004066,FBgn0004598,FBgn0004885,FBgn0011327,FBgn0012051,FBgn0013770,FBgn0015282,FBgn0015541,FBgn0020369,FBgn0020370,FBgn0023174,FBgn0025866,FBgn0026404,FBgn0027563,FBgn0027578,FBgn0028684,FBgn0028686,FBgn0028687,FBgn0028688,FBgn0028690,FBgn0028692,FBgn0028693,FBgn0028694,FBgn0028695,FBgn0029763,FBgn0033365,FBgn0033738,FBgn0033886,FBgn0034796,FBgn0035076,FBg…
cellular lipid metabolic process	21	0.0131812	GO:0044255	FBgn0000416,FBgn0000536,FBgn0003656,FBgn0025352,FBgn0026619,FBgn0027572,FBgn0027579,FBgn0028479,FBgn0032402,FBgn0033246,FBgn0033465,FBgn0038876,FBgn0038984,FBgn0043043,FBgn0051005,FBgn0051522,FBgn0053110,FBgn0086687,FBgn0260942,FBgn0263120,FBgn0263593
organic acid catabolic process	9	0.0155404	GO:0016054	FBgn0001145,FBgn0014031,FBgn0025352,FBgn0027572,FBgn0028479,FBgn0032287,FBgn0033465,FBgn0035911,FBgn0039349
carboxylic acid catabolic process	9	0.0155404	GO:0046395	FBgn0001145,FBgn0014031,FBgn0025352,FBgn0027572,FBgn0028479,FBgn0032287,FBgn0033465,FBgn0035911,FBgn0039349
oxidation-reduction process	34	0.0161123	GO:0055114	FBgn0004057,FBgn0004654,FBgn0005626,FBgn0022359,FBgn0025352,FBgn0025456,FBgn0027572,FBgn0028479,FBgn0030451,FBgn0031417,FBgn0031688,FBgn0032350,FBgn0033246,FBgn0033465,FBgn0033631,FBgn0034364,FBgn0034387,FBgn0035911,FBgn0036211,FBgn0036857,FBgn0036910,FBgn0037146,FBgn0038095,FBgn0038465,FBgn0038469,FBgn0038516,FBgn0038742,FBgn0038984,FBgn0039006,FBgn0039349,FBgn0039827,FBgn0043043,FBgn0053138,FBg…
metabolic process	205	0.0216865	GO:0008152	FBgn0000052,FBgn0000064,FBgn0000097,FBgn0000416,FBgn0000455,FBgn0000536,FBgn0000556,FBgn0000559,FBgn0000721,FBgn0001124,FBgn0001145,FBgn0001149,FBgn0001187,FBgn0001942,FBgn0002413,FBgn0003169,FBgn0003209,FBgn0003507,FBgn0003656,FBgn0003867,FBgn0003892,FBgn0003943,FBgn0003996,FBgn0004057,FBgn0004066,FBgn0004598,FBgn0004606,FBgn0004654,FBgn0004885,FBgn0005592,FBgn0005612,FBgn0005626,FBgn0005659,FBg…
protein autoprocessing	3	0.0249053	GO:0016540	FBgn0012051,FBgn0025866,FBgn0026404
cellular macromolecule catabolic process	23	0.0284389	GO:0044265	FBgn0002413,FBgn0004066,FBgn0011327,FBgn0015282,FBgn0020369,FBgn0023174,FBgn0028684,FBgn0028686,FBgn0028687,FBgn0028688,FBgn0028690,FBgn0028692,FBgn0028693,FBgn0028694,FBgn0028695,FBgn0029763,FBgn0031868,FBgn0033738,FBgn0033886,FBgn0037760,FBgn0039038,FBgn0053144,FBgn0250843
small molecule metabolic process	40	0.0367246	GO:0044281	FBgn0000052,FBgn0000064,FBgn0001124,FBgn0001145,FBgn0001187,FBgn0003656,FBgn0004057,FBgn0004654,FBgn0005626,FBgn0011770,FBgn0014031,FBgn0014455,FBgn0022710,FBgn0025352,FBgn0027572,FBgn0027621,FBgn0028479,FBgn0030327,FBgn0032076,FBgn0032287,FBgn0033246,FBgn0033465,FBgn0034364,FBgn0035911,FBgn0037146,FBgn0038198,FBgn0038516,FBgn0038984,FBgn0039052,FBgn0039241,FBgn0039349,FBgn0039827,FBgn0043043,FBg…
Molecular function
catalytic activity	173	2.48857e-06	GO:0003824	FBgn0000052,FBgn0000064,FBgn0000455,FBgn0000536,FBgn0000556,FBgn0000559,FBgn0000721,FBgn0001104,FBgn0001114,FBgn0001124,FBgn0001145,FBgn0001149,FBgn0001187,FBgn0001942,FBgn0002413,FBgn0003137,FBgn0003169,FBgn0003656,FBgn0003890,FBgn0003996,FBgn0004057,FBgn0004066,FBgn0004598,FBgn0004654,FBgn0004885,FBgn0005592,FBgn0005626,FBgn0010391,FBgn0011327,FBgn0011770,FBgn0012051,FBgn0013770,FBgn0013987,FBg…
hydrolase activity	87	0.00513445	GO:0016787	FBgn0000455,FBgn0000556,FBgn0000559,FBgn0001104,FBgn0001114,FBgn0001942,FBgn0003137,FBgn0003656,FBgn0003890,FBgn0003996,FBgn0004066,FBgn0004598,FBgn0004885,FBgn0010391,FBgn0011327,FBgn0012051,FBgn0013770,FBgn0014455,FBgn0015282,FBgn0015541,FBgn0015569,FBgn0015576,FBgn0015789,FBgn0016687,FBgn0020306,FBgn0020369,FBgn0020370,FBgn0023174,FBgn0025683,FBgn0025866,FBgn0026404,FBgn0027563,FBgn0027578,FBg…
Cellular component
proteasome complex	18	2.27422e-11	GO:0000502	FBgn0004066,FBgn0011327,FBgn0015282,FBgn0020369,FBgn0023174,FBgn0028684,FBgn0028686,FBgn0028687,FBgn0028688,FBgn0028690,FBgn0028692,FBgn0028693,FBgn0028694,FBgn0028695,FBgn0033540,FBgn0033698,FBgn0033886,FBgn0250843
proteasome regulatory particle	13	2.61966e-11	GO:0005838	FBgn0011327,FBgn0015282,FBgn0020369,FBgn0028684,FBgn0028686,FBgn0028687,FBgn0028688,FBgn0028690,FBgn0028692,FBgn0028693,FBgn0028694,FBgn0028695,FBgn0033886
proteasome accessory complex	13	3.28308e-11	GO:0022624	FBgn0011327,FBgn0015282,FBgn0020369,FBgn0028684,FBgn0028686,FBgn0028687,FBgn0028688,FBgn0028690,FBgn0028692,FBgn0028693,FBgn0028694,FBgn0028695,FBgn0033886
proteasome regulatory particle, base subcomplex	7	2.76791e-06	GO:0008540	FBgn0015282,FBgn0020369,FBgn0028684,FBgn0028686,FBgn0028687,FBgn0028692,FBgn0028695
lipid particle	22	3.09811e-05	GO:0005811	FBgn0000556,FBgn0000559,FBgn0000639,FBgn0010391,FBgn0014031,FBgn0025352,FBgn0027835,FBgn0028479,FBgn0028646,FBgn0029176,FBgn0029994,FBgn0031913,FBgn0032287,FBgn0033246,FBgn0033465,FBgn0033717,FBgn0035090,FBgn0035121,FBgn0037146,FBgn0039674,FBgn0086687,FBgn0263120
proteasome regulatory particle, lid subcomplex	5	0.000747277	GO:0008541	FBgn0028688,FBgn0028690,FBgn0028693,FBgn0028694,FBgn0033886
ATP-binding cassette (ABC) transporter complex	7	0.0257703	GO:0043190	FBgn0003996,FBgn0025683,FBgn0031734,FBgn0038376,FBgn0039244,FBgn0039594,FBgn0083956

## Sheet: Lab common garden -CE - GO
GO term analysis of D. subobscura contigs associated with negative clinal expression in the common garden laboratory environment. We used the Flymine database (release 41.0), p-values are adjusted using a Benjamini-Hochberg test correction.
GO term	n. of genes	p-adj	GO id	D.melanogaster homologs
Biological process
male gamete generation	18	0.000748605	GO:0048232	FBgn0000114,FBgn0001099,FBgn0011569,FBgn0015218,FBgn0020399,FBgn0028379,FBgn0031853,FBgn0034423,FBgn0038225,FBgn0040038,FBgn0046332,FBgn0260461,FBgn0261349,FBgn0262735,FBgn0264816,FBgn0266757,FBgn0267366,FBgn0267727
spermatogenesis	17	0.00172283	GO:0007283	FBgn0000114,FBgn0001099,FBgn0011569,FBgn0015218,FBgn0020399,FBgn0028379,FBgn0031853,FBgn0034423,FBgn0038225,FBgn0040038,FBgn0260461,FBgn0261349,FBgn0262735,FBgn0264816,FBgn0266757,FBgn0267366,FBgn0267727
microtubule-based process	26	0.00726379	GO:0007017	FBgn0000253,FBgn0003545,FBgn0003889,FBgn0004907,FBgn0013813,FBgn0015218,FBgn0028858,FBgn0028902,FBgn0031191,FBgn0033243,FBgn0033692,FBgn0034478,FBgn0034566,FBgn0034824,FBgn0035009,FBgn0035581,FBgn0039246,FBgn0039250,FBgn0039680,FBgn0039731,FBgn0051363,FBgn0063261,FBgn0250746,FBgn0260461,FBgn0264922,FBgn0267727
cellular protein modification process	38	0.0115221	GO:0006464	FBgn0000253,FBgn0000274,FBgn0003330,FBgn0004907,FBgn0005778,FBgn0017418,FBgn0023216,FBgn0023528,FBgn0026136,FBgn0028476,FBgn0030693,FBgn0031784,FBgn0031853,FBgn0032650,FBgn0033322,FBgn0034368,FBgn0034459,FBgn0035426,FBgn0035584,FBgn0036415,FBgn0036804,FBgn0037376,FBgn0039370,FBgn0039501,FBgn0040011,FBgn0040038,FBgn0046332,FBgn0046698,FBgn0052238,FBgn0052488,FBgn0052703,FBgn0061476,FBgn0264816,FBg…
protein modification process	38	0.0115221	GO:0036211	FBgn0000253,FBgn0000274,FBgn0003330,FBgn0004907,FBgn0005778,FBgn0017418,FBgn0023216,FBgn0023528,FBgn0026136,FBgn0028476,FBgn0030693,FBgn0031784,FBgn0031853,FBgn0032650,FBgn0033322,FBgn0034368,FBgn0034459,FBgn0035426,FBgn0035584,FBgn0036415,FBgn0036804,FBgn0037376,FBgn0039370,FBgn0039501,FBgn0040011,FBgn0040038,FBgn0046332,FBgn0046698,FBgn0052238,FBgn0052488,FBgn0052703,FBgn0061476,FBgn0264816,FBg…
macromolecule modification	38	0.0238979	GO:0043412	FBgn0000253,FBgn0000274,FBgn0003330,FBgn0004907,FBgn0005778,FBgn0017418,FBgn0023216,FBgn0023528,FBgn0026136,FBgn0028476,FBgn0030693,FBgn0031784,FBgn0031853,FBgn0032650,FBgn0033322,FBgn0034368,FBgn0034459,FBgn0035426,FBgn0035584,FBgn0036415,FBgn0036804,FBgn0037376,FBgn0039370,FBgn0039501,FBgn0040011,FBgn0040038,FBgn0046332,FBgn0046698,FBgn0052238,FBgn0052488,FBgn0052703,FBgn0061476,FBgn0264816,FBg…
microtubule-based movement	11	0.035741	GO:0007018	FBgn0003545,FBgn0013813,FBgn0028858,FBgn0033243,FBgn0034478,FBgn0034566,FBgn0034824,FBgn0035009,FBgn0035581,FBgn0039246,FBgn0063261
Molecular function
-
Cellular component
microtubule cytoskeleton	28	7.09312e-07	GO:0015630	FBgn0000253,FBgn0003545,FBgn0003889,FBgn0004907,FBgn0013732,FBgn0013813,FBgn0015218,FBgn0028858,FBgn0028902,FBgn0031191,FBgn0032448,FBgn0033243,FBgn0034403,FBgn0034478,FBgn0034566,FBgn0034824,FBgn0035009,FBgn0035581,FBgn0035720,FBgn0038248,FBgn0039246,FBgn0039250,FBgn0039731,FBgn0051363,FBgn0061476,FBgn0063261,FBgn0261593,FBgn0267727
cytoskeletal part	30	9.57581e-07	GO:0044430	FBgn0000253,FBgn0003545,FBgn0003889,FBgn0004907,FBgn0013732,FBgn0013813,FBgn0015218,FBgn0028858,FBgn0028902,FBgn0031191,FBgn0032448,FBgn0033243,FBgn0033692,FBgn0034403,FBgn0034478,FBgn0034566,FBgn0034824,FBgn0035009,FBgn0035581,FBgn0035720,FBgn0038248,FBgn0039246,FBgn0039250,FBgn0039731,FBgn0051363,FBgn0061476,FBgn0063261,FBgn0085464,FBgn0261593,FBgn0267727
cytoskeleton	30	2.82323e-06	GO:0005856	FBgn0000253,FBgn0003545,FBgn0003889,FBgn0004907,FBgn0013732,FBgn0013813,FBgn0015218,FBgn0028858,FBgn0028902,FBgn0031191,FBgn0032448,FBgn0033243,FBgn0033692,FBgn0034403,FBgn0034478,FBgn0034566,FBgn0034824,FBgn0035009,FBgn0035581,FBgn0035720,FBgn0038248,FBgn0039246,FBgn0039250,FBgn0039731,FBgn0051363,FBgn0061476,FBgn0063261,FBgn0085464,FBgn0261593,FBgn0267727
intracellular part	112	2.94573e-06	GO:0044424	FBgn0000114,FBgn0000253,FBgn0000274,FBgn0002940,FBgn0003009,FBgn0003330,FBgn0003545,FBgn0003889,FBgn0004882,FBgn0004907,FBgn0005677,FBgn0005778,FBgn0010590,FBgn0011569,FBgn0011586,FBgn0011725,FBgn0013347,FBgn0013732,FBgn0013813,FBgn0015218,FBgn0017418,FBgn0017556,FBgn0020370,FBgn0020399,FBgn0021761,FBgn0023090,FBgn0023216,FBgn0026136,FBgn0027872,FBgn0028379,FBgn0028476,FBgn0028858,FBgn0028902,FBg…
intracellular	112	4.53418e-06	GO:0005622	FBgn0000114,FBgn0000253,FBgn0000274,FBgn0002940,FBgn0003009,FBgn0003330,FBgn0003545,FBgn0003889,FBgn0004882,FBgn0004907,FBgn0005677,FBgn0005778,FBgn0010590,FBgn0011569,FBgn0011586,FBgn0011725,FBgn0013347,FBgn0013732,FBgn0013813,FBgn0015218,FBgn0017418,FBgn0017556,FBgn0020370,FBgn0020399,FBgn0021761,FBgn0023090,FBgn0023216,FBgn0026136,FBgn0027872,FBgn0028379,FBgn0028476,FBgn0028858,FBgn0028902,FBg…
dynein complex	8	6.59318e-05	GO:0030286	FBgn0013813,FBgn0028858,FBgn0033243,FBgn0034478,FBgn0034566,FBgn0035009,FBgn0035581,FBgn0063261
microtubule associated complex	20	0.000109761	GO:0005875	FBgn0000253,FBgn0003545,FBgn0004907,FBgn0013813,FBgn0015218,FBgn0028858,FBgn0028902,FBgn0033243,FBgn0034403,FBgn0034478,FBgn0034566,FBgn0034824,FBgn0035009,FBgn0035581,FBgn0035720,FBgn0039246,FBgn0051363,FBgn0063261,FBgn0261593,FBgn0267727
protein complex	55	0.00148139	GO:0043234	FBgn0000253,FBgn0000274,FBgn0002940,FBgn0003009,FBgn0003330,FBgn0003545,FBgn0003889,FBgn0004907,FBgn0010590,FBgn0011569,FBgn0011725,FBgn0013347,FBgn0013813,FBgn0015218,FBgn0017556,FBgn0021761,FBgn0026136,FBgn0028858,FBgn0028902,FBgn0031875,FBgn0032448,FBgn0033190,FBgn0033243,FBgn0033692,FBgn0033706,FBgn0034403,FBgn0034478,FBgn0034566,FBgn0034824,FBgn0035009,FBgn0035111,FBgn0035581,FBgn0035709,FBg…
intracellular organelle part	60	0.00452665	GO:0044446	FBgn0000114,FBgn0000253,FBgn0002940,FBgn0003009,FBgn0003330,FBgn0003545,FBgn0003889,FBgn0004907,FBgn0011569,FBgn0013347,FBgn0013732,FBgn0013813,FBgn0015218,FBgn0021761,FBgn0023216,FBgn0028379,FBgn0028858,FBgn0028902,FBgn0031191,FBgn0032090,FBgn0032448,FBgn0033235,FBgn0033243,FBgn0033692,FBgn0033706,FBgn0034105,FBgn0034403,FBgn0034423,FBgn0034478,FBgn0034566,FBgn0034824,FBgn0035009,FBgn0035111,FBg…
cell	115	0.00463025	GO:0005623	FBgn0000114,FBgn0000253,FBgn0000274,FBgn0002940,FBgn0003009,FBgn0003330,FBgn0003545,FBgn0003889,FBgn0004882,FBgn0004907,FBgn0005677,FBgn0005778,FBgn0010590,FBgn0011569,FBgn0011586,FBgn0011725,FBgn0013347,FBgn0013732,FBgn0013813,FBgn0015218,FBgn0017418,FBgn0017556,FBgn0020370,FBgn0020399,FBgn0021761,FBgn0023090,FBgn0023216,FBgn0026136,FBgn0026189,FBgn0027872,FBgn0028379,FBgn0028476,FBgn0028858,FBg…
cell part	115	0.00463025	GO:0044464	FBgn0000114,FBgn0000253,FBgn0000274,FBgn0002940,FBgn0003009,FBgn0003330,FBgn0003545,FBgn0003889,FBgn0004882,FBgn0004907,FBgn0005677,FBgn0005778,FBgn0010590,FBgn0011569,FBgn0011586,FBgn0011725,FBgn0013347,FBgn0013732,FBgn0013813,FBgn0015218,FBgn0017418,FBgn0017556,FBgn0020370,FBgn0020399,FBgn0021761,FBgn0023090,FBgn0023216,FBgn0026136,FBgn0026189,FBgn0027872,FBgn0028379,FBgn0028476,FBgn0028858,FBg…
organelle part	61	0.00483271	GO:0044422	FBgn0000114,FBgn0000253,FBgn0002940,FBgn0003009,FBgn0003330,FBgn0003545,FBgn0003889,FBgn0004907,FBgn0011569,FBgn0013347,FBgn0013732,FBgn0013813,FBgn0015218,FBgn0021761,FBgn0023090,FBgn0023216,FBgn0028379,FBgn0028858,FBgn0028902,FBgn0031191,FBgn0032090,FBgn0032448,FBgn0033235,FBgn0033243,FBgn0033692,FBgn0033706,FBgn0034105,FBgn0034403,FBgn0034423,FBgn0034478,FBgn0034566,FBgn0034824,FBgn0035009,FBg…
microtubule	7	0.0103997	GO:0005874	FBgn0003545,FBgn0003889,FBgn0032448,FBgn0034824,FBgn0039250,FBgn0051363,FBgn0061476
cytoplasm	71	0.0110324	GO:0005737	FBgn0000114,FBgn0000253,FBgn0002940,FBgn0004882,FBgn0004907,FBgn0005778,FBgn0011725,FBgn0013813,FBgn0015218,FBgn0017418,FBgn0020370,FBgn0020399,FBgn0021761,FBgn0023090,FBgn0027872,FBgn0028379,FBgn0028997,FBgn0031191,FBgn0031462,FBgn0032032,FBgn0032090,FBgn0032650,FBgn0033190,FBgn0033235,FBgn0033322,FBgn0033692,FBgn0033706,FBgn0033735,FBgn0034105,FBgn0034117,FBgn0034299,FBgn0034566,FBgn0034800,FBg…
macromolecular complex	62	0.0259536	GO:0032991	FBgn0000114,FBgn0000253,FBgn0000274,FBgn0002940,FBgn0003009,FBgn0003330,FBgn0003545,FBgn0003889,FBgn0004882,FBgn0004907,FBgn0010590,FBgn0011569,FBgn0011725,FBgn0013347,FBgn0013813,FBgn0015218,FBgn0017556,FBgn0021761,FBgn0026136,FBgn0028858,FBgn0028902,FBgn0031875,FBgn0032448,FBgn0033190,FBgn0033243,FBgn0033692,FBgn0033706,FBgn0034403,FBgn0034423,FBgn0034478,FBgn0034566,FBgn0034824,FBgn0035009,FBg…

## Sheet: in situ +CE - GO
GO term analysis of D. subobscura contigs associated with positive clinal expression in local "in situ" environment. We used the Flymine database (release 41.0), p-values are adjusted using a Benjamini-Hochberg test correction.
GO term	n. of genes	p-adj	GO id	D.melanogaster homologs
Biological process
transport	223	4.71788e-11	GO:0006810	FBgn0000097,FBgn0000247,FBgn0000253,FBgn0000257,FBgn0000319,FBgn0000416,FBgn0000711,FBgn0001128,FBgn0001291,FBgn0001296,FBgn0001301,FBgn0002121,FBgn0002567,FBgn0002973,FBgn0003205,FBgn0003317,FBgn0003328,FBgn0003360,FBgn0003392,FBgn0003429,FBgn0003502,FBgn0003996,FBgn0004179,FBgn0004436,FBgn0004513,FBgn0004574,FBgn0004646,FBgn0010217,FBgn0010341,FBgn0010348,FBgn0010391,FBgn0010497,FBgn0010612,FBg…
establishment of localization	226	2.02424e-10	GO:0051234	FBgn0000097,FBgn0000247,FBgn0000253,FBgn0000257,FBgn0000319,FBgn0000416,FBgn0000711,FBgn0001128,FBgn0001137,FBgn0001291,FBgn0001296,FBgn0001301,FBgn0002121,FBgn0002567,FBgn0002973,FBgn0003205,FBgn0003317,FBgn0003328,FBgn0003360,FBgn0003392,FBgn0003429,FBgn0003502,FBgn0003996,FBgn0004179,FBgn0004436,FBgn0004513,FBgn0004574,FBgn0004646,FBgn0010217,FBgn0010341,FBgn0010348,FBgn0010391,FBgn0010497,FBg…
localization	257	1.05442e-09	GO:0051179	FBgn0000097,FBgn0000117,FBgn0000247,FBgn0000253,FBgn0000256,FBgn0000257,FBgn0000319,FBgn0000416,FBgn0000711,FBgn0001105,FBgn0001128,FBgn0001137,FBgn0001291,FBgn0001296,FBgn0001301,FBgn0001987,FBgn0002121,FBgn0002567,FBgn0002973,FBgn0003162,FBgn0003205,FBgn0003317,FBgn0003328,FBgn0003360,FBgn0003392,FBgn0003429,FBgn0003502,FBgn0003721,FBgn0003996,FBgn0004179,FBgn0004436,FBgn0004513,FBgn0004574,FBg…
single-organism transport	195	4.55714e-09	GO:0044765	FBgn0000247,FBgn0000253,FBgn0000257,FBgn0000319,FBgn0000416,FBgn0000711,FBgn0001128,FBgn0001291,FBgn0001296,FBgn0001301,FBgn0002121,FBgn0002567,FBgn0003205,FBgn0003317,FBgn0003328,FBgn0003360,FBgn0003392,FBgn0003429,FBgn0003502,FBgn0003996,FBgn0004179,FBgn0004436,FBgn0004513,FBgn0004574,FBgn0010217,FBgn0010341,FBgn0010348,FBgn0010391,FBgn0010497,FBgn0010612,FBgn0010741,FBgn0011570,FBgn0011603,FBg…
single-organism localization	206	1.00982e-08	GO:1902578	FBgn0000117,FBgn0000247,FBgn0000253,FBgn0000256,FBgn0000257,FBgn0000319,FBgn0000416,FBgn0000711,FBgn0001128,FBgn0001137,FBgn0001291,FBgn0001296,FBgn0001301,FBgn0002121,FBgn0002567,FBgn0003205,FBgn0003317,FBgn0003328,FBgn0003360,FBgn0003392,FBgn0003429,FBgn0003502,FBgn0003721,FBgn0003996,FBgn0004179,FBgn0004436,FBgn0004513,FBgn0004574,FBgn0010217,FBgn0010341,FBgn0010348,FBgn0010391,FBgn0010497,FBg…
single-organism metabolic process	245	6.10151e-08	GO:0044710	FBgn0000052,FBgn0000064,FBgn0000097,FBgn0000247,FBgn0000257,FBgn0000416,FBgn0000479,FBgn0000536,FBgn0000711,FBgn0001092,FBgn0001124,FBgn0001128,FBgn0001145,FBgn0001291,FBgn0001296,FBgn0002567,FBgn0002569,FBgn0002570,FBgn0003071,FBgn0003074,FBgn0003162,FBgn0003205,FBgn0003308,FBgn0003360,FBgn0003502,FBgn0003748,FBgn0003996,FBgn0004034,FBgn0004228,FBgn0004436,FBgn0004907,FBgn0004914,FBgn0005670,FBg…
transmembrane transport	80	4.12526e-07	GO:0055085	FBgn0000253,FBgn0000319,FBgn0001296,FBgn0003360,FBgn0003429,FBgn0004513,FBgn0010217,FBgn0010497,FBgn0010612,FBgn0011672,FBgn0015872,FBgn0016684,FBgn0019830,FBgn0028425,FBgn0028646,FBgn0028663,FBgn0028670,FBgn0028703,FBgn0029849,FBgn0029896,FBgn0029898,FBgn0029932,FBgn0030817,FBgn0031010,FBgn0031011,FBgn0031522,FBgn0031523,FBgn0031645,FBgn0031998,FBgn0032026,FBgn0033047,FBgn0033443,FBgn0033755,FBg…
carboxylic acid metabolic process	62	1.17964e-06	GO:0019752	FBgn0000064,FBgn0001092,FBgn0001124,FBgn0001145,FBgn0003071,FBgn0003074,FBgn0003162,FBgn0003308,FBgn0004034,FBgn0004907,FBgn0010497,FBgn0011770,FBgn0014427,FBgn0025352,FBgn0026190,FBgn0027093,FBgn0027291,FBgn0027348,FBgn0027572,FBgn0027621,FBgn0028479,FBgn0028519,FBgn0029158,FBgn0030737,FBgn0031813,FBgn0031821,FBgn0032224,FBgn0033465,FBgn0033879,FBgn0034177,FBgn0034364,FBgn0034390,FBgn0035911,FBg…
organic acid metabolic process	64	1.18228e-06	GO:0006082	FBgn0000064,FBgn0001092,FBgn0001124,FBgn0001145,FBgn0003071,FBgn0003074,FBgn0003162,FBgn0003308,FBgn0004034,FBgn0004907,FBgn0010497,FBgn0011770,FBgn0014427,FBgn0025352,FBgn0026190,FBgn0027093,FBgn0027291,FBgn0027348,FBgn0027572,FBgn0027621,FBgn0028479,FBgn0028519,FBgn0029158,FBgn0029849,FBgn0030737,FBgn0031813,FBgn0031821,FBgn0032224,FBgn0033465,FBgn0033879,FBgn0034177,FBgn0034364,FBgn0034390,FBg…
oxoacid metabolic process	64	1.18228e-06	GO:0043436	FBgn0000064,FBgn0001092,FBgn0001124,FBgn0001145,FBgn0003071,FBgn0003074,FBgn0003162,FBgn0003308,FBgn0004034,FBgn0004907,FBgn0010497,FBgn0011770,FBgn0014427,FBgn0025352,FBgn0026190,FBgn0027093,FBgn0027291,FBgn0027348,FBgn0027572,FBgn0027621,FBgn0028479,FBgn0028519,FBgn0029158,FBgn0029849,FBgn0030737,FBgn0031813,FBgn0031821,FBgn0032224,FBgn0033465,FBgn0033879,FBgn0034177,FBgn0034364,FBgn0034390,FBg…
lipid metabolic process	68	2.82902e-06	GO:0006629	FBgn0000416,FBgn0000536,FBgn0001128,FBgn0003308,FBgn0004914,FBgn0015806,FBgn0023495,FBgn0023508,FBgn0025352,FBgn0025595,FBgn0027348,FBgn0027572,FBgn0027579,FBgn0028479,FBgn0028519,FBgn0029158,FBgn0029831,FBgn0030304,FBgn0030608,FBgn0030737,FBgn0030761,FBgn0031735,FBgn0031813,FBgn0032192,FBgn0032264,FBgn0033465,FBgn0033817,FBgn0033879,FBgn0033999,FBgn0034141,FBgn0034270,FBgn0035529,FBgn0036449,FBg…
single-organism process	635	3.02033e-06	GO:0044699	FBgn0000052,FBgn0000064,FBgn0000097,FBgn0000117,FBgn0000247,FBgn0000253,FBgn0000256,FBgn0000257,FBgn0000319,FBgn0000394,FBgn0000416,FBgn0000479,FBgn0000536,FBgn0000581,FBgn0000635,FBgn0000711,FBgn0000721,FBgn0000723,FBgn0001092,FBgn0001105,FBgn0001114,FBgn0001124,FBgn0001128,FBgn0001137,FBgn0001145,FBgn0001257,FBgn0001291,FBgn0001296,FBgn0001301,FBgn0001987,FBgn0002121,FBgn0002563,FBgn0002567,FBg…
catabolic process	104	5.07724e-06	GO:0009056	FBgn0000064,FBgn0000247,FBgn0000257,FBgn0001092,FBgn0001128,FBgn0001145,FBgn0002567,FBgn0003071,FBgn0003074,FBgn0003205,FBgn0003308,FBgn0003360,FBgn0004436,FBgn0004914,FBgn0011217,FBgn0011327,FBgn0011754,FBgn0013770,FBgn0015806,FBgn0017418,FBgn0020257,FBgn0020261,FBgn0020415,FBgn0022027,FBgn0024222,FBgn0025352,FBgn0025595,FBgn0025637,FBgn0026777,FBgn0027572,FBgn0027605,FBgn0027621,FBgn0028479,FBg…
cellular lipid metabolic process	51	5.14933e-06	GO:0044255	FBgn0000416,FBgn0000536,FBgn0001128,FBgn0003308,FBgn0004914,FBgn0023508,FBgn0025352,FBgn0027348,FBgn0027572,FBgn0027579,FBgn0028479,FBgn0028519,FBgn0029158,FBgn0030737,FBgn0030761,FBgn0031813,FBgn0032192,FBgn0033465,FBgn0033879,FBgn0034141,FBgn0034270,FBgn0036449,FBgn0036552,FBgn0036553,FBgn0036821,FBgn0037341,FBgn0037440,FBgn0037612,FBgn0038876,FBgn0038984,FBgn0039639,FBgn0039698,FBgn0040064,FBg…
monocarboxylic acid metabolic process	34	7.7039e-06	GO:0032787	FBgn0000064,FBgn0001092,FBgn0003071,FBgn0003074,FBgn0011770,FBgn0025352,FBgn0026190,FBgn0027348,FBgn0027572,FBgn0027621,FBgn0028479,FBgn0028519,FBgn0029158,FBgn0030737,FBgn0031813,FBgn0033465,FBgn0033879,FBgn0036821,FBgn0036927,FBgn0037440,FBgn0038662,FBgn0038984,FBgn0039425,FBgn0040064,FBgn0042083,FBgn0043043,FBgn0050502,FBgn0051523,FBgn0053110,FBgn0086687,FBgn0260942,FBgn0263120,FBgn0263593,FBg…
single-organism catabolic process	55	1.18841e-05	GO:0044712	FBgn0000064,FBgn0000257,FBgn0001092,FBgn0001145,FBgn0003071,FBgn0003074,FBgn0003205,FBgn0003308,FBgn0004436,FBgn0004914,FBgn0011754,FBgn0015806,FBgn0022027,FBgn0025352,FBgn0025595,FBgn0027572,FBgn0027605,FBgn0027621,FBgn0028479,FBgn0029831,FBgn0029943,FBgn0030608,FBgn0031693,FBgn0031813,FBgn0031821,FBgn0032002,FBgn0032192,FBgn0032935,FBgn0033465,FBgn0033879,FBgn0034053,FBgn0034110,FBgn0034897,FBg…
autophagy	30	5.39751e-05	GO:0006914	FBgn0000247,FBgn0000257,FBgn0002567,FBgn0003205,FBgn0003360,FBgn0004436,FBgn0015806,FBgn0022027,FBgn0027605,FBgn0029943,FBgn0031037,FBgn0032935,FBgn0034110,FBgn0034897,FBgn0036813,FBgn0037363,FBgn0037647,FBgn0037648,FBgn0038197,FBgn0038651,FBgn0041191,FBgn0042693,FBgn0052672,FBgn0086357,FBgn0086656,FBgn0086687,FBgn0261108,FBgn0262516,FBgn0264357,FBgn0266411
ion transport	66	5.59214e-05	GO:0006811	FBgn0000253,FBgn0003360,FBgn0003429,FBgn0003996,FBgn0010217,FBgn0010497,FBgn0010612,FBgn0011672,FBgn0015776,FBgn0015777,FBgn0016684,FBgn0019830,FBgn0019886,FBgn0026439,FBgn0028422,FBgn0028425,FBgn0028663,FBgn0028670,FBgn0028703,FBgn0029849,FBgn0030529,FBgn0030817,FBgn0031645,FBgn0032433,FBgn0032451,FBgn0032706,FBgn0033443,FBgn0033558,FBgn0033755,FBgn0033760,FBgn0034081,FBgn0034136,FBgn0034489,FBg…
fatty acid metabolic process	23	5.78277e-05	GO:0006631	FBgn0025352,FBgn0027348,FBgn0027572,FBgn0028479,FBgn0028519,FBgn0029158,FBgn0030737,FBgn0031813,FBgn0033465,FBgn0033879,FBgn0036821,FBgn0037440,FBgn0038984,FBgn0040064,FBgn0042083,FBgn0043043,FBgn0050502,FBgn0051523,FBgn0053110,FBgn0086687,FBgn0260942,FBgn0263120,FBgn0263593
small molecule metabolic process	100	0.000155117	GO:0044281	FBgn0000052,FBgn0000064,FBgn0000479,FBgn0001092,FBgn0001124,FBgn0001145,FBgn0003071,FBgn0003074,FBgn0003162,FBgn0003308,FBgn0003360,FBgn0004034,FBgn0004907,FBgn0010217,FBgn0010497,FBgn0010612,FBgn0011770,FBgn0014427,FBgn0014930,FBgn0020513,FBgn0024986,FBgn0025352,FBgn0026190,FBgn0027093,FBgn0027291,FBgn0027348,FBgn0027572,FBgn0027621,FBgn0028479,FBgn0028519,FBgn0029158,FBgn0029849,FBgn0030512,FBg…
growth	62	0.000240249	GO:0040007	FBgn0000117,FBgn0000319,FBgn0000479,FBgn0000635,FBgn0000723,FBgn0001291,FBgn0002121,FBgn0003089,FBgn0003205,FBgn0003317,FBgn0003328,FBgn0003360,FBgn0003392,FBgn0003429,FBgn0005640,FBgn0010341,FBgn0011570,FBgn0011603,FBgn0011648,FBgn0011655,FBgn0011742,FBgn0011766,FBgn0014011,FBgn0014020,FBgn0015789,FBgn0015790,FBgn0015795,FBgn0015806,FBgn0016797,FBgn0020493,FBgn0025637,FBgn0026199,FBgn0026261,FBg…
regulation of growth	45	0.000301053	GO:0040008	FBgn0000319,FBgn0000635,FBgn0002121,FBgn0003089,FBgn0003205,FBgn0003317,FBgn0003328,FBgn0003392,FBgn0003429,FBgn0010341,FBgn0011570,FBgn0011648,FBgn0011655,FBgn0011742,FBgn0015790,FBgn0015795,FBgn0015806,FBgn0020493,FBgn0025637,FBgn0026261,FBgn0027605,FBgn0031030,FBgn0032451,FBgn0034897,FBgn0035533,FBgn0037647,FBgn0038197,FBgn0038473,FBgn0039055,FBgn0041191,FBgn0042134,FBgn0086656,FBgn0086687,FBg…
anion transport	28	0.000403888	GO:0006820	FBgn0003360,FBgn0003996,FBgn0010497,FBgn0016684,FBgn0019830,FBgn0026439,FBgn0028425,FBgn0029849,FBgn0030529,FBgn0030817,FBgn0031645,FBgn0032433,FBgn0033443,FBgn0033755,FBgn0033760,FBgn0034715,FBgn0034716,FBgn0036493,FBgn0036566,FBgn0036770,FBgn0038354,FBgn0038662,FBgn0039674,FBgn0039736,FBgn0039844,FBgn0039915,FBgn0050394,FBgn0051547
organonitrogen compound metabolic process	101	0.0004819	GO:1901564	FBgn0000052,FBgn0000064,FBgn0000416,FBgn0001092,FBgn0001124,FBgn0001145,FBgn0001149,FBgn0003071,FBgn0003074,FBgn0003162,FBgn0003308,FBgn0003360,FBgn0003495,FBgn0003996,FBgn0004034,FBgn0004907,FBgn0010217,FBgn0010497,FBgn0010612,FBgn0014427,FBgn0014930,FBgn0020415,FBgn0020513,FBgn0024222,FBgn0026077,FBgn0026190,FBgn0027093,FBgn0027621,FBgn0030512,FBgn0030695,FBgn0030718,FBgn0030733,FBgn0031000,FBg…
oxidation-reduction process	78	0.000778624	GO:0055114	FBgn0001092,FBgn0001128,FBgn0003308,FBgn0004228,FBgn0004914,FBgn0005670,FBgn0011754,FBgn0013685,FBgn0015034,FBgn0015039,FBgn0017482,FBgn0025352,FBgn0025456,FBgn0026190,FBgn0027291,FBgn0027572,FBgn0028479,FBgn0030304,FBgn0030718,FBgn0030733,FBgn0030737,FBgn0031021,FBgn0031182,FBgn0031417,FBgn0031693,FBgn0031726,FBgn0031813,FBgn0031830,FBgn0032350,FBgn0032889,FBgn0033079,FBgn0033465,FBgn0033631,FBg…
organic substance transport	78	0.000778624	GO:0071702	FBgn0000253,FBgn0000257,FBgn0000319,FBgn0000416,FBgn0002567,FBgn0003205,FBgn0003360,FBgn0003996,FBgn0010391,FBgn0010497,FBgn0014009,FBgn0014010,FBgn0015372,FBgn0015789,FBgn0015790,FBgn0015794,FBgn0015795,FBgn0016700,FBgn0019830,FBgn0022027,FBgn0025700,FBgn0026439,FBgn0027359,FBgn0027605,FBgn0028425,FBgn0028491,FBgn0029830,FBgn0029849,FBgn0029959,FBgn0030276,FBgn0030817,FBgn0031145,FBgn0031250,FBg…
nitrogen compound transport	32	0.000797374	GO:0071705	FBgn0000319,FBgn0000416,FBgn0003360,FBgn0003996,FBgn0010497,FBgn0015795,FBgn0016700,FBgn0019830,FBgn0026439,FBgn0028425,FBgn0028491,FBgn0029849,FBgn0030276,FBgn0030817,FBgn0031250,FBgn0031390,FBgn0033443,FBgn0033760,FBgn0034136,FBgn0036493,FBgn0037730,FBgn0038135,FBgn0038984,FBgn0039844,FBgn0039915,FBgn0050394,FBgn0051547,FBgn0087035,FBgn0261986,FBgn0262736,FBgn0263916,FBgn0267823
single-organism cellular process	510	0.000855846	GO:0044763	FBgn0000052,FBgn0000064,FBgn0000097,FBgn0000117,FBgn0000247,FBgn0000253,FBgn0000256,FBgn0000257,FBgn0000319,FBgn0000416,FBgn0000479,FBgn0000536,FBgn0000581,FBgn0000635,FBgn0000711,FBgn0000723,FBgn0001092,FBgn0001105,FBgn0001114,FBgn0001124,FBgn0001128,FBgn0001137,FBgn0001145,FBgn0001257,FBgn0001291,FBgn0001296,FBgn0001301,FBgn0001987,FBgn0002121,FBgn0002563,FBgn0002567,FBgn0002973,FBgn0003071,FBg…
regulation of cellular component biogenesis	40	0.000946364	GO:0044087	FBgn0000256,FBgn0000257,FBgn0000635,FBgn0003317,FBgn0003328,FBgn0003429,FBgn0003495,FBgn0003502,FBgn0003721,FBgn0004574,FBgn0010341,FBgn0011570,FBgn0011648,FBgn0011655,FBgn0011742,FBgn0014020,FBgn0015790,FBgn0020261,FBgn0020493,FBgn0023508,FBgn0025637,FBgn0027509,FBgn0032451,FBgn0032859,FBgn0035533,FBgn0038947,FBgn0041191,FBgn0051363,FBgn0051374,FBgn0086362,FBgn0250753,FBgn0259481,FBgn0260934,FBg…
regulation of multi-organism process	29	0.00119782	GO:0043900	FBgn0001291,FBgn0003495,FBgn0004574,FBgn0011766,FBgn0015765,FBgn0015790,FBgn0015795,FBgn0015872,FBgn0024222,FBgn0027605,FBgn0031145,FBgn0034647,FBgn0035976,FBgn0038928,FBgn0039102,FBgn0085424,FBgn0086357,FBgn0086358,FBgn0086362,FBgn0086656,FBgn0087035,FBgn0260934,FBgn0261108,FBgn0262473,FBgn0262516,FBgn0262975,FBgn0263289,FBgn0264607,FBgn0278608
negative regulation of growth	21	0.00138007	GO:0045926	FBgn0003328,FBgn0015790,FBgn0015795,FBgn0020493,FBgn0025637,FBgn0027605,FBgn0031030,FBgn0032451,FBgn0034897,FBgn0035533,FBgn0038197,FBgn0042134,FBgn0086656,FBgn0259481,FBgn0261456,FBgn0261574,FBgn0261986,FBgn0262516,FBgn0263120,FBgn0263289,FBgn0266411
Rab protein signal transduction	14	0.00155698	GO:0032482	FBgn0000247,FBgn0002567,FBgn0014009,FBgn0014010,FBgn0015372,FBgn0015789,FBgn0015790,FBgn0015794,FBgn0015795,FBgn0016700,FBgn0027561,FBgn0029959,FBgn0051118,FBgn0262518
actin filament-based process	43	0.00177403	GO:0030029	FBgn0000253,FBgn0000256,FBgn0000723,FBgn0001105,FBgn0001301,FBgn0002121,FBgn0003317,FBgn0003392,FBgn0003502,FBgn0005633,FBgn0010341,FBgn0011570,FBgn0011742,FBgn0012051,FBgn0013718,FBgn0014011,FBgn0014020,FBgn0015614,FBgn0015790,FBgn0015806,FBgn0016700,FBgn0023508,FBgn0024811,FBgn0026084,FBgn0026319,FBgn0027605,FBgn0032859,FBgn0035533,FBgn0035917,FBgn0036985,FBgn0038320,FBgn0051374,FBgn0052528,FBg…
actin cytoskeleton organization	41	0.00185945	GO:0030036	FBgn0000256,FBgn0000723,FBgn0001105,FBgn0001301,FBgn0002121,FBgn0003317,FBgn0003392,FBgn0003502,FBgn0005633,FBgn0010341,FBgn0011570,FBgn0011742,FBgn0012051,FBgn0013718,FBgn0014011,FBgn0014020,FBgn0015614,FBgn0015790,FBgn0015806,FBgn0016700,FBgn0023508,FBgn0024811,FBgn0026084,FBgn0027605,FBgn0032859,FBgn0035533,FBgn0035917,FBgn0036985,FBgn0038320,FBgn0051374,FBgn0052528,FBgn0086906,FBgn0259730,FBg…
lipid modification	17	0.00188614	GO:0030258	FBgn0004914,FBgn0023508,FBgn0025352,FBgn0027572,FBgn0028479,FBgn0030761,FBgn0031813,FBgn0033465,FBgn0033879,FBgn0036552,FBgn0036553,FBgn0037440,FBgn0037612,FBgn0038984,FBgn0039639,FBgn0039698,FBgn0040064
cellular catabolic process	77	0.00280484	GO:0044248	FBgn0000247,FBgn0000257,FBgn0001145,FBgn0002567,FBgn0003205,FBgn0003308,FBgn0003360,FBgn0004436,FBgn0011217,FBgn0011327,FBgn0015806,FBgn0017418,FBgn0020257,FBgn0020261,FBgn0022027,FBgn0025352,FBgn0025637,FBgn0026777,FBgn0027572,FBgn0027605,FBgn0028479,FBgn0028690,FBgn0029763,FBgn0029943,FBgn0031037,FBgn0031693,FBgn0031773,FBgn0031813,FBgn0031821,FBgn0031868,FBgn0032002,FBgn0032192,FBgn0032216,FBg…
aging	31	0.00308033	GO:0007568	FBgn0000097,FBgn0000257,FBgn0001257,FBgn0001291,FBgn0003308,FBgn0003360,FBgn0003502,FBgn0012051,FBgn0015765,FBgn0015806,FBgn0016076,FBgn0023000,FBgn0025352,FBgn0026439,FBgn0028479,FBgn0029002,FBgn0030529,FBgn0030695,FBgn0030718,FBgn0033799,FBgn0034897,FBgn0036449,FBgn0036816,FBgn0038197,FBgn0038476,FBgn0042132,FBgn0052672,FBgn0053126,FBgn0259170,FBgn0259176,FBgn0262975
organic anion transport	21	0.00339312	GO:0015711	FBgn0003360,FBgn0003996,FBgn0010497,FBgn0019830,FBgn0026439,FBgn0028425,FBgn0029849,FBgn0030817,FBgn0032433,FBgn0033443,FBgn0033760,FBgn0034715,FBgn0034716,FBgn0036493,FBgn0036770,FBgn0038662,FBgn0039674,FBgn0039844,FBgn0039915,FBgn0050394,FBgn0051547
response to stress	133	0.0044125	GO:0006950	FBgn0000064,FBgn0000097,FBgn0000253,FBgn0000257,FBgn0000536,FBgn0000711,FBgn0001114,FBgn0001291,FBgn0003205,FBgn0003317,FBgn0003328,FBgn0003360,FBgn0003392,FBgn0003495,FBgn0003502,FBgn0004436,FBgn0004926,FBgn0010341,FBgn0011570,FBgn0011603,FBgn0012051,FBgn0014011,FBgn0014020,FBgn0015286,FBgn0015541,FBgn0015765,FBgn0015806,FBgn0016977,FBgn0019886,FBgn0019982,FBgn0020261,FBgn0021872,FBgn0022027,FBg…
multicellular organismal aging	30	0.00459911	GO:0010259	FBgn0000097,FBgn0000257,FBgn0001257,FBgn0001291,FBgn0003308,FBgn0003360,FBgn0003502,FBgn0012051,FBgn0015765,FBgn0015806,FBgn0016076,FBgn0023000,FBgn0025352,FBgn0026439,FBgn0028479,FBgn0029002,FBgn0030529,FBgn0030695,FBgn0030718,FBgn0033799,FBgn0034897,FBgn0036449,FBgn0036816,FBgn0038197,FBgn0042132,FBgn0052672,FBgn0053126,FBgn0259170,FBgn0259176,FBgn0262975
regulation of multicellular organismal process	81	0.00603847	GO:0051239	FBgn0000097,FBgn0000117,FBgn0000394,FBgn0000635,FBgn0000721,FBgn0000723,FBgn0001291,FBgn0002121,FBgn0002973,FBgn0003089,FBgn0003162,FBgn0003205,FBgn0003317,FBgn0003328,FBgn0003429,FBgn0004034,FBgn0004574,FBgn0004837,FBgn0010341,FBgn0010348,FBgn0011217,FBgn0011570,FBgn0011648,FBgn0011655,FBgn0011656,FBgn0011742,FBgn0011766,FBgn0012051,FBgn0014011,FBgn0014020,FBgn0015765,FBgn0015790,FBgn0015806,FBg…
symbiosis, encompassing mutualism through parasitism	8	0.00723477	GO:0044403	FBgn0003231,FBgn0011672,FBgn0015795,FBgn0027605,FBgn0086357,FBgn0086656,FBgn0087035,FBgn0262516
interspecies interaction between organisms	8	0.00723477	GO:0044419	FBgn0003231,FBgn0011672,FBgn0015795,FBgn0027605,FBgn0086357,FBgn0086656,FBgn0087035,FBgn0262516
developmental growth	47	0.00739392	GO:0048589	FBgn0000117,FBgn0000479,FBgn0000635,FBgn0000723,FBgn0001291,FBgn0003089,FBgn0003205,FBgn0003317,FBgn0003328,FBgn0003360,FBgn0003429,FBgn0005640,FBgn0010341,FBgn0011570,FBgn0011603,FBgn0011648,FBgn0011655,FBgn0011742,FBgn0014011,FBgn0014020,FBgn0015789,FBgn0015790,FBgn0015806,FBgn0016797,FBgn0020493,FBgn0025637,FBgn0031030,FBgn0032451,FBgn0035533,FBgn0037374,FBgn0038197,FBgn0038473,FBgn0039055,FBg…
lipid oxidation	10	0.0075039	GO:0034440	FBgn0004914,FBgn0025352,FBgn0027572,FBgn0028479,FBgn0031813,FBgn0033465,FBgn0033879,FBgn0037440,FBgn0038984,FBgn0040064
response to external stimulus	109	0.00862513	GO:0009605	FBgn0000253,FBgn0000257,FBgn0000536,FBgn0000581,FBgn0000635,FBgn0000721,FBgn0000723,FBgn0001114,FBgn0001291,FBgn0003205,FBgn0003317,FBgn0003328,FBgn0003360,FBgn0003392,FBgn0003495,FBgn0003996,FBgn0004179,FBgn0004198,FBgn0004646,FBgn0004926,FBgn0010341,FBgn0011648,FBgn0011655,FBgn0011656,FBgn0011766,FBgn0012051,FBgn0014011,FBgn0014020,FBgn0015286,FBgn0015541,FBgn0015765,FBgn0015790,FBgn0015806,FBg…
response to nutrient levels	32	0.0087351	GO:0031667	FBgn0000257,FBgn0000721,FBgn0003205,FBgn0003392,FBgn0015765,FBgn0015806,FBgn0020261,FBgn0022027,FBgn0023000,FBgn0027605,FBgn0028479,FBgn0029943,FBgn0031998,FBgn0032935,FBgn0033754,FBgn0033799,FBgn0034110,FBgn0036187,FBgn0036752,FBgn0037363,FBgn0037647,FBgn0037648,FBgn0038197,FBgn0038473,FBgn0041191,FBgn0052672,FBgn0086687,FBgn0261862,FBgn0262516,FBgn0263593,FBgn0264357,FBgn0264492
negative regulation of multi-organism process	10	0.00971988	GO:0043901	FBgn0001291,FBgn0015765,FBgn0015795,FBgn0027605,FBgn0034647,FBgn0085424,FBgn0086656,FBgn0087035,FBgn0262516,FBgn0278608
response to extracellular stimulus	32	0.0101406	GO:0009991	FBgn0000257,FBgn0000721,FBgn0003205,FBgn0003392,FBgn0015765,FBgn0015806,FBgn0020261,FBgn0022027,FBgn0023000,FBgn0027605,FBgn0028479,FBgn0029943,FBgn0031998,FBgn0032935,FBgn0033754,FBgn0033799,FBgn0034110,FBgn0036187,FBgn0036752,FBgn0037363,FBgn0037647,FBgn0037648,FBgn0038197,FBgn0038473,FBgn0041191,FBgn0052672,FBgn0086687,FBgn0261862,FBgn0262516,FBgn0263593,FBgn0264357,FBgn0264492
secondary metabolic process	21	0.0107895	GO:0019748	FBgn0000247,FBgn0000257,FBgn0001296,FBgn0002567,FBgn0003996,FBgn0004034,FBgn0010341,FBgn0014011,FBgn0014020,FBgn0025936,FBgn0027930,FBgn0031693,FBgn0032601,FBgn0034053,FBgn0034856,FBgn0035976,FBgn0038095,FBgn0039896,FBgn0086687,FBgn0262473,FBgn0262511
macroautophagy	13	0.0109563	GO:0016236	FBgn0000257,FBgn0003205,FBgn0015806,FBgn0022027,FBgn0027605,FBgn0029943,FBgn0032935,FBgn0034110,FBgn0037363,FBgn0037648,FBgn0038197,FBgn0052672,FBgn0262516
morphogenesis of embryonic epithelium	24	0.0109971	GO:0016331	FBgn0000097,FBgn0000117,FBgn0000723,FBgn0001291,FBgn0002121,FBgn0003205,FBgn0003328,FBgn0003502,FBgn0004198,FBgn0010341,FBgn0010894,FBgn0011648,FBgn0014010,FBgn0014011,FBgn0014020,FBgn0015286,FBgn0015790,FBgn0020261,FBgn0020392,FBgn0026319,FBgn0027108,FBgn0038476,FBgn0086357,FBgn0263289
antibacterial peptide production	9	0.0138638	GO:0002778	FBgn0003495,FBgn0024222,FBgn0035976,FBgn0038928,FBgn0039102,FBgn0085424,FBgn0086358,FBgn0262473,FBgn0263289
antibacterial peptide biosynthetic process	9	0.0138638	GO:0002780	FBgn0003495,FBgn0024222,FBgn0035976,FBgn0038928,FBgn0039102,FBgn0085424,FBgn0086358,FBgn0262473,FBgn0263289
regulation of antibacterial peptide production	9	0.0138638	GO:0002786	FBgn0003495,FBgn0024222,FBgn0035976,FBgn0038928,FBgn0039102,FBgn0085424,FBgn0086358,FBgn0262473,FBgn0263289
regulation of antibacterial peptide biosynthetic process	9	0.0138638	GO:0002808	FBgn0003495,FBgn0024222,FBgn0035976,FBgn0038928,FBgn0039102,FBgn0085424,FBgn0086358,FBgn0262473,FBgn0263289
organic substance catabolic process	75	0.0140709	GO:1901575	FBgn0000064,FBgn0001092,FBgn0001128,FBgn0001145,FBgn0003071,FBgn0003074,FBgn0003308,FBgn0004436,FBgn0004914,FBgn0011217,FBgn0011327,FBgn0011754,FBgn0013770,FBgn0017418,FBgn0020257,FBgn0020261,FBgn0020415,FBgn0022027,FBgn0024222,FBgn0025352,FBgn0025595,FBgn0025637,FBgn0026777,FBgn0027572,FBgn0027605,FBgn0027621,FBgn0028479,FBgn0028690,FBgn0029763,FBgn0029831,FBgn0030608,FBgn0030695,FBgn0031773,FBg…
regulation of protein complex assembly	15	0.0144825	GO:0043254	FBgn0000256,FBgn0000257,FBgn0003495,FBgn0003502,FBgn0010341,FBgn0011570,FBgn0011742,FBgn0027509,FBgn0032859,FBgn0035533,FBgn0038947,FBgn0051363,FBgn0051374,FBgn0262716,FBgn0278608
dorsal closure	21	0.014681	GO:0007391	FBgn0000097,FBgn0000117,FBgn0000723,FBgn0001291,FBgn0002121,FBgn0003205,FBgn0003328,FBgn0003502,FBgn0010341,FBgn0010894,FBgn0011648,FBgn0014010,FBgn0014011,FBgn0014020,FBgn0015286,FBgn0015790,FBgn0020261,FBgn0020392,FBgn0026319,FBgn0086357,FBgn0263289
lipid homeostasis	11	0.015213	GO:0055088	FBgn0025595,FBgn0033817,FBgn0036449,FBgn0036932,FBgn0037612,FBgn0038984,FBgn0042693,FBgn0053126,FBgn0086687,FBgn0263593,FBgn0264357
positive regulation of multi-organism process	12	0.0152645	GO:0043902	FBgn0003495,FBgn0011766,FBgn0024222,FBgn0031145,FBgn0035976,FBgn0038928,FBgn0039102,FBgn0086357,FBgn0086358,FBgn0261108,FBgn0262473,FBgn0263289
response to starvation	29	0.0153163	GO:0042594	FBgn0000257,FBgn0003205,FBgn0015765,FBgn0015806,FBgn0020261,FBgn0022027,FBgn0023000,FBgn0027605,FBgn0028479,FBgn0029943,FBgn0032935,FBgn0033754,FBgn0033799,FBgn0034110,FBgn0036187,FBgn0036752,FBgn0037363,FBgn0037647,FBgn0037648,FBgn0038197,FBgn0038473,FBgn0041191,FBgn0052672,FBgn0086687,FBgn0261862,FBgn0262516,FBgn0263593,FBgn0264357,FBgn0264492
regulation of response to stress	36	0.0156341	GO:0080134	FBgn0000253,FBgn0000711,FBgn0003205,FBgn0003317,FBgn0003495,FBgn0010341,FBgn0011570,FBgn0011603,FBgn0014011,FBgn0014020,FBgn0015286,FBgn0015541,FBgn0015765,FBgn0015806,FBgn0024222,FBgn0024811,FBgn0025637,FBgn0026319,FBgn0030695,FBgn0034110,FBgn0034647,FBgn0034897,FBgn0035976,FBgn0037705,FBgn0038197,FBgn0038928,FBgn0039102,FBgn0040206,FBgn0040384,FBgn0085424,FBgn0086358,FBgn0086378,FBgn0261574,FBg…
cellular response to starvation	22	0.0158265	GO:0009267	FBgn0000257,FBgn0003205,FBgn0015806,FBgn0020261,FBgn0022027,FBgn0027605,FBgn0029943,FBgn0032935,FBgn0033754,FBgn0033799,FBgn0034110,FBgn0036187,FBgn0036752,FBgn0037363,FBgn0037647,FBgn0037648,FBgn0038197,FBgn0038473,FBgn0052672,FBgn0262516,FBgn0264357,FBgn0264492
lipid catabolic process	18	0.0159303	GO:0016042	FBgn0004914,FBgn0025352,FBgn0025595,FBgn0027572,FBgn0028479,FBgn0029831,FBgn0030608,FBgn0031813,FBgn0032192,FBgn0033465,FBgn0033879,FBgn0036449,FBgn0037440,FBgn0039471,FBgn0040064,FBgn0040918,FBgn0042083,FBgn0050503
carbohydrate metabolic process	44	0.0163353	GO:0005975	FBgn0000064,FBgn0001089,FBgn0001092,FBgn0001128,FBgn0002569,FBgn0002570,FBgn0003071,FBgn0003074,FBgn0003748,FBgn0010348,FBgn0011591,FBgn0011754,FBgn0020415,FBgn0025592,FBgn0027611,FBgn0027621,FBgn0029849,FBgn0031988,FBgn0032069,FBgn0032192,FBgn0032234,FBgn0032253,FBgn0033296,FBgn0033297,FBgn0034173,FBgn0034582,FBgn0036552,FBgn0036553,FBgn0036659,FBgn0036752,FBgn0038197,FBgn0038463,FBgn0039111,FBg…
cellular response to external stimulus	23	0.01799	GO:0071496	FBgn0000257,FBgn0003205,FBgn0015806,FBgn0020261,FBgn0022027,FBgn0027605,FBgn0029943,FBgn0032935,FBgn0033754,FBgn0033799,FBgn0034110,FBgn0036187,FBgn0036752,FBgn0037363,FBgn0037647,FBgn0037648,FBgn0038197,FBgn0038473,FBgn0039915,FBgn0052672,FBgn0262516,FBgn0264357,FBgn0264492
negative regulation of signal transduction	38	0.0180078	GO:0009968	FBgn0000097,FBgn0000253,FBgn0000257,FBgn0000635,FBgn0000711,FBgn0001257,FBgn0002121,FBgn0002973,FBgn0003205,FBgn0003317,FBgn0004198,FBgn0011570,FBgn0011591,FBgn0012051,FBgn0014020,FBgn0015286,FBgn0020493,FBgn0022027,FBgn0025637,FBgn0025740,FBgn0027605,FBgn0027932,FBgn0028743,FBgn0032451,FBgn0034647,FBgn0036805,FBgn0038197,FBgn0039055,FBgn0039081,FBgn0040206,FBgn0046763,FBgn0086656,FBgn0259176,FBg…
negative regulation of signaling	40	0.0181457	GO:0023057	FBgn0000097,FBgn0000117,FBgn0000253,FBgn0000257,FBgn0000635,FBgn0000711,FBgn0001257,FBgn0002121,FBgn0002973,FBgn0003205,FBgn0003317,FBgn0003429,FBgn0004198,FBgn0011570,FBgn0011591,FBgn0012051,FBgn0014020,FBgn0015286,FBgn0020493,FBgn0022027,FBgn0025637,FBgn0025740,FBgn0027605,FBgn0027932,FBgn0028743,FBgn0032451,FBgn0034647,FBgn0036805,FBgn0038197,FBgn0039055,FBgn0039081,FBgn0040206,FBgn0046763,FBg…
response to oxidative stress	21	0.0184315	GO:0006979	FBgn0003360,FBgn0015765,FBgn0015806,FBgn0023000,FBgn0030529,FBgn0030718,FBgn0032147,FBgn0032935,FBgn0033631,FBgn0033799,FBgn0034110,FBgn0034897,FBgn0035438,FBgn0038197,FBgn0038469,FBgn0038475,FBgn0053126,FBgn0086711,FBgn0261862,FBgn0262975,FBgn0267376
cellular response to nutrient levels	22	0.0188375	GO:0031669	FBgn0000257,FBgn0003205,FBgn0015806,FBgn0020261,FBgn0022027,FBgn0027605,FBgn0029943,FBgn0032935,FBgn0033754,FBgn0033799,FBgn0034110,FBgn0036187,FBgn0036752,FBgn0037363,FBgn0037647,FBgn0037648,FBgn0038197,FBgn0038473,FBgn0052672,FBgn0262516,FBgn0264357,FBgn0264492
imaginal disc-derived wing morphogenesis	49	0.0189558	GO:0007476	FBgn0000117,FBgn0000711,FBgn0001124,FBgn0001987,FBgn0003205,FBgn0003317,FBgn0003502,FBgn0003975,FBgn0004198,FBgn0004837,FBgn0010341,FBgn0011591,FBgn0011648,FBgn0011655,FBgn0011766,FBgn0013718,FBgn0014020,FBgn0015569,FBgn0016076,FBgn0016693,FBgn0016797,FBgn0016977,FBgn0020261,FBgn0020493,FBgn0020513,FBgn0027621,FBgn0029831,FBgn0030334,FBgn0030608,FBgn0030870,FBgn0032230,FBgn0032451,FBgn0035533,FBg…
regulation of developmental growth	31	0.019417	GO:0048638	FBgn0000635,FBgn0003089,FBgn0003205,FBgn0003317,FBgn0003328,FBgn0003429,FBgn0010341,FBgn0011570,FBgn0011648,FBgn0011655,FBgn0011742,FBgn0015790,FBgn0015806,FBgn0020493,FBgn0025637,FBgn0031030,FBgn0032451,FBgn0035533,FBgn0038197,FBgn0038473,FBgn0039055,FBgn0042134,FBgn0086687,FBgn0259481,FBgn0261456,FBgn0261574,FBgn0261986,FBgn0262716,FBgn0263120,FBgn0263289,FBgn0264607
wing disc development	62	0.0195492	GO:0035220	FBgn0000117,FBgn0000711,FBgn0001124,FBgn0001987,FBgn0003205,FBgn0003317,FBgn0003502,FBgn0003975,FBgn0004198,FBgn0004837,FBgn0005322,FBgn0010341,FBgn0011570,FBgn0011591,FBgn0011648,FBgn0011655,FBgn0011766,FBgn0013718,FBgn0014010,FBgn0014020,FBgn0015569,FBgn0015795,FBgn0016076,FBgn0016693,FBgn0016797,FBgn0016977,FBgn0020261,FBgn0020493,FBgn0020513,FBgn0021872,FBgn0027621,FBgn0028544,FBgn0029831,FBg…
fatty acid oxidation	9	0.0195567	GO:0019395	FBgn0025352,FBgn0027572,FBgn0028479,FBgn0031813,FBgn0033465,FBgn0033879,FBgn0037440,FBgn0038984,FBgn0040064
regulation of defense response to bacterium	10	0.0200613	GO:1900424	FBgn0003495,FBgn0024222,FBgn0034647,FBgn0035976,FBgn0038928,FBgn0039102,FBgn0085424,FBgn0086358,FBgn0262473,FBgn0263289
cellular response to extracellular stimulus	22	0.0202958	GO:0031668	FBgn0000257,FBgn0003205,FBgn0015806,FBgn0020261,FBgn0022027,FBgn0027605,FBgn0029943,FBgn0032935,FBgn0033754,FBgn0033799,FBgn0034110,FBgn0036187,FBgn0036752,FBgn0037363,FBgn0037647,FBgn0037648,FBgn0038197,FBgn0038473,FBgn0052672,FBgn0262516,FBgn0264357,FBgn0264492
synaptic growth at neuromuscular junction	23	0.0203264	GO:0051124	FBgn0000635,FBgn0001291,FBgn0003317,FBgn0003328,FBgn0003360,FBgn0003429,FBgn0010341,FBgn0011570,FBgn0011648,FBgn0011655,FBgn0011742,FBgn0015790,FBgn0015806,FBgn0020493,FBgn0025637,FBgn0032451,FBgn0035533,FBgn0041191,FBgn0259481,FBgn0260934,FBgn0262716,FBgn0263120,FBgn0264607
negative regulation of cell communication	40	0.0204876	GO:0010648	FBgn0000097,FBgn0000117,FBgn0000253,FBgn0000257,FBgn0000635,FBgn0000711,FBgn0001257,FBgn0002121,FBgn0002973,FBgn0003205,FBgn0003317,FBgn0003429,FBgn0004198,FBgn0011570,FBgn0011591,FBgn0012051,FBgn0014020,FBgn0015286,FBgn0020493,FBgn0022027,FBgn0025637,FBgn0025740,FBgn0027605,FBgn0027932,FBgn0028743,FBgn0032451,FBgn0034647,FBgn0036805,FBgn0038197,FBgn0039055,FBgn0039081,FBgn0040206,FBgn0046763,FBg…
positive regulation of antibacterial peptide production	8	0.0205177	GO:0002803	FBgn0003495,FBgn0024222,FBgn0035976,FBgn0038928,FBgn0039102,FBgn0086358,FBgn0262473,FBgn0263289
fatty acid beta-oxidation	8	0.0205177	GO:0006635	FBgn0025352,FBgn0027572,FBgn0028479,FBgn0031813,FBgn0033465,FBgn0033879,FBgn0037440,FBgn0040064
positive regulation of antibacterial peptide biosynthetic process	8	0.0205177	GO:0006963	FBgn0003495,FBgn0024222,FBgn0035976,FBgn0038928,FBgn0039102,FBgn0086358,FBgn0262473,FBgn0263289
regulation of lipid storage	8	0.0205177	GO:0010883	FBgn0000247,FBgn0002567,FBgn0010348,FBgn0014011,FBgn0036449,FBgn0036816,FBgn0038197,FBgn0263120
lipid storage	11	0.0205689	GO:0019915	FBgn0000247,FBgn0002567,FBgn0010348,FBgn0011656,FBgn0014011,FBgn0030608,FBgn0036449,FBgn0036816,FBgn0038197,FBgn0263120,FBgn0264357
regulation of protein polymerization	11	0.0205689	GO:0032271	FBgn0000256,FBgn0003502,FBgn0010341,FBgn0011570,FBgn0011742,FBgn0027509,FBgn0032859,FBgn0035533,FBgn0051363,FBgn0051374,FBgn0262716
regulation of response to external stimulus	22	0.022717	GO:0032101	FBgn0000253,FBgn0000721,FBgn0001291,FBgn0003205,FBgn0003495,FBgn0015765,FBgn0015806,FBgn0024222,FBgn0025741,FBgn0031145,FBgn0034647,FBgn0035976,FBgn0038197,FBgn0038928,FBgn0039102,FBgn0040206,FBgn0085424,FBgn0086358,FBgn0260798,FBgn0262473,FBgn0263289,FBgn0278608
wing disc morphogenesis	49	0.0230476	GO:0007472	FBgn0000117,FBgn0000711,FBgn0001124,FBgn0001987,FBgn0003205,FBgn0003317,FBgn0003502,FBgn0003975,FBgn0004198,FBgn0004837,FBgn0010341,FBgn0011591,FBgn0011648,FBgn0011655,FBgn0011766,FBgn0013718,FBgn0014020,FBgn0015569,FBgn0016076,FBgn0016693,FBgn0016797,FBgn0016977,FBgn0020261,FBgn0020493,FBgn0020513,FBgn0027621,FBgn0029831,FBgn0030334,FBgn0030608,FBgn0030870,FBgn0032230,FBgn0032451,FBgn0035533,FBg…
regulation of antimicrobial humoral response	13	0.0232828	GO:0002759	FBgn0001291,FBgn0003495,FBgn0015765,FBgn0024222,FBgn0031145,FBgn0035976,FBgn0038928,FBgn0039102,FBgn0085424,FBgn0086358,FBgn0262473,FBgn0263289,FBgn0278608
determination of adult lifespan	27	0.0234476	GO:0008340	FBgn0000097,FBgn0000257,FBgn0001257,FBgn0003308,FBgn0003360,FBgn0003502,FBgn0012051,FBgn0015765,FBgn0015806,FBgn0023000,FBgn0025352,FBgn0026439,FBgn0028479,FBgn0029002,FBgn0030529,FBgn0030695,FBgn0030718,FBgn0033799,FBgn0036449,FBgn0036816,FBgn0038197,FBgn0042132,FBgn0052672,FBgn0053126,FBgn0259170,FBgn0259176,FBgn0262975
stress-activated MAPK cascade	15	0.0237898	GO:0051403	FBgn0000097,FBgn0000711,FBgn0001291,FBgn0003502,FBgn0010341,FBgn0011570,FBgn0014011,FBgn0014020,FBgn0015286,FBgn0024811,FBgn0025637,FBgn0026319,FBgn0034110,FBgn0086378,FBgn0265193
metal ion transport	27	0.0243166	GO:0030001	FBgn0003429,FBgn0011672,FBgn0015776,FBgn0015777,FBgn0019886,FBgn0028703,FBgn0032451,FBgn0032706,FBgn0034489,FBgn0035113,FBgn0036461,FBgn0036770,FBgn0036816,FBgn0037975,FBgn0039081,FBgn0045073,FBgn0050181,FBgn0052446,FBgn0065110,FBgn0086357,FBgn0259214,FBgn0262516,FBgn0262593,FBgn0263220,FBgn0263916,FBgn0264255,FBgn0265001
regulation of multicellular organismal development	60	0.0243255	GO:2000026	FBgn0000097,FBgn0000117,FBgn0000394,FBgn0000635,FBgn0000723,FBgn0002121,FBgn0002973,FBgn0003162,FBgn0003205,FBgn0003317,FBgn0003328,FBgn0003429,FBgn0004034,FBgn0004574,FBgn0004837,FBgn0010341,FBgn0010348,FBgn0011217,FBgn0011570,FBgn0011648,FBgn0011655,FBgn0011656,FBgn0011742,FBgn0012051,FBgn0014011,FBgn0014020,FBgn0015765,FBgn0015790,FBgn0016700,FBgn0017418,FBgn0020493,FBgn0025637,FBgn0025741,FBg…
phosphorus metabolic process	111	0.0243532	GO:0006793	FBgn0000032,FBgn0000052,FBgn0000064,FBgn0000097,FBgn0000253,FBgn0000479,FBgn0000536,FBgn0000711,FBgn0000721,FBgn0000723,FBgn0001092,FBgn0001128,FBgn0001291,FBgn0002121,FBgn0003071,FBgn0003074,FBgn0003205,FBgn0003308,FBgn0003317,FBgn0003360,FBgn0003502,FBgn0004462,FBgn0004837,FBgn0004907,FBgn0005640,FBgn0010217,FBgn0010341,FBgn0010612,FBgn0011570,FBgn0011754,FBgn0014011,FBgn0014020,FBgn0014930,FBg…
phosphate-containing compound metabolic process	110	0.0245796	GO:0006796	FBgn0000032,FBgn0000052,FBgn0000064,FBgn0000097,FBgn0000253,FBgn0000479,FBgn0000536,FBgn0000711,FBgn0000721,FBgn0000723,FBgn0001092,FBgn0001128,FBgn0001291,FBgn0002121,FBgn0003071,FBgn0003074,FBgn0003205,FBgn0003308,FBgn0003317,FBgn0003360,FBgn0003502,FBgn0004462,FBgn0004837,FBgn0004907,FBgn0005640,FBgn0010217,FBgn0010341,FBgn0010612,FBgn0011570,FBgn0011754,FBgn0014011,FBgn0014020,FBgn0014930,FBg…
regulation of humoral immune response	13	0.0262717	GO:0002920	FBgn0001291,FBgn0003495,FBgn0015765,FBgn0024222,FBgn0031145,FBgn0035976,FBgn0038928,FBgn0039102,FBgn0085424,FBgn0086358,FBgn0262473,FBgn0263289,FBgn0278608
negative regulation of developmental growth	15	0.0264493	GO:0048640	FBgn0003328,FBgn0015790,FBgn0020493,FBgn0025637,FBgn0031030,FBgn0032451,FBgn0035533,FBgn0038197,FBgn0042134,FBgn0259481,FBgn0261456,FBgn0261574,FBgn0261986,FBgn0263120,FBgn0263289
positive regulation of antimicrobial peptide biosynthetic process	9	0.0273783	GO:0002807	FBgn0003495,FBgn0024222,FBgn0031145,FBgn0035976,FBgn0038928,FBgn0039102,FBgn0086358,FBgn0262473,FBgn0263289
synapse assembly	26	0.0290804	GO:0007416	FBgn0000635,FBgn0001145,FBgn0001291,FBgn0001987,FBgn0003317,FBgn0003328,FBgn0003360,FBgn0003429,FBgn0010341,FBgn0011570,FBgn0011648,FBgn0011655,FBgn0011742,FBgn0015790,FBgn0015806,FBgn0020493,FBgn0025637,FBgn0032451,FBgn0035533,FBgn0041191,FBgn0259481,FBgn0260934,FBgn0262473,FBgn0262716,FBgn0263120,FBgn0264607
monosaccharide metabolic process	12	0.0292506	GO:0005996	FBgn0001092,FBgn0002569,FBgn0002570,FBgn0003074,FBgn0011591,FBgn0011754,FBgn0027611,FBgn0027621,FBgn0032069,FBgn0032253,FBgn0034173,FBgn0038463
organic acid transport	16	0.02999	GO:0015849	FBgn0010497,FBgn0019830,FBgn0026439,FBgn0028425,FBgn0029849,FBgn0030817,FBgn0033443,FBgn0033760,FBgn0036493,FBgn0036770,FBgn0038662,FBgn0039674,FBgn0039844,FBgn0039915,FBgn0050394,FBgn0051547
carboxylic acid transport	16	0.02999	GO:0046942	FBgn0010497,FBgn0019830,FBgn0026439,FBgn0028425,FBgn0029849,FBgn0030817,FBgn0033443,FBgn0033760,FBgn0036493,FBgn0036770,FBgn0038662,FBgn0039674,FBgn0039844,FBgn0039915,FBgn0050394,FBgn0051547
cation transport	39	0.0311868	GO:0006812	FBgn0000253,FBgn0003429,FBgn0010217,FBgn0010612,FBgn0011672,FBgn0015776,FBgn0015777,FBgn0019830,FBgn0019886,FBgn0028425,FBgn0028663,FBgn0028670,FBgn0028703,FBgn0032451,FBgn0032706,FBgn0034081,FBgn0034136,FBgn0034489,FBgn0035113,FBgn0036461,FBgn0036770,FBgn0036816,FBgn0037975,FBgn0039081,FBgn0045073,FBgn0050181,FBgn0052000,FBgn0052446,FBgn0065110,FBgn0086357,FBgn0259214,FBgn0262511,FBgn0262516,FBg…
stress-activated protein kinase signaling cascade	15	0.0320753	GO:0031098	FBgn0000097,FBgn0000711,FBgn0001291,FBgn0003502,FBgn0010341,FBgn0011570,FBgn0014011,FBgn0014020,FBgn0015286,FBgn0024811,FBgn0025637,FBgn0026319,FBgn0034110,FBgn0086378,FBgn0265193
positive regulation of antimicrobial peptide production	9	0.0341375	GO:0002225	FBgn0003495,FBgn0024222,FBgn0031145,FBgn0035976,FBgn0038928,FBgn0039102,FBgn0086358,FBgn0262473,FBgn0263289
positive regulation of immune effector process	9	0.0341375	GO:0002699	FBgn0003495,FBgn0024222,FBgn0031145,FBgn0035976,FBgn0038928,FBgn0039102,FBgn0086358,FBgn0262473,FBgn0263289
positive regulation of production of molecular mediator of immune response	9	0.0341375	GO:0002702	FBgn0003495,FBgn0024222,FBgn0031145,FBgn0035976,FBgn0038928,FBgn0039102,FBgn0086358,FBgn0262473,FBgn0263289
positive regulation of antimicrobial humoral response	9	0.0341375	GO:0002760	FBgn0003495,FBgn0024222,FBgn0031145,FBgn0035976,FBgn0038928,FBgn0039102,FBgn0086358,FBgn0262473,FBgn0263289
positive regulation of humoral immune response	9	0.0341375	GO:0002922	FBgn0003495,FBgn0024222,FBgn0031145,FBgn0035976,FBgn0038928,FBgn0039102,FBgn0086358,FBgn0262473,FBgn0263289
fatty acid catabolic process	9	0.0341375	GO:0009062	FBgn0025352,FBgn0027572,FBgn0028479,FBgn0031813,FBgn0033465,FBgn0033879,FBgn0037440,FBgn0040064,FBgn0042083
positive regulation of cellular amide metabolic process	9	0.0341375	GO:0034250	FBgn0003495,FBgn0024222,FBgn0031145,FBgn0035976,FBgn0038928,FBgn0039102,FBgn0086358,FBgn0262473,FBgn0263289
negative regulation of multicellular organismal process	27	0.0352834	GO:0051241	FBgn0000097,FBgn0000117,FBgn0002121,FBgn0003205,FBgn0003328,FBgn0004837,FBgn0011648,FBgn0011655,FBgn0012051,FBgn0015790,FBgn0020493,FBgn0025637,FBgn0030733,FBgn0031030,FBgn0032451,FBgn0035331,FBgn0035533,FBgn0038197,FBgn0040206,FBgn0042134,FBgn0259481,FBgn0261456,FBgn0261574,FBgn0261986,FBgn0263120,FBgn0263289,FBgn0264002
synapse organization	33	0.0353763	GO:0050808	FBgn0000635,FBgn0001145,FBgn0001291,FBgn0001987,FBgn0003317,FBgn0003328,FBgn0003360,FBgn0003429,FBgn0010341,FBgn0011570,FBgn0011648,FBgn0011655,FBgn0011742,FBgn0015790,FBgn0015806,FBgn0016797,FBgn0020493,FBgn0025637,FBgn0029830,FBgn0030718,FBgn0032451,FBgn0035533,FBgn0036819,FBgn0038320,FBgn0041191,FBgn0042693,FBgn0083228,FBgn0259481,FBgn0260934,FBgn0262473,FBgn0262716,FBgn0263120,FBgn0264607
hexose metabolic process	11	0.0356321	GO:0019318	FBgn0001092,FBgn0002569,FBgn0002570,FBgn0003074,FBgn0011591,FBgn0011754,FBgn0027611,FBgn0027621,FBgn0032069,FBgn0032253,FBgn0034173
regulation of synapse organization	22	0.035739	GO:0050807	FBgn0000635,FBgn0003317,FBgn0003328,FBgn0003429,FBgn0010341,FBgn0011570,FBgn0011648,FBgn0011655,FBgn0011742,FBgn0015790,FBgn0015806,FBgn0020493,FBgn0025637,FBgn0030718,FBgn0032451,FBgn0035533,FBgn0036819,FBgn0038320,FBgn0259481,FBgn0262716,FBgn0263120,FBgn0264607
cholesterol homeostasis	4	0.0358756	GO:0042632	FBgn0033817,FBgn0036932,FBgn0037612,FBgn0264357
positive regulation of cation transmembrane transport	4	0.0358756	GO:1904064	FBgn0000253,FBgn0011672,FBgn0045073,FBgn0086357
secondary metabolite biosynthetic process	10	0.0362695	GO:0044550	FBgn0000247,FBgn0000257,FBgn0001296,FBgn0002567,FBgn0003996,FBgn0004034,FBgn0032601,FBgn0034856,FBgn0039896,FBgn0086687
positive regulation of defense response to bacterium	8	0.0363113	GO:1900426	FBgn0003495,FBgn0024222,FBgn0035976,FBgn0038928,FBgn0039102,FBgn0086358,FBgn0262473,FBgn0263289
regulation of synaptic growth at neuromuscular junction	18	0.036689	GO:0008582	FBgn0000635,FBgn0003317,FBgn0003328,FBgn0003429,FBgn0010341,FBgn0011570,FBgn0011648,FBgn0011655,FBgn0011742,FBgn0015790,FBgn0020493,FBgn0025637,FBgn0032451,FBgn0035533,FBgn0259481,FBgn0262716,FBgn0263120,FBgn0264607
regulation of neuromuscular junction development	18	0.036689	GO:1904396	FBgn0000635,FBgn0003317,FBgn0003328,FBgn0003429,FBgn0010341,FBgn0011570,FBgn0011648,FBgn0011655,FBgn0011742,FBgn0015790,FBgn0020493,FBgn0025637,FBgn0032451,FBgn0035533,FBgn0259481,FBgn0262716,FBgn0263120,FBgn0264607
JNK cascade	14	0.0367634	GO:0007254	FBgn0000097,FBgn0000711,FBgn0001291,FBgn0003502,FBgn0010341,FBgn0011570,FBgn0014011,FBgn0014020,FBgn0015286,FBgn0024811,FBgn0025637,FBgn0026319,FBgn0034110,FBgn0086378
negative regulation of response to stimulus	42	0.036998	GO:0048585	FBgn0000097,FBgn0000253,FBgn0000257,FBgn0000635,FBgn0000711,FBgn0001257,FBgn0001291,FBgn0002121,FBgn0002973,FBgn0003205,FBgn0003317,FBgn0004198,FBgn0011570,FBgn0011591,FBgn0012051,FBgn0014020,FBgn0015286,FBgn0015765,FBgn0020493,FBgn0022027,FBgn0025637,FBgn0025740,FBgn0027605,FBgn0027932,FBgn0028743,FBgn0032451,FBgn0034647,FBgn0036805,FBgn0038197,FBgn0039055,FBgn0039081,FBgn0040206,FBgn0046763,FBg…
regulation of developmental process	81	0.0410014	GO:0050793	FBgn0000097,FBgn0000117,FBgn0000394,FBgn0000635,FBgn0000723,FBgn0002121,FBgn0002973,FBgn0003089,FBgn0003162,FBgn0003205,FBgn0003317,FBgn0003328,FBgn0003429,FBgn0003748,FBgn0004034,FBgn0004574,FBgn0004837,FBgn0010341,FBgn0010348,FBgn0011217,FBgn0011570,FBgn0011591,FBgn0011648,FBgn0011655,FBgn0011656,FBgn0011742,FBgn0011766,FBgn0012051,FBgn0014011,FBgn0014020,FBgn0015286,FBgn0015765,FBgn0015790,FBg…
imaginal disc development	78	0.0415826	GO:0007444	FBgn0000117,FBgn0000635,FBgn0000711,FBgn0001124,FBgn0001291,FBgn0001987,FBgn0002121,FBgn0003205,FBgn0003317,FBgn0003502,FBgn0003975,FBgn0004198,FBgn0004837,FBgn0005322,FBgn0010341,FBgn0011570,FBgn0011591,FBgn0011648,FBgn0011655,FBgn0011766,FBgn0013718,FBgn0014010,FBgn0014020,FBgn0015569,FBgn0015795,FBgn0016031,FBgn0016076,FBgn0016693,FBgn0016797,FBgn0016977,FBgn0020261,FBgn0020415,FBgn0020493,FBg…
post-embryonic appendage morphogenesis	52	0.0429518	GO:0035120	FBgn0000117,FBgn0000711,FBgn0001124,FBgn0001987,FBgn0003205,FBgn0003317,FBgn0003502,FBgn0003975,FBgn0004198,FBgn0004837,FBgn0010341,FBgn0011591,FBgn0011648,FBgn0011655,FBgn0011766,FBgn0013718,FBgn0014010,FBgn0014020,FBgn0015569,FBgn0016076,FBgn0016693,FBgn0016797,FBgn0016977,FBgn0020261,FBgn0020493,FBgn0020513,FBgn0024244,FBgn0027621,FBgn0029831,FBgn0030334,FBgn0030608,FBgn0030870,FBgn0032230,FBg…
actin filament polymerization	10	0.0434425	GO:0030041	FBgn0000256,FBgn0003502,FBgn0010341,FBgn0011570,FBgn0011742,FBgn0032859,FBgn0035533,FBgn0051374,FBgn0262716,FBgn0267376
appendage morphogenesis	53	0.0434655	GO:0035107	FBgn0000117,FBgn0000711,FBgn0001124,FBgn0001987,FBgn0003205,FBgn0003317,FBgn0003502,FBgn0003975,FBgn0004198,FBgn0004837,FBgn0010341,FBgn0011591,FBgn0011648,FBgn0011655,FBgn0011766,FBgn0013718,FBgn0014010,FBgn0014020,FBgn0015569,FBgn0016076,FBgn0016693,FBgn0016797,FBgn0016977,FBgn0020261,FBgn0020493,FBgn0020513,FBgn0024244,FBgn0027621,FBgn0029831,FBgn0030334,FBgn0030608,FBgn0030870,FBgn0032230,FBg…
regulation of symbiosis, encompassing mutualism through parasitism	6	0.0436935	GO:0043903	FBgn0015795,FBgn0027605,FBgn0086357,FBgn0086656,FBgn0087035,FBgn0262516
establishment or maintenance of cytoskeleton polarity	11	0.0450498	GO:0030952	FBgn0000319,FBgn0001137,FBgn0002121,FBgn0004907,FBgn0014011,FBgn0014020,FBgn0015790,FBgn0086362,FBgn0260934,FBgn0261574,FBgn0262975
small molecule catabolic process	16	0.0452384	GO:0044282	FBgn0001145,FBgn0025352,FBgn0027572,FBgn0028479,FBgn0031813,FBgn0031821,FBgn0033465,FBgn0033879,FBgn0035911,FBgn0036552,FBgn0036553,FBgn0037440,FBgn0037696,FBgn0039111,FBgn0040064,FBgn0042083
regulation of lipid metabolic process	8	0.0453137	GO:0019216	FBgn0030608,FBgn0035529,FBgn0038058,FBgn0040918,FBgn0086687,FBgn0262511,FBgn0263593,FBgn0265193
dsRNA transport	8	0.0453137	GO:0033227	FBgn0000319,FBgn0000416,FBgn0015795,FBgn0038135,FBgn0087035,FBgn0261986,FBgn0262736,FBgn0267823
single-organism biosynthetic process	67	0.0454473	GO:0044711	FBgn0000052,FBgn0000247,FBgn0000257,FBgn0000536,FBgn0001124,FBgn0001145,FBgn0001296,FBgn0002567,FBgn0003074,FBgn0003162,FBgn0003360,FBgn0003502,FBgn0003996,FBgn0004034,FBgn0004907,FBgn0004914,FBgn0010217,FBgn0010612,FBgn0011754,FBgn0011766,FBgn0014427,FBgn0014930,FBgn0020513,FBgn0025637,FBgn0027579,FBgn0028648,FBgn0029158,FBgn0029849,FBgn0030304,FBgn0030512,FBgn0031660,FBgn0032224,FBgn0032601,FBg…
monocarboxylic acid catabolic process	9	0.0455579	GO:0072329	FBgn0025352,FBgn0027572,FBgn0028479,FBgn0031813,FBgn0033465,FBgn0033879,FBgn0037440,FBgn0040064,FBgn0042083
organic acid catabolic process	13	0.0457257	GO:0016054	FBgn0001145,FBgn0025352,FBgn0027572,FBgn0028479,FBgn0031813,FBgn0031821,FBgn0033465,FBgn0033879,FBgn0035911,FBgn0037440,FBgn0037696,FBgn0040064,FBgn0042083
carboxylic acid catabolic process	13	0.0457257	GO:0046395	FBgn0001145,FBgn0025352,FBgn0027572,FBgn0028479,FBgn0031813,FBgn0031821,FBgn0033465,FBgn0033879,FBgn0035911,FBgn0037440,FBgn0037696,FBgn0040064,FBgn0042083
tube development	90	0.0458875	GO:0035295	FBgn0000117,FBgn0000635,FBgn0000711,FBgn0001124,FBgn0001291,FBgn0001987,FBgn0002121,FBgn0002973,FBgn0003205,FBgn0003317,FBgn0003328,FBgn0003502,FBgn0003975,FBgn0004198,FBgn0004837,FBgn0005322,FBgn0010341,FBgn0011570,FBgn0011591,FBgn0011648,FBgn0011655,FBgn0011656,FBgn0011766,FBgn0013718,FBgn0014010,FBgn0014011,FBgn0014020,FBgn0015569,FBgn0015795,FBgn0016031,FBgn0016076,FBgn0016693,FBgn0016797,FBg…
regulation of synapse structure or activity	26	0.0459114	GO:0050803	FBgn0000635,FBgn0003317,FBgn0003328,FBgn0003392,FBgn0003429,FBgn0010341,FBgn0011570,FBgn0011648,FBgn0011655,FBgn0011742,FBgn0014010,FBgn0015790,FBgn0015806,FBgn0020493,FBgn0025637,FBgn0030718,FBgn0032451,FBgn0035533,FBgn0036819,FBgn0038320,FBgn0259481,FBgn0262593,FBgn0262716,FBgn0263120,FBgn0263289,FBgn0264607
regulation of immune system process	30	0.0459718	GO:0002682	FBgn0000097,FBgn0001291,FBgn0003205,FBgn0003317,FBgn0003495,FBgn0010348,FBgn0011766,FBgn0014011,FBgn0015286,FBgn0015765,FBgn0016687,FBgn0016797,FBgn0024222,FBgn0030309,FBgn0030695,FBgn0031145,FBgn0034647,FBgn0035976,FBgn0038197,FBgn0038928,FBgn0039102,FBgn0040206,FBgn0040384,FBgn0085424,FBgn0086358,FBgn0086906,FBgn0261574,FBgn0262473,FBgn0263289,FBgn0278608
neuromuscular junction development	25	0.0473981	GO:0007528	FBgn0000635,FBgn0001291,FBgn0003317,FBgn0003328,FBgn0003360,FBgn0003429,FBgn0010341,FBgn0011570,FBgn0011648,FBgn0011655,FBgn0011742,FBgn0015790,FBgn0015806,FBgn0020493,FBgn0025637,FBgn0032451,FBgn0035533,FBgn0041191,FBgn0042693,FBgn0083228,FBgn0259481,FBgn0260934,FBgn0262716,FBgn0263120,FBgn0264607
cellular amino acid metabolic process	26	0.0485821	GO:0006520	FBgn0001124,FBgn0001145,FBgn0003162,FBgn0003308,FBgn0004034,FBgn0004907,FBgn0010497,FBgn0014427,FBgn0026190,FBgn0027093,FBgn0031821,FBgn0032224,FBgn0034177,FBgn0034364,FBgn0034390,FBgn0035911,FBgn0036927,FBgn0036992,FBgn0037696,FBgn0039049,FBgn0039052,FBgn0039877,FBgn0042083,FBgn0259977,FBgn0264785,FBgn0275436
appendage development	53	0.048634	GO:0048736	FBgn0000117,FBgn0000711,FBgn0001124,FBgn0001987,FBgn0003205,FBgn0003317,FBgn0003502,FBgn0003975,FBgn0004198,FBgn0004837,FBgn0010341,FBgn0011591,FBgn0011648,FBgn0011655,FBgn0011766,FBgn0013718,FBgn0014010,FBgn0014020,FBgn0015569,FBgn0016076,FBgn0016693,FBgn0016797,FBgn0016977,FBgn0020261,FBgn0020493,FBgn0020513,FBgn0024244,FBgn0027621,FBgn0029831,FBgn0030334,FBgn0030608,FBgn0030870,FBgn0032230,FBg…
regulation of cell communication	83	0.0487389	GO:0010646	FBgn0000097,FBgn0000117,FBgn0000247,FBgn0000253,FBgn0000257,FBgn0000319,FBgn0000479,FBgn0000635,FBgn0000711,FBgn0001257,FBgn0002121,FBgn0002973,FBgn0003205,FBgn0003317,FBgn0003390,FBgn0003392,FBgn0003429,FBgn0003495,FBgn0004198,FBgn0004907,FBgn0011570,FBgn0011591,FBgn0012051,FBgn0014020,FBgn0015286,FBgn0015795,FBgn0015806,FBgn0016687,FBgn0016700,FBgn0016977,FBgn0020493,FBgn0022027,FBgn0024811,FBg…
regulation of signaling	82	0.04894	GO:0023051	FBgn0000097,FBgn0000117,FBgn0000247,FBgn0000253,FBgn0000257,FBgn0000319,FBgn0000479,FBgn0000635,FBgn0000711,FBgn0001257,FBgn0002121,FBgn0002973,FBgn0003205,FBgn0003317,FBgn0003390,FBgn0003392,FBgn0003429,FBgn0003495,FBgn0004198,FBgn0004907,FBgn0011570,FBgn0011591,FBgn0012051,FBgn0014020,FBgn0015286,FBgn0015795,FBgn0016687,FBgn0016700,FBgn0016977,FBgn0020493,FBgn0022027,FBgn0024811,FBgn0025637,FBg…
Molecular function
transmembrane transporter activity	122	3.80728e-08	GO:0022857	FBgn0001296,FBgn0003360,FBgn0003429,FBgn0003996,FBgn0004513,FBgn0004646,FBgn0010217,FBgn0010497,FBgn0010612,FBgn0011603,FBgn0011672,FBgn0013305,FBgn0015776,FBgn0015777,FBgn0015872,FBgn0016684,FBgn0019830,FBgn0019886,FBgn0025683,FBgn0026439,FBgn0027108,FBgn0027359,FBgn0028422,FBgn0028425,FBgn0028491,FBgn0028646,FBgn0028663,FBgn0028670,FBgn0028703,FBgn0029849,FBgn0029896,FBgn0029932,FBgn0030529,FBg…
transporter activity	131	5.69627e-07	GO:0005215	FBgn0001296,FBgn0003360,FBgn0003429,FBgn0003996,FBgn0004513,FBgn0004646,FBgn0010217,FBgn0010497,FBgn0010612,FBgn0011603,FBgn0011672,FBgn0013305,FBgn0015776,FBgn0015777,FBgn0015872,FBgn0016684,FBgn0019830,FBgn0019886,FBgn0025683,FBgn0026439,FBgn0027108,FBgn0027359,FBgn0028422,FBgn0028425,FBgn0028491,FBgn0028646,FBgn0028663,FBgn0028670,FBgn0028703,FBgn0029849,FBgn0029896,FBgn0029932,FBgn0030529,FBg…
catalytic activity	443	8.33196e-07	GO:0003824	FBgn0000032,FBgn0000052,FBgn0000064,FBgn0000455,FBgn0000479,FBgn0000536,FBgn0000711,FBgn0000721,FBgn0000723,FBgn0001089,FBgn0001092,FBgn0001105,FBgn0001114,FBgn0001124,FBgn0001128,FBgn0001145,FBgn0001149,FBgn0001987,FBgn0002567,FBgn0002569,FBgn0002570,FBgn0003071,FBgn0003074,FBgn0003089,FBgn0003137,FBgn0003162,FBgn0003205,FBgn0003308,FBgn0003317,FBgn0003392,FBgn0003502,FBgn0003748,FBgn0003890,FBg…
active transmembrane transporter activity	59	4.31957e-05	GO:0022804	FBgn0003360,FBgn0003996,FBgn0004513,FBgn0010217,FBgn0010497,FBgn0010612,FBgn0011603,FBgn0011672,FBgn0015776,FBgn0015777,FBgn0016684,FBgn0019830,FBgn0019886,FBgn0025683,FBgn0026439,FBgn0027359,FBgn0028491,FBgn0028663,FBgn0028670,FBgn0028703,FBgn0031220,FBgn0031449,FBgn0031516,FBgn0031645,FBgn0031734,FBgn0031998,FBgn0032026,FBgn0032167,FBgn0033443,FBgn0034081,FBgn0034136,FBgn0034716,FBgn0035968,FBg…
substrate-specific transmembrane transporter activity	95	0.000238482	GO:0022891	FBgn0001296,FBgn0003360,FBgn0003429,FBgn0010217,FBgn0010497,FBgn0010612,FBgn0011603,FBgn0011672,FBgn0013305,FBgn0015776,FBgn0015777,FBgn0015872,FBgn0016684,FBgn0019886,FBgn0026439,FBgn0027359,FBgn0028422,FBgn0028425,FBgn0028491,FBgn0028663,FBgn0028670,FBgn0028703,FBgn0029849,FBgn0029932,FBgn0030529,FBgn0030733,FBgn0030817,FBgn0031010,FBgn0031145,FBgn0031250,FBgn0031523,FBgn0031645,FBgn0031830,FBg…
hydrolase activity, acting on acid anhydrides, catalyzing transmembrane movement of substances	30	0.000495407	GO:0016820	FBgn0003996,FBgn0004513,FBgn0010217,FBgn0010612,FBgn0015776,FBgn0015777,FBgn0025683,FBgn0028663,FBgn0028670,FBgn0031220,FBgn0031449,FBgn0031516,FBgn0031734,FBgn0032026,FBgn0032167,FBgn0034081,FBgn0038740,FBgn0039244,FBgn0039594,FBgn0039644,FBgn0039645,FBgn0039890,FBgn0051121,FBgn0051793,FBgn0052000,FBgn0259214,FBgn0262511,FBgn0262736,FBgn0263316,FBgn0264494
substrate-specific transporter activity	99	0.000707234	GO:0022892	FBgn0001296,FBgn0003360,FBgn0003429,FBgn0010217,FBgn0010497,FBgn0010612,FBgn0011603,FBgn0011672,FBgn0013305,FBgn0015776,FBgn0015777,FBgn0015872,FBgn0016684,FBgn0019886,FBgn0026439,FBgn0027359,FBgn0028422,FBgn0028425,FBgn0028491,FBgn0028663,FBgn0028670,FBgn0028703,FBgn0029849,FBgn0029932,FBgn0030529,FBgn0030733,FBgn0030817,FBgn0031010,FBgn0031145,FBgn0031250,FBgn0031523,FBgn0031645,FBgn0031830,FBg…
ATPase activity, coupled to transmembrane movement of substances	30	0.000860386	GO:0042626	FBgn0003996,FBgn0004513,FBgn0010217,FBgn0010612,FBgn0015776,FBgn0015777,FBgn0025683,FBgn0028663,FBgn0028670,FBgn0031220,FBgn0031449,FBgn0031516,FBgn0031734,FBgn0032026,FBgn0032167,FBgn0034081,FBgn0038740,FBgn0039244,FBgn0039594,FBgn0039644,FBgn0039645,FBgn0039890,FBgn0051121,FBgn0051793,FBgn0052000,FBgn0259214,FBgn0262511,FBgn0262736,FBgn0263316,FBgn0264494
ATPase activity, coupled to movement of substances	30	0.00151086	GO:0043492	FBgn0003996,FBgn0004513,FBgn0010217,FBgn0010612,FBgn0015776,FBgn0015777,FBgn0025683,FBgn0028663,FBgn0028670,FBgn0031220,FBgn0031449,FBgn0031516,FBgn0031734,FBgn0032026,FBgn0032167,FBgn0034081,FBgn0038740,FBgn0039244,FBgn0039594,FBgn0039644,FBgn0039645,FBgn0039890,FBgn0051121,FBgn0051793,FBgn0052000,FBgn0259214,FBgn0262511,FBgn0262736,FBgn0263316,FBgn0264494
organic anion transmembrane transporter activity	25	0.00180696	GO:0008514	FBgn0001296,FBgn0003360,FBgn0010497,FBgn0026439,FBgn0028425,FBgn0029849,FBgn0030817,FBgn0031010,FBgn0032433,FBgn0033443,FBgn0033760,FBgn0034715,FBgn0034716,FBgn0036493,FBgn0036770,FBgn0036816,FBgn0038662,FBgn0039674,FBgn0039844,FBgn0039915,FBgn0041150,FBgn0050394,FBgn0051547,FBgn0259834,FBgn0263316
GTP binding	32	0.00194658	GO:0005525	FBgn0002567,FBgn0003205,FBgn0003392,FBgn0003890,FBgn0004926,FBgn0010341,FBgn0010348,FBgn0010391,FBgn0014009,FBgn0014010,FBgn0014011,FBgn0014020,FBgn0015286,FBgn0015372,FBgn0015789,FBgn0015790,FBgn0015794,FBgn0015795,FBgn0016693,FBgn0016700,FBgn0027375,FBgn0029959,FBgn0033272,FBgn0037551,FBgn0037647,FBgn0038473,FBgn0038947,FBgn0041191,FBgn0050158,FBgn0051118,FBgn0051159,FBgn0262518
guanyl ribonucleotide binding	32	0.00194658	GO:0032561	FBgn0002567,FBgn0003205,FBgn0003392,FBgn0003890,FBgn0004926,FBgn0010341,FBgn0010348,FBgn0010391,FBgn0014009,FBgn0014010,FBgn0014011,FBgn0014020,FBgn0015286,FBgn0015372,FBgn0015789,FBgn0015790,FBgn0015794,FBgn0015795,FBgn0016693,FBgn0016700,FBgn0027375,FBgn0029959,FBgn0033272,FBgn0037551,FBgn0037647,FBgn0038473,FBgn0038947,FBgn0041191,FBgn0050158,FBgn0051118,FBgn0051159,FBgn0262518
GTPase activity	30	0.00199984	GO:0003924	FBgn0001105,FBgn0002567,FBgn0003205,FBgn0003392,FBgn0003890,FBgn0010341,FBgn0010348,FBgn0010391,FBgn0014009,FBgn0014010,FBgn0014011,FBgn0014020,FBgn0015286,FBgn0015372,FBgn0015789,FBgn0015790,FBgn0015794,FBgn0015795,FBgn0016700,FBgn0027375,FBgn0028380,FBgn0029959,FBgn0033272,FBgn0037647,FBgn0038473,FBgn0038947,FBgn0041191,FBgn0051118,FBgn0051159,FBgn0262518
anion transmembrane transporter activity	34	0.00206674	GO:0008509	FBgn0001296,FBgn0003360,FBgn0010497,FBgn0016684,FBgn0026439,FBgn0028425,FBgn0029849,FBgn0030529,FBgn0030817,FBgn0031010,FBgn0031645,FBgn0032433,FBgn0033443,FBgn0033558,FBgn0033755,FBgn0033760,FBgn0034715,FBgn0034716,FBgn0036493,FBgn0036566,FBgn0036770,FBgn0036816,FBgn0038354,FBgn0038662,FBgn0039674,FBgn0039736,FBgn0039844,FBgn0039915,FBgn0041150,FBgn0050394,FBgn0051547,FBgn0250757,FBgn0259834,FBg…
primary active transmembrane transporter activity	32	0.0020873	GO:0015399	FBgn0003996,FBgn0004513,FBgn0010217,FBgn0010612,FBgn0015776,FBgn0015777,FBgn0025683,FBgn0027359,FBgn0028663,FBgn0028670,FBgn0031220,FBgn0031449,FBgn0031516,FBgn0031734,FBgn0032026,FBgn0032167,FBgn0034081,FBgn0036928,FBgn0038740,FBgn0039244,FBgn0039594,FBgn0039644,FBgn0039645,FBgn0039890,FBgn0051121,FBgn0051793,FBgn0052000,FBgn0259214,FBgn0262511,FBgn0262736,FBgn0263316,FBgn0264494
P-P-bond-hydrolysis-driven transmembrane transporter activity	32	0.0020873	GO:0015405	FBgn0003996,FBgn0004513,FBgn0010217,FBgn0010612,FBgn0015776,FBgn0015777,FBgn0025683,FBgn0027359,FBgn0028663,FBgn0028670,FBgn0031220,FBgn0031449,FBgn0031516,FBgn0031734,FBgn0032026,FBgn0032167,FBgn0034081,FBgn0036928,FBgn0038740,FBgn0039244,FBgn0039594,FBgn0039644,FBgn0039645,FBgn0039890,FBgn0051121,FBgn0051793,FBgn0052000,FBgn0259214,FBgn0262511,FBgn0262736,FBgn0263316,FBgn0264494
guanyl nucleotide binding	32	0.00223513	GO:0019001	FBgn0002567,FBgn0003205,FBgn0003392,FBgn0003890,FBgn0004926,FBgn0010341,FBgn0010348,FBgn0010391,FBgn0014009,FBgn0014010,FBgn0014011,FBgn0014020,FBgn0015286,FBgn0015372,FBgn0015789,FBgn0015790,FBgn0015794,FBgn0015795,FBgn0016693,FBgn0016700,FBgn0027375,FBgn0029959,FBgn0033272,FBgn0037551,FBgn0037647,FBgn0038473,FBgn0038947,FBgn0041191,FBgn0050158,FBgn0051118,FBgn0051159,FBgn0262518
purine nucleotide binding	100	0.0190351	GO:0017076	FBgn0000721,FBgn0000723,FBgn0002567,FBgn0003071,FBgn0003205,FBgn0003317,FBgn0003392,FBgn0003502,FBgn0003890,FBgn0003996,FBgn0004462,FBgn0004513,FBgn0004926,FBgn0005322,FBgn0005640,FBgn0010217,FBgn0010341,FBgn0010348,FBgn0010391,FBgn0011742,FBgn0011754,FBgn0014009,FBgn0014010,FBgn0014011,FBgn0014020,FBgn0015286,FBgn0015372,FBgn0015765,FBgn0015789,FBgn0015790,FBgn0015794,FBgn0015795,FBgn0015806,FBg…
ribonucleotide binding	100	0.0191253	GO:0032553	FBgn0000721,FBgn0000723,FBgn0002567,FBgn0003071,FBgn0003205,FBgn0003317,FBgn0003392,FBgn0003502,FBgn0003890,FBgn0003996,FBgn0004462,FBgn0004513,FBgn0004926,FBgn0005322,FBgn0005640,FBgn0010217,FBgn0010341,FBgn0010348,FBgn0010391,FBgn0011742,FBgn0011754,FBgn0014009,FBgn0014010,FBgn0014011,FBgn0014020,FBgn0015286,FBgn0015372,FBgn0015765,FBgn0015789,FBgn0015790,FBgn0015794,FBgn0015795,FBgn0015806,FBg…
hydrolase activity	204	0.0195539	GO:0016787	FBgn0000032,FBgn0000455,FBgn0000479,FBgn0000711,FBgn0001089,FBgn0001105,FBgn0001114,FBgn0001987,FBgn0002567,FBgn0002569,FBgn0002570,FBgn0003137,FBgn0003162,FBgn0003205,FBgn0003392,FBgn0003748,FBgn0003890,FBgn0003996,FBgn0004513,FBgn0005322,FBgn0010217,FBgn0010341,FBgn0010348,FBgn0010391,FBgn0010612,FBgn0011327,FBgn0011555,FBgn0012051,FBgn0013770,FBgn0014009,FBgn0014010,FBgn0014011,FBgn0014020,FBg…
purine nucleoside binding	99	0.0204855	GO:0001883	FBgn0000721,FBgn0000723,FBgn0002567,FBgn0003071,FBgn0003205,FBgn0003317,FBgn0003392,FBgn0003502,FBgn0003890,FBgn0003996,FBgn0004462,FBgn0004513,FBgn0004926,FBgn0005322,FBgn0005640,FBgn0010217,FBgn0010341,FBgn0010348,FBgn0010391,FBgn0011742,FBgn0011754,FBgn0014009,FBgn0014010,FBgn0014011,FBgn0014020,FBgn0015286,FBgn0015372,FBgn0015765,FBgn0015789,FBgn0015790,FBgn0015794,FBgn0015795,FBgn0015806,FBg…
purine ribonucleoside binding	99	0.0204855	GO:0032550	FBgn0000721,FBgn0000723,FBgn0002567,FBgn0003071,FBgn0003205,FBgn0003317,FBgn0003392,FBgn0003502,FBgn0003890,FBgn0003996,FBgn0004462,FBgn0004513,FBgn0004926,FBgn0005322,FBgn0005640,FBgn0010217,FBgn0010341,FBgn0010348,FBgn0010391,FBgn0011742,FBgn0011754,FBgn0014009,FBgn0014010,FBgn0014011,FBgn0014020,FBgn0015286,FBgn0015372,FBgn0015765,FBgn0015789,FBgn0015790,FBgn0015794,FBgn0015795,FBgn0015806,FBg…
purine ribonucleotide binding	99	0.0204855	GO:0032555	FBgn0000721,FBgn0000723,FBgn0002567,FBgn0003071,FBgn0003205,FBgn0003317,FBgn0003392,FBgn0003502,FBgn0003890,FBgn0003996,FBgn0004462,FBgn0004513,FBgn0004926,FBgn0005322,FBgn0005640,FBgn0010217,FBgn0010341,FBgn0010348,FBgn0010391,FBgn0011742,FBgn0011754,FBgn0014009,FBgn0014010,FBgn0014011,FBgn0014020,FBgn0015286,FBgn0015372,FBgn0015765,FBgn0015789,FBgn0015790,FBgn0015794,FBgn0015795,FBgn0015806,FBg…
purine ribonucleoside triphosphate binding	99	0.020505	GO:0035639	FBgn0000721,FBgn0000723,FBgn0002567,FBgn0003071,FBgn0003205,FBgn0003317,FBgn0003392,FBgn0003502,FBgn0003890,FBgn0003996,FBgn0004462,FBgn0004513,FBgn0004926,FBgn0005322,FBgn0005640,FBgn0010217,FBgn0010341,FBgn0010348,FBgn0010391,FBgn0011742,FBgn0011754,FBgn0014009,FBgn0014010,FBgn0014011,FBgn0014020,FBgn0015286,FBgn0015372,FBgn0015765,FBgn0015789,FBgn0015790,FBgn0015794,FBgn0015795,FBgn0015806,FBg…
ion transmembrane transporter activity	76	0.0205085	GO:0015075	FBgn0001296,FBgn0003360,FBgn0003429,FBgn0010217,FBgn0010497,FBgn0010612,FBgn0011603,FBgn0011672,FBgn0013305,FBgn0015776,FBgn0015777,FBgn0016684,FBgn0019886,FBgn0026439,FBgn0028422,FBgn0028425,FBgn0028663,FBgn0028670,FBgn0028703,FBgn0029849,FBgn0030529,FBgn0030733,FBgn0030817,FBgn0031010,FBgn0031645,FBgn0031830,FBgn0031998,FBgn0032433,FBgn0032451,FBgn0032706,FBgn0033443,FBgn0033558,FBgn0033755,FBg…
ribonucleoside binding	99	0.0207979	GO:0032549	FBgn0000721,FBgn0000723,FBgn0002567,FBgn0003071,FBgn0003205,FBgn0003317,FBgn0003392,FBgn0003502,FBgn0003890,FBgn0003996,FBgn0004462,FBgn0004513,FBgn0004926,FBgn0005322,FBgn0005640,FBgn0010217,FBgn0010341,FBgn0010348,FBgn0010391,FBgn0011742,FBgn0011754,FBgn0014009,FBgn0014010,FBgn0014011,FBgn0014020,FBgn0015286,FBgn0015372,FBgn0015765,FBgn0015789,FBgn0015790,FBgn0015794,FBgn0015795,FBgn0015806,FBg…
long-chain fatty acid-CoA ligase activity	5	0.0211068	GO:0004467	FBgn0027348,FBgn0028519,FBgn0031703,FBgn0036821,FBgn0263120
nucleoside binding	99	0.0211476	GO:0001882	FBgn0000721,FBgn0000723,FBgn0002567,FBgn0003071,FBgn0003205,FBgn0003317,FBgn0003392,FBgn0003502,FBgn0003890,FBgn0003996,FBgn0004462,FBgn0004513,FBgn0004926,FBgn0005322,FBgn0005640,FBgn0010217,FBgn0010341,FBgn0010348,FBgn0010391,FBgn0011742,FBgn0011754,FBgn0014009,FBgn0014010,FBgn0014011,FBgn0014020,FBgn0015286,FBgn0015372,FBgn0015765,FBgn0015789,FBgn0015790,FBgn0015794,FBgn0015795,FBgn0015806,FBg…
anion binding	125	0.0215883	GO:0043168	FBgn0000721,FBgn0000723,FBgn0001124,FBgn0002567,FBgn0003071,FBgn0003205,FBgn0003308,FBgn0003317,FBgn0003392,FBgn0003502,FBgn0003890,FBgn0003996,FBgn0004462,FBgn0004513,FBgn0004926,FBgn0005322,FBgn0005640,FBgn0010217,FBgn0010341,FBgn0010348,FBgn0010391,FBgn0011742,FBgn0011754,FBgn0014009,FBgn0014010,FBgn0014011,FBgn0014020,FBgn0014427,FBgn0015286,FBgn0015372,FBgn0015765,FBgn0015789,FBgn0015790,FBg…
carboxylic acid transmembrane transporter activity	19	0.0221066	GO:0046943	FBgn0001296,FBgn0010497,FBgn0026439,FBgn0028425,FBgn0030817,FBgn0031010,FBgn0033443,FBgn0033760,FBgn0036493,FBgn0036770,FBgn0036816,FBgn0038662,FBgn0039674,FBgn0039844,FBgn0039915,FBgn0041150,FBgn0050394,FBgn0051547,FBgn0259834
carbohydrate derivative binding	116	0.022929	GO:0097367	FBgn0000721,FBgn0000723,FBgn0002567,FBgn0003071,FBgn0003205,FBgn0003317,FBgn0003392,FBgn0003502,FBgn0003890,FBgn0003996,FBgn0004462,FBgn0004513,FBgn0004926,FBgn0005322,FBgn0005640,FBgn0010217,FBgn0010341,FBgn0010348,FBgn0010391,FBgn0011742,FBgn0011754,FBgn0014009,FBgn0014010,FBgn0014011,FBgn0014020,FBgn0015286,FBgn0015372,FBgn0015765,FBgn0015789,FBgn0015790,FBgn0015794,FBgn0015795,FBgn0015806,FBg…
organic acid transmembrane transporter activity	19	0.0261672	GO:0005342	FBgn0001296,FBgn0010497,FBgn0026439,FBgn0028425,FBgn0030817,FBgn0031010,FBgn0033443,FBgn0033760,FBgn0036493,FBgn0036770,FBgn0036816,FBgn0038662,FBgn0039674,FBgn0039844,FBgn0039915,FBgn0041150,FBgn0050394,FBgn0051547,FBgn0259834
metal ion transmembrane transporter activity	34	0.0365331	GO:0046873	FBgn0003429,FBgn0010497,FBgn0011603,FBgn0011672,FBgn0015776,FBgn0015777,FBgn0016684,FBgn0019886,FBgn0026439,FBgn0028703,FBgn0031645,FBgn0031998,FBgn0032451,FBgn0032706,FBgn0033443,FBgn0034136,FBgn0034489,FBgn0035113,FBgn0036299,FBgn0036461,FBgn0036770,FBgn0039081,FBgn0039915,FBgn0039941,FBgn0045073,FBgn0050181,FBgn0065110,FBgn0250757,FBgn0259214,FBgn0262516,FBgn0262593,FBgn0263220,FBgn0264255,FBg…
fatty acid ligase activity	5	0.0377393	GO:0015645	FBgn0027348,FBgn0028519,FBgn0031703,FBgn0036821,FBgn0263120
hydrolase activity, hydrolyzing O-glycosyl compounds	20	0.0379408	GO:0004553	FBgn0001089,FBgn0002569,FBgn0002570,FBgn0003748,FBgn0020415,FBgn0027611,FBgn0029765,FBgn0032069,FBgn0032192,FBgn0032253,FBgn0033296,FBgn0033297,FBgn0034165,FBgn0034582,FBgn0035813,FBgn0036659,FBgn0039634,FBgn0064237,FBgn0259170,FBgn0260746
monosaccharide transmembrane transporter activity	8	0.0392758	GO:0015145	FBgn0031523,FBgn0033047,FBgn0036316,FBgn0037386,FBgn0037387,FBgn0050035,FBgn0053281,FBgn0053282
ion binding	245	0.0441449	GO:0043167	FBgn0000253,FBgn0000455,FBgn0000721,FBgn0000723,FBgn0001114,FBgn0001124,FBgn0002567,FBgn0002569,FBgn0002570,FBgn0003071,FBgn0003137,FBgn0003205,FBgn0003231,FBgn0003308,FBgn0003317,FBgn0003392,FBgn0003502,FBgn0003890,FBgn0003996,FBgn0004462,FBgn0004513,FBgn0004914,FBgn0004926,FBgn0005322,FBgn0005640,FBgn0005642,FBgn0005670,FBgn0010217,FBgn0010341,FBgn0010348,FBgn0010391,FBgn0011742,FBgn0011754,FBg…
sugar transmembrane transporter activity	9	0.0449673	GO:0051119	FBgn0031523,FBgn0033047,FBgn0035968,FBgn0036316,FBgn0037386,FBgn0037387,FBgn0050035,FBgn0053281,FBgn0053282
cofactor binding	29	0.0462535	GO:0048037	FBgn0001092,FBgn0001124,FBgn0001128,FBgn0003308,FBgn0014427,FBgn0025456,FBgn0027291,FBgn0027572,FBgn0030718,FBgn0030737,FBgn0031813,FBgn0032350,FBgn0032889,FBgn0033079,FBgn0033451,FBgn0033769,FBgn0034173,FBgn0034390,FBgn0034432,FBgn0035848,FBgn0035911,FBgn0036117,FBgn0036927,FBgn0039112,FBgn0039827,FBgn0039909,FBgn0259977,FBgn0263782,FBgn0267823
Cellular component
membrane	295	1.27107e-09	GO:0016020	FBgn0000117,FBgn0000253,FBgn0000257,FBgn0000319,FBgn0000635,FBgn0000721,FBgn0000723,FBgn0001105,FBgn0001296,FBgn0001987,FBgn0002121,FBgn0002567,FBgn0003089,FBgn0003205,FBgn0003317,FBgn0003328,FBgn0003360,FBgn0003392,FBgn0003429,FBgn0003502,FBgn0003996,FBgn0004179,FBgn0004228,FBgn0004513,FBgn0004574,FBgn0004646,FBgn0004907,FBgn0005322,FBgn0005640,FBgn0005670,FBgn0010217,FBgn0010391,FBgn0010497,FBg…
lipid particle	48	4.26066e-08	GO:0005811	FBgn0000319,FBgn0001092,FBgn0001128,FBgn0002563,FBgn0002564,FBgn0003074,FBgn0003360,FBgn0005670,FBgn0010217,FBgn0010391,FBgn0010612,FBgn0014010,FBgn0015790,FBgn0015795,FBgn0016700,FBgn0025352,FBgn0025700,FBgn0025814,FBgn0027291,FBgn0027932,FBgn0028327,FBgn0028479,FBgn0028646,FBgn0029994,FBgn0030608,FBgn0031830,FBgn0033446,FBgn0033465,FBgn0033717,FBgn0033879,FBgn0034390,FBgn0034432,FBgn0035090,FBg…
ATPase dependent transmembrane transport complex	19	2.44829e-06	GO:0098533	FBgn0003996,FBgn0004513,FBgn0015776,FBgn0015777,FBgn0025683,FBgn0031220,FBgn0031449,FBgn0031516,FBgn0031734,FBgn0032026,FBgn0032167,FBgn0038740,FBgn0039244,FBgn0039594,FBgn0039890,FBgn0051121,FBgn0051793,FBgn0263316,FBgn0264494
ATP-binding cassette (ABC) transporter complex	17	3.75099e-06	GO:0043190	FBgn0003996,FBgn0004513,FBgn0025683,FBgn0031220,FBgn0031449,FBgn0031516,FBgn0031734,FBgn0032026,FBgn0032167,FBgn0038740,FBgn0039244,FBgn0039594,FBgn0039890,FBgn0051121,FBgn0051793,FBgn0263316,FBgn0264494
vacuole	24	4.33261e-05	GO:0005773	FBgn0000257,FBgn0000416,FBgn0001089,FBgn0002567,FBgn0003231,FBgn0013770,FBgn0015790,FBgn0027611,FBgn0028663,FBgn0028670,FBgn0029093,FBgn0029943,FBgn0032069,FBgn0032253,FBgn0032935,FBgn0034443,FBgn0037551,FBgn0038058,FBgn0040777,FBgn0052672,FBgn0260746,FBgn0262511,FBgn0262516,FBgn0262736
plasma membrane	119	4.5763e-05	GO:0005886	FBgn0000117,FBgn0000253,FBgn0000319,FBgn0000635,FBgn0000721,FBgn0000723,FBgn0001105,FBgn0001296,FBgn0001987,FBgn0002121,FBgn0003205,FBgn0003317,FBgn0003328,FBgn0003392,FBgn0003429,FBgn0003502,FBgn0003996,FBgn0004179,FBgn0004513,FBgn0004646,FBgn0004907,FBgn0005640,FBgn0010497,FBgn0010894,FBgn0011603,FBgn0011672,FBgn0013305,FBgn0014009,FBgn0014010,FBgn0014020,FBgn0014163,FBgn0015286,FBgn0015372,FBg…
transmembrane transporter complex	30	4.60641e-05	GO:1902495	FBgn0003429,FBgn0003996,FBgn0004513,FBgn0013305,FBgn0015776,FBgn0015777,FBgn0025683,FBgn0028422,FBgn0030733,FBgn0031220,FBgn0031449,FBgn0031516,FBgn0031734,FBgn0032026,FBgn0032167,FBgn0033558,FBgn0035113,FBgn0037975,FBgn0038740,FBgn0039244,FBgn0039594,FBgn0039890,FBgn0051121,FBgn0051793,FBgn0262516,FBgn0262593,FBgn0263220,FBgn0263316,FBgn0264255,FBgn0264494
transporter complex	30	4.71195e-05	GO:1990351	FBgn0003429,FBgn0003996,FBgn0004513,FBgn0013305,FBgn0015776,FBgn0015777,FBgn0025683,FBgn0028422,FBgn0030733,FBgn0031220,FBgn0031449,FBgn0031516,FBgn0031734,FBgn0032026,FBgn0032167,FBgn0033558,FBgn0035113,FBgn0037975,FBgn0038740,FBgn0039244,FBgn0039594,FBgn0039890,FBgn0051121,FBgn0051793,FBgn0262516,FBgn0262593,FBgn0263220,FBgn0263316,FBgn0264255,FBgn0264494
cell periphery	133	4.74468e-05	GO:0071944	FBgn0000117,FBgn0000253,FBgn0000256,FBgn0000319,FBgn0000635,FBgn0000721,FBgn0000723,FBgn0001105,FBgn0001296,FBgn0001301,FBgn0001987,FBgn0002121,FBgn0002973,FBgn0003205,FBgn0003317,FBgn0003328,FBgn0003392,FBgn0003429,FBgn0003502,FBgn0003996,FBgn0004179,FBgn0004513,FBgn0004646,FBgn0004907,FBgn0005640,FBgn0010341,FBgn0010497,FBgn0010894,FBgn0011603,FBgn0011672,FBgn0013305,FBgn0013718,FBgn0014009,FBg…
plasma membrane protein complex	36	5.63727e-05	GO:0098797	FBgn0000117,FBgn0000319,FBgn0001105,FBgn0003328,FBgn0003429,FBgn0003996,FBgn0004513,FBgn0013305,FBgn0015776,FBgn0015777,FBgn0025683,FBgn0028422,FBgn0028663,FBgn0028670,FBgn0031220,FBgn0031449,FBgn0031516,FBgn0031734,FBgn0032026,FBgn0032167,FBgn0033558,FBgn0037975,FBgn0038740,FBgn0039244,FBgn0039594,FBgn0039890,FBgn0043012,FBgn0051121,FBgn0051793,FBgn0262511,FBgn0262593,FBgn0262736,FBgn0263220,FBg…
vesicle	38	8.53681e-05	GO:0031982	FBgn0000032,FBgn0000117,FBgn0000319,FBgn0002121,FBgn0002567,FBgn0003996,FBgn0004179,FBgn0004574,FBgn0014009,FBgn0014010,FBgn0015372,FBgn0015614,FBgn0015789,FBgn0015790,FBgn0015794,FBgn0015795,FBgn0016700,FBgn0016797,FBgn0027561,FBgn0029830,FBgn0029959,FBgn0033313,FBgn0035533,FBgn0035968,FBgn0036819,FBgn0038071,FBgn0038463,FBgn0038947,FBgn0043012,FBgn0045823,FBgn0051072,FBgn0051118,FBgn0083228,FBg…
membrane part	205	0.000142745	GO:0044425	FBgn0000117,FBgn0000257,FBgn0000319,FBgn0000635,FBgn0000723,FBgn0001105,FBgn0001296,FBgn0001987,FBgn0002121,FBgn0003089,FBgn0003317,FBgn0003328,FBgn0003360,FBgn0003429,FBgn0003996,FBgn0004228,FBgn0004513,FBgn0004574,FBgn0004646,FBgn0010217,FBgn0010391,FBgn0010497,FBgn0010612,FBgn0010894,FBgn0011591,FBgn0011603,FBgn0011672,FBgn0011705,FBgn0013305,FBgn0013685,FBgn0014020,FBgn0015229,FBgn0015776,FBg…
lytic vacuole	15	0.000293254	GO:0000323	FBgn0000257,FBgn0000416,FBgn0001089,FBgn0002567,FBgn0013770,FBgn0027611,FBgn0029093,FBgn0032069,FBgn0032253,FBgn0034443,FBgn0037551,FBgn0040777,FBgn0052672,FBgn0260746,FBgn0262516
lysosome	15	0.000293254	GO:0005764	FBgn0000257,FBgn0000416,FBgn0001089,FBgn0002567,FBgn0013770,FBgn0027611,FBgn0029093,FBgn0032069,FBgn0032253,FBgn0034443,FBgn0037551,FBgn0040777,FBgn0052672,FBgn0260746,FBgn0262516
cytoplasm	327	0.00095357	GO:0005737	FBgn0000064,FBgn0000097,FBgn0000117,FBgn0000253,FBgn0000256,FBgn0000257,FBgn0000319,FBgn0000416,FBgn0000536,FBgn0000635,FBgn0000711,FBgn0000721,FBgn0000723,FBgn0001089,FBgn0001092,FBgn0001124,FBgn0001128,FBgn0001137,FBgn0001145,FBgn0001149,FBgn0001291,FBgn0001301,FBgn0002121,FBgn0002567,FBgn0002973,FBgn0003071,FBgn0003074,FBgn0003089,FBgn0003162,FBgn0003231,FBgn0003308,FBgn0003328,FBgn0003360,FBg…
integral component of membrane	157	0.000972918	GO:0016021	FBgn0000635,FBgn0001296,FBgn0001987,FBgn0003089,FBgn0003317,FBgn0003328,FBgn0003360,FBgn0003429,FBgn0003996,FBgn0004228,FBgn0004513,FBgn0004646,FBgn0010497,FBgn0010894,FBgn0011591,FBgn0011603,FBgn0011672,FBgn0011705,FBgn0013305,FBgn0015229,FBgn0015776,FBgn0015777,FBgn0015872,FBgn0016684,FBgn0016797,FBgn0019830,FBgn0023000,FBgn0024992,FBgn0025595,FBgn0025632,FBgn0025683,FBgn0025700,FBgn0025936,FBg…
fusome	12	0.00099413	GO:0045169	FBgn0000416,FBgn0013770,FBgn0015790,FBgn0027579,FBgn0028327,FBgn0053113,FBgn0086357,FBgn0086656,FBgn0260934,FBgn0262736,FBgn0263289,FBgn0263391
intrinsic component of membrane	158	0.00109872	GO:0031224	FBgn0000635,FBgn0001296,FBgn0001987,FBgn0003089,FBgn0003317,FBgn0003328,FBgn0003360,FBgn0003429,FBgn0003996,FBgn0004228,FBgn0004513,FBgn0004646,FBgn0010497,FBgn0010894,FBgn0011591,FBgn0011603,FBgn0011672,FBgn0011705,FBgn0013305,FBgn0015229,FBgn0015776,FBgn0015777,FBgn0015872,FBgn0016684,FBgn0016797,FBgn0019830,FBgn0023000,FBgn0024992,FBgn0025595,FBgn0025632,FBgn0025683,FBgn0025700,FBgn0025936,FBg…
occluding junction	12	0.00158905	GO:0070160	FBgn0001987,FBgn0002121,FBgn0004513,FBgn0010894,FBgn0015777,FBgn0030870,FBgn0031904,FBgn0033032,FBgn0036299,FBgn0259978,FBgn0263289,FBgn0266409
septate junction	11	0.00334349	GO:0005918	FBgn0001987,FBgn0002121,FBgn0004513,FBgn0010894,FBgn0015777,FBgn0030870,FBgn0033032,FBgn0036299,FBgn0259978,FBgn0263289,FBgn0266409
membrane protein complex	68	0.00934318	GO:0098796	FBgn0000117,FBgn0000257,FBgn0000319,FBgn0001105,FBgn0003328,FBgn0003429,FBgn0003996,FBgn0004513,FBgn0010217,FBgn0010391,FBgn0010612,FBgn0013305,FBgn0013685,FBgn0015776,FBgn0015777,FBgn0022027,FBgn0024980,FBgn0025683,FBgn0025700,FBgn0027359,FBgn0027605,FBgn0028327,FBgn0028422,FBgn0028663,FBgn0028670,FBgn0030718,FBgn0030733,FBgn0031021,FBgn0031220,FBgn0031449,FBgn0031516,FBgn0031684,FBgn0031734,FBg…
synapse	33	0.00941116	GO:0045202	FBgn0000319,FBgn0000635,FBgn0001987,FBgn0002121,FBgn0002567,FBgn0003392,FBgn0004179,FBgn0004574,FBgn0014010,FBgn0015372,FBgn0015614,FBgn0015789,FBgn0015790,FBgn0015795,FBgn0015806,FBgn0026439,FBgn0028422,FBgn0029830,FBgn0029959,FBgn0033313,FBgn0035533,FBgn0036819,FBgn0038320,FBgn0043012,FBgn0051118,FBgn0083228,FBgn0259824,FBgn0260934,FBgn0261822,FBgn0262518,FBgn0263289,FBgn0264607,FBgn0266719
apical junction complex	14	0.00959237	GO:0043296	FBgn0000117,FBgn0001987,FBgn0002121,FBgn0004513,FBgn0010894,FBgn0015777,FBgn0030870,FBgn0031904,FBgn0032230,FBgn0033032,FBgn0036299,FBgn0259978,FBgn0263289,FBgn0266409
cell junction	24	0.0386266	GO:0030054	FBgn0000117,FBgn0000723,FBgn0001987,FBgn0002121,FBgn0003328,FBgn0004513,FBgn0004646,FBgn0010894,FBgn0011570,FBgn0015777,FBgn0027108,FBgn0030870,FBgn0031904,FBgn0032230,FBgn0033032,FBgn0033504,FBgn0034110,FBgn0036299,FBgn0052528,FBgn0259978,FBgn0261574,FBgn0261986,FBgn0263289,FBgn0266409
germline ring canal	8	0.0396909	GO:0045172	FBgn0001301,FBgn0003502,FBgn0004907,FBgn0027579,FBgn0045823,FBgn0260934,FBgn0263391,FBgn0263593
organelle membrane	64	0.0408191	GO:0031090	FBgn0000319,FBgn0003360,FBgn0004574,FBgn0004907,FBgn0005322,FBgn0010217,FBgn0010391,FBgn0010612,FBgn0011591,FBgn0013685,FBgn0015795,FBgn0019830,FBgn0019886,FBgn0022027,FBgn0025700,FBgn0025814,FBgn0027359,FBgn0027579,FBgn0027605,FBgn0028327,FBgn0028646,FBgn0028663,FBgn0028670,FBgn0030718,FBgn0030733,FBgn0031021,FBgn0031684,FBgn0031830,FBgn0032234,FBgn0032935,FBgn0033465,FBgn0034058,FBgn0034081,FBg…

## Sheet: in situ -CE - GO
GO term analysis of D. subobscura contigs associated with negative clinal expression in local "in situ" environment. We used the Flymine database (release 41.0), p-values are adjusted using a Benjamini-Hochberg test correction.
GO term	n. of genes	p-adj	GO id	D.melanogaster homologs
Biological process
microtubule-based movement	28	0.0034456	GO:0007018	FBgn0000352,FBgn0002924,FBgn0002948,FBgn0004379,FBgn0004380,FBgn0011606,FBgn0011692,FBgn0013809,FBgn0013811,FBgn0013813,FBgn0023096,FBgn0028858,FBgn0033243,FBgn0034566,FBgn0034824,FBgn0035009,FBgn0035581,FBgn0036195,FBgn0036882,FBgn0037254,FBgn0037726,FBgn0037962,FBgn0038816,FBgn0039140,FBgn0039246,FBgn0039510,FBgn0040281,FBgn0063261,FBgn0262872
cellular protein modification process	128	0.0399753	GO:0006464	FBgn0000139,FBgn0000212,FBgn0000442,FBgn0000723,FBgn0001086,FBgn0002466,FBgn0002673,FBgn0002936,FBgn0003079,FBgn0003330,FBgn0003366,FBgn0004839,FBgn0004907,FBgn0004956,FBgn0005632,FBgn0005778,FBgn0010602,FBgn0011573,FBgn0014868,FBgn0015300,FBgn0015402,FBgn0015625,FBgn0016641,FBgn0017418,FBgn0020440,FBgn0022382,FBgn0023216,FBgn0024227,FBgn0024245,FBgn0025674,FBgn0025702,FBgn0026064,FBgn0026080,FBg…
protein modification process	128	0.0399753	GO:0036211	FBgn0000139,FBgn0000212,FBgn0000442,FBgn0000723,FBgn0001086,FBgn0002466,FBgn0002673,FBgn0002936,FBgn0003079,FBgn0003330,FBgn0003366,FBgn0004839,FBgn0004907,FBgn0004956,FBgn0005632,FBgn0005778,FBgn0010602,FBgn0011573,FBgn0014868,FBgn0015300,FBgn0015402,FBgn0015625,FBgn0016641,FBgn0017418,FBgn0020440,FBgn0022382,FBgn0023216,FBgn0024227,FBgn0024245,FBgn0025674,FBgn0025702,FBgn0026064,FBgn0026080,FBg…
Molecular function
microtubule motor activity	17	0.00158929	GO:0003777	FBgn0000352,FBgn0002924,FBgn0002948,FBgn0004379,FBgn0004380,FBgn0011606,FBgn0011692,FBgn0013809,FBgn0013811,FBgn0013813,FBgn0023096,FBgn0034824,FBgn0035581,FBgn0037254,FBgn0037726,FBgn0039246,FBgn0039510
oxidoreductase activity, acting on single donors with incorporation of molecular oxygen	13	0.0016847	GO:0016701	FBgn0002937,FBgn0035839,FBgn0036793,FBgn0036795,FBgn0039616,FBgn0040528,FBgn0042182,FBgn0051014,FBgn0051016,FBgn0051017,FBgn0051021,FBgn0052199,FBgn0085374
peptidyl-proline 4-dioxygenase activity	11	0.00179951	GO:0031545	FBgn0036793,FBgn0036795,FBgn0039616,FBgn0040528,FBgn0042182,FBgn0051014,FBgn0051016,FBgn0051017,FBgn0051021,FBgn0052199,FBgn0085374
small molecule binding	135	0.00221526	GO:0036094	FBgn0000212,FBgn0000352,FBgn0000442,FBgn0000723,FBgn0001220,FBgn0002174,FBgn0002466,FBgn0002774,FBgn0002924,FBgn0002948,FBgn0003071,FBgn0003079,FBgn0003366,FBgn0003742,FBgn0003889,FBgn0004379,FBgn0004380,FBgn0004435,FBgn0004575,FBgn0004839,FBgn0004882,FBgn0010772,FBgn0011606,FBgn0011676,FBgn0011692,FBgn0011742,FBgn0013809,FBgn0013813,FBgn0014189,FBgn0015402,FBgn0020369,FBgn0020440,FBgn0020653,FBg…
oxidoreductase activity, acting on single donors with incorporation of molecular oxygen, incorporation of two atoms of oxygen	13	0.00224865	GO:0016702	FBgn0002937,FBgn0035839,FBgn0036793,FBgn0036795,FBgn0039616,FBgn0040528,FBgn0042182,FBgn0051014,FBgn0051016,FBgn0051017,FBgn0051021,FBgn0052199,FBgn0085374
procollagen-proline 4-dioxygenase activity	11	0.00230247	GO:0004656	FBgn0036793,FBgn0036795,FBgn0039616,FBgn0040528,FBgn0042182,FBgn0051014,FBgn0051016,FBgn0051017,FBgn0051021,FBgn0052199,FBgn0085374
procollagen-proline dioxygenase activity	11	0.00230247	GO:0019798	FBgn0036793,FBgn0036795,FBgn0039616,FBgn0040528,FBgn0042182,FBgn0051014,FBgn0051016,FBgn0051017,FBgn0051021,FBgn0052199,FBgn0085374
peptidyl-proline dioxygenase activity	11	0.00235334	GO:0031543	FBgn0036793,FBgn0036795,FBgn0039616,FBgn0040528,FBgn0042182,FBgn0051014,FBgn0051016,FBgn0051017,FBgn0051021,FBgn0052199,FBgn0085374
motor activity	20	0.00294302	GO:0003774	FBgn0000352,FBgn0002924,FBgn0002948,FBgn0004379,FBgn0004380,FBgn0011606,FBgn0011692,FBgn0013809,FBgn0013811,FBgn0013813,FBgn0023096,FBgn0034106,FBgn0034566,FBgn0034824,FBgn0035581,FBgn0036195,FBgn0037254,FBgn0037726,FBgn0039246,FBgn0039510
adenyl nucleotide binding	82	0.00309903	GO:0030554	FBgn0000212,FBgn0000352,FBgn0000442,FBgn0000723,FBgn0001220,FBgn0002174,FBgn0002466,FBgn0002774,FBgn0002924,FBgn0002948,FBgn0003071,FBgn0003079,FBgn0003366,FBgn0004379,FBgn0004380,FBgn0004575,FBgn0004839,FBgn0011606,FBgn0011692,FBgn0011742,FBgn0013809,FBgn0013813,FBgn0014189,FBgn0015402,FBgn0020369,FBgn0020440,FBgn0022787,FBgn0023096,FBgn0024227,FBgn0024245,FBgn0025702,FBgn0026064,FBgn0026761,FBg…
adenyl ribonucleotide binding	82	0.00318456	GO:0032559	FBgn0000212,FBgn0000352,FBgn0000442,FBgn0000723,FBgn0001220,FBgn0002174,FBgn0002466,FBgn0002774,FBgn0002924,FBgn0002948,FBgn0003071,FBgn0003079,FBgn0003366,FBgn0004379,FBgn0004380,FBgn0004575,FBgn0004839,FBgn0011606,FBgn0011692,FBgn0011742,FBgn0013809,FBgn0013813,FBgn0014189,FBgn0015402,FBgn0020369,FBgn0020440,FBgn0022787,FBgn0023096,FBgn0024227,FBgn0024245,FBgn0025702,FBgn0026064,FBgn0026761,FBg…
ATP binding	82	0.00329893	GO:0005524	FBgn0000212,FBgn0000352,FBgn0000442,FBgn0000723,FBgn0001220,FBgn0002174,FBgn0002466,FBgn0002774,FBgn0002924,FBgn0002948,FBgn0003071,FBgn0003079,FBgn0003366,FBgn0004379,FBgn0004380,FBgn0004575,FBgn0004839,FBgn0011606,FBgn0011692,FBgn0011742,FBgn0013809,FBgn0013813,FBgn0014189,FBgn0015402,FBgn0020369,FBgn0020440,FBgn0022787,FBgn0023096,FBgn0024227,FBgn0024245,FBgn0025702,FBgn0026064,FBgn0026761,FBg…
L-ascorbic acid binding	10	0.00620265	GO:0031418	FBgn0036793,FBgn0036795,FBgn0039616,FBgn0040528,FBgn0042182,FBgn0051014,FBgn0051016,FBgn0051017,FBgn0052199,FBgn0085374
nucleotide binding	123	0.00925427	GO:0000166	FBgn0000212,FBgn0000352,FBgn0000442,FBgn0000723,FBgn0001220,FBgn0002174,FBgn0002466,FBgn0002774,FBgn0002924,FBgn0002948,FBgn0003071,FBgn0003079,FBgn0003366,FBgn0003742,FBgn0003889,FBgn0004379,FBgn0004380,FBgn0004435,FBgn0004575,FBgn0004839,FBgn0004882,FBgn0010772,FBgn0011606,FBgn0011676,FBgn0011692,FBgn0011742,FBgn0013809,FBgn0013813,FBgn0014189,FBgn0015402,FBgn0020369,FBgn0020440,FBgn0020653,FBg…
nucleoside phosphate binding	123	0.00925427	GO:1901265	FBgn0000212,FBgn0000352,FBgn0000442,FBgn0000723,FBgn0001220,FBgn0002174,FBgn0002466,FBgn0002774,FBgn0002924,FBgn0002948,FBgn0003071,FBgn0003079,FBgn0003366,FBgn0003742,FBgn0003889,FBgn0004379,FBgn0004380,FBgn0004435,FBgn0004575,FBgn0004839,FBgn0004882,FBgn0010772,FBgn0011606,FBgn0011676,FBgn0011692,FBgn0011742,FBgn0013809,FBgn0013813,FBgn0014189,FBgn0015402,FBgn0020369,FBgn0020440,FBgn0020653,FBg…
protein complex binding	29	0.0154764	GO:0032403	FBgn0000140,FBgn0000256,FBgn0000352,FBgn0002924,FBgn0002948,FBgn0003475,FBgn0004379,FBgn0004380,FBgn0004435,FBgn0010583,FBgn0011606,FBgn0011692,FBgn0013765,FBgn0015008,FBgn0027596,FBgn0030753,FBgn0031187,FBgn0034824,FBgn0035638,FBgn0038223,FBgn0039246,FBgn0039250,FBgn0039257,FBgn0044047,FBgn0052392,FBgn0261387,FBgn0262519,FBgn0263197,FBgn0265935
dioxygenase activity	14	0.015821	GO:0051213	FBgn0002937,FBgn0032259,FBgn0035839,FBgn0036793,FBgn0036795,FBgn0039616,FBgn0040528,FBgn0042182,FBgn0051014,FBgn0051016,FBgn0051017,FBgn0051021,FBgn0052199,FBgn0085374
ion binding	233	0.0244534	GO:0043167	FBgn0000139,FBgn0000212,FBgn0000352,FBgn0000442,FBgn0000449,FBgn0000454,FBgn0000723,FBgn0001185,FBgn0001220,FBgn0002174,FBgn0002466,FBgn0002774,FBgn0002924,FBgn0002948,FBgn0003071,FBgn0003079,FBgn0003090,FBgn0003137,FBgn0003330,FBgn0003366,FBgn0003612,FBgn0003870,FBgn0003889,FBgn0004379,FBgn0004380,FBgn0004435,FBgn0004575,FBgn0004839,FBgn0004861,FBgn0004865,FBgn0011606,FBgn0011676,FBgn0011692,FBg…
ribonucleotide binding	94	0.0253001	GO:0032553	FBgn0000212,FBgn0000352,FBgn0000442,FBgn0000723,FBgn0001220,FBgn0002174,FBgn0002466,FBgn0002774,FBgn0002924,FBgn0002948,FBgn0003071,FBgn0003079,FBgn0003366,FBgn0003889,FBgn0004379,FBgn0004380,FBgn0004435,FBgn0004575,FBgn0004839,FBgn0011606,FBgn0011676,FBgn0011692,FBgn0011742,FBgn0013809,FBgn0013813,FBgn0014189,FBgn0015402,FBgn0020369,FBgn0020440,FBgn0022787,FBgn0023096,FBgn0024227,FBgn0024245,FBg…
manganese ion binding	7	0.0302663	GO:0030145	FBgn0000454,FBgn0033860,FBgn0034132,FBgn0040493,FBgn0045770,FBgn0052351,FBgn0259795
microtubule binding	19	0.0362228	GO:0008017	FBgn0000140,FBgn0000256,FBgn0000352,FBgn0002924,FBgn0002948,FBgn0003475,FBgn0004379,FBgn0004380,FBgn0011606,FBgn0011692,FBgn0013765,FBgn0027596,FBgn0034824,FBgn0035638,FBgn0039246,FBgn0039250,FBgn0052392,FBgn0261387,FBgn0263197
purine ribonucleoside triphosphate binding	91	0.0441924	GO:0035639	FBgn0000212,FBgn0000352,FBgn0000442,FBgn0000723,FBgn0001220,FBgn0002174,FBgn0002466,FBgn0002774,FBgn0002924,FBgn0002948,FBgn0003071,FBgn0003079,FBgn0003366,FBgn0003889,FBgn0004379,FBgn0004380,FBgn0004435,FBgn0004575,FBgn0004839,FBgn0011606,FBgn0011692,FBgn0011742,FBgn0013809,FBgn0013813,FBgn0014189,FBgn0015402,FBgn0020369,FBgn0020440,FBgn0022787,FBgn0023096,FBgn0024227,FBgn0024245,FBgn0025702,FBg…
purine nucleoside binding	91	0.0442855	GO:0001883	FBgn0000212,FBgn0000352,FBgn0000442,FBgn0000723,FBgn0001220,FBgn0002174,FBgn0002466,FBgn0002774,FBgn0002924,FBgn0002948,FBgn0003071,FBgn0003079,FBgn0003366,FBgn0003889,FBgn0004379,FBgn0004380,FBgn0004435,FBgn0004575,FBgn0004839,FBgn0011606,FBgn0011692,FBgn0011742,FBgn0013809,FBgn0013813,FBgn0014189,FBgn0015402,FBgn0020369,FBgn0020440,FBgn0022787,FBgn0023096,FBgn0024227,FBgn0024245,FBgn0025702,FBg…
purine ribonucleoside binding	91	0.0442855	GO:0032550	FBgn0000212,FBgn0000352,FBgn0000442,FBgn0000723,FBgn0001220,FBgn0002174,FBgn0002466,FBgn0002774,FBgn0002924,FBgn0002948,FBgn0003071,FBgn0003079,FBgn0003366,FBgn0003889,FBgn0004379,FBgn0004380,FBgn0004435,FBgn0004575,FBgn0004839,FBgn0011606,FBgn0011692,FBgn0011742,FBgn0013809,FBgn0013813,FBgn0014189,FBgn0015402,FBgn0020369,FBgn0020440,FBgn0022787,FBgn0023096,FBgn0024227,FBgn0024245,FBgn0025702,FBg…
purine ribonucleotide binding	91	0.0442855	GO:0032555	FBgn0000212,FBgn0000352,FBgn0000442,FBgn0000723,FBgn0001220,FBgn0002174,FBgn0002466,FBgn0002774,FBgn0002924,FBgn0002948,FBgn0003071,FBgn0003079,FBgn0003366,FBgn0003889,FBgn0004379,FBgn0004380,FBgn0004435,FBgn0004575,FBgn0004839,FBgn0011606,FBgn0011692,FBgn0011742,FBgn0013809,FBgn0013813,FBgn0014189,FBgn0015402,FBgn0020369,FBgn0020440,FBgn0022787,FBgn0023096,FBgn0024227,FBgn0024245,FBgn0025702,FBg…
catalytic activity	386	0.0445923	GO:0003824	FBgn0000212,FBgn0000352,FBgn0000442,FBgn0000449,FBgn0000454,FBgn0000723,FBgn0001086,FBgn0001220,FBgn0001258,FBgn0002036,FBgn0002466,FBgn0002673,FBgn0002774,FBgn0002781,FBgn0002901,FBgn0002924,FBgn0002936,FBgn0002937,FBgn0002948,FBgn0003071,FBgn0003079,FBgn0003089,FBgn0003116,FBgn0003137,FBgn0003330,FBgn0003358,FBgn0003366,FBgn0003889,FBgn0004379,FBgn0004380,FBgn0004391,FBgn0004435,FBgn0004575,FBg…
macromolecular complex binding	44	0.0449927	GO:0044877	FBgn0000140,FBgn0000256,FBgn0000352,FBgn0002774,FBgn0002781,FBgn0002924,FBgn0002948,FBgn0003475,FBgn0003870,FBgn0004379,FBgn0004380,FBgn0004435,FBgn0004861,FBgn0010583,FBgn0011606,FBgn0011692,FBgn0011741,FBgn0013765,FBgn0015008,FBgn0027596,FBgn0030082,FBgn0030753,FBgn0031187,FBgn0034824,FBgn0034878,FBgn0035638,FBgn0037027,FBgn0037675,FBgn0038223,FBgn0039124,FBgn0039246,FBgn0039250,FBgn0039257,FBg…
ribonucleoside binding	91	0.0452527	GO:0032549	FBgn0000212,FBgn0000352,FBgn0000442,FBgn0000723,FBgn0001220,FBgn0002174,FBgn0002466,FBgn0002774,FBgn0002924,FBgn0002948,FBgn0003071,FBgn0003079,FBgn0003366,FBgn0003889,FBgn0004379,FBgn0004380,FBgn0004435,FBgn0004575,FBgn0004839,FBgn0011606,FBgn0011692,FBgn0011742,FBgn0013809,FBgn0013813,FBgn0014189,FBgn0015402,FBgn0020369,FBgn0020440,FBgn0022787,FBgn0023096,FBgn0024227,FBgn0024245,FBgn0025702,FBg…
oxidoreductase activity, acting on paired donors, with incorporation or reduction of molecular oxygen, 2-oxoglutarate as one donor, and incorporation of one atom each of oxygen into both donors	12	0.0454473	GO:0016706	FBgn0032259,FBgn0036793,FBgn0036795,FBgn0039616,FBgn0040528,FBgn0042182,FBgn0051014,FBgn0051016,FBgn0051017,FBgn0051021,FBgn0052199,FBgn0085374
nucleoside binding	91	0.0475778	GO:0001882	FBgn0000212,FBgn0000352,FBgn0000442,FBgn0000723,FBgn0001220,FBgn0002174,FBgn0002466,FBgn0002774,FBgn0002924,FBgn0002948,FBgn0003071,FBgn0003079,FBgn0003366,FBgn0003889,FBgn0004379,FBgn0004380,FBgn0004435,FBgn0004575,FBgn0004839,FBgn0011606,FBgn0011692,FBgn0011742,FBgn0013809,FBgn0013813,FBgn0014189,FBgn0015402,FBgn0020369,FBgn0020440,FBgn0022787,FBgn0023096,FBgn0024227,FBgn0024245,FBgn0025702,FBg…
purine nucleotide binding	91	0.0475778	GO:0017076	FBgn0000212,FBgn0000352,FBgn0000442,FBgn0000723,FBgn0001220,FBgn0002174,FBgn0002466,FBgn0002774,FBgn0002924,FBgn0002948,FBgn0003071,FBgn0003079,FBgn0003366,FBgn0003889,FBgn0004379,FBgn0004380,FBgn0004435,FBgn0004575,FBgn0004839,FBgn0011606,FBgn0011692,FBgn0011742,FBgn0013809,FBgn0013813,FBgn0014189,FBgn0015402,FBgn0020369,FBgn0020440,FBgn0022787,FBgn0023096,FBgn0024227,FBgn0024245,FBgn0025702,FBg…
Cellular component
microtubule cytoskeleton	73	0.000138877	GO:0015630	FBgn0000140,FBgn0000352,FBgn0001086,FBgn0001220,FBgn0002673,FBgn0002924,FBgn0002948,FBgn0003889,FBgn0004379,FBgn0004380,FBgn0004907,FBgn0011606,FBgn0011692,FBgn0013732,FBgn0013765,FBgn0013809,FBgn0013811,FBgn0013813,FBgn0014189,FBgn0015600,FBgn0020369,FBgn0020653,FBgn0021768,FBgn0022943,FBgn0023096,FBgn0024227,FBgn0026326,FBgn0027496,FBgn0027596,FBgn0028858,FBgn0031191,FBgn0031575,FBgn0032104,FBg…
dynein complex	16	0.000223565	GO:0030286	FBgn0013809,FBgn0013811,FBgn0013813,FBgn0023096,FBgn0028858,FBgn0033243,FBgn0034566,FBgn0035009,FBgn0035581,FBgn0036195,FBgn0037254,FBgn0037726,FBgn0037962,FBgn0039070,FBgn0039510,FBgn0063261
cytoskeletal part	80	0.000388626	GO:0044430	FBgn0000140,FBgn0000256,FBgn0000352,FBgn0001086,FBgn0001220,FBgn0002466,FBgn0002673,FBgn0002924,FBgn0002948,FBgn0003510,FBgn0003889,FBgn0004379,FBgn0004380,FBgn0004907,FBgn0011606,FBgn0011692,FBgn0011742,FBgn0011743,FBgn0013732,FBgn0013765,FBgn0013809,FBgn0013811,FBgn0013813,FBgn0014189,FBgn0015600,FBgn0020369,FBgn0020653,FBgn0021768,FBgn0022943,FBgn0023096,FBgn0024227,FBgn0026326,FBgn0027496,FBg…
protein complex	222	0.000537456	GO:0043234	FBgn0000038,FBgn0000139,FBgn0000140,FBgn0000212,FBgn0000256,FBgn0000352,FBgn0001086,FBgn0001087,FBgn0001220,FBgn0001263,FBgn0002774,FBgn0002924,FBgn0002948,FBgn0003009,FBgn0003071,FBgn0003330,FBgn0003510,FBgn0003870,FBgn0003889,FBgn0004372,FBgn0004379,FBgn0004380,FBgn0004391,FBgn0004435,FBgn0004619,FBgn0004861,FBgn0004896,FBgn0004907,FBgn0010280,FBgn0010590,FBgn0010602,FBgn0011289,FBgn0011569,FBg…
cytoskeleton	82	0.00121076	GO:0005856	FBgn0000140,FBgn0000256,FBgn0000352,FBgn0001086,FBgn0001220,FBgn0002466,FBgn0002673,FBgn0002924,FBgn0002948,FBgn0003510,FBgn0003889,FBgn0004379,FBgn0004380,FBgn0004907,FBgn0011606,FBgn0011692,FBgn0011742,FBgn0011743,FBgn0013732,FBgn0013765,FBgn0013809,FBgn0013811,FBgn0013813,FBgn0014189,FBgn0015600,FBgn0020369,FBgn0020440,FBgn0020653,FBgn0021768,FBgn0022943,FBgn0023096,FBgn0024227,FBgn0026326,FBg…
SWI/SNF superfamily-type complex	12	0.00245659	GO:0070603	FBgn0000212,FBgn0011715,FBgn0016687,FBgn0026577,FBgn0027620,FBgn0027950,FBgn0030877,FBgn0038576,FBgn0040075,FBgn0040078,FBgn0261885,FBgn0262519
procollagen-proline 4-dioxygenase complex	8	0.002529	GO:0016222	FBgn0036793,FBgn0039616,FBgn0042182,FBgn0051014,FBgn0051016,FBgn0051017,FBgn0052199,FBgn0085374
spindle	23	0.00271997	GO:0005819	FBgn0000140,FBgn0001086,FBgn0002673,FBgn0002924,FBgn0004379,FBgn0011606,FBgn0011692,FBgn0013765,FBgn0015600,FBgn0024227,FBgn0026326,FBgn0032104,FBgn0032448,FBgn0032723,FBgn0034824,FBgn0035800,FBgn0037810,FBgn0039250,FBgn0052232,FBgn0061476,FBgn0262699,FBgn0263197,FBgn0265935
organelle part	253	0.00331312	GO:0044422	FBgn0000139,FBgn0000140,FBgn0000212,FBgn0000256,FBgn0000352,FBgn0000449,FBgn0001086,FBgn0001087,FBgn0001220,FBgn0002466,FBgn0002673,FBgn0002774,FBgn0002781,FBgn0002924,FBgn0002936,FBgn0002948,FBgn0003009,FBgn0003116,FBgn0003330,FBgn0003510,FBgn0003612,FBgn0003742,FBgn0003889,FBgn0004372,FBgn0004379,FBgn0004380,FBgn0004391,FBgn0004861,FBgn0004907,FBgn0010280,FBgn0010602,FBgn0011289,FBgn0011569,FBg…
catalytic complex	79	0.00342521	GO:1902494	FBgn0000139,FBgn0001086,FBgn0002774,FBgn0003071,FBgn0003330,FBgn0004391,FBgn0004435,FBgn0004861,FBgn0010280,FBgn0011289,FBgn0011569,FBgn0013347,FBgn0013809,FBgn0013811,FBgn0013813,FBgn0022382,FBgn0023096,FBgn0024491,FBgn0024909,FBgn0024941,FBgn0025781,FBgn0026080,FBgn0027950,FBgn0028325,FBgn0028848,FBgn0028858,FBgn0029512,FBgn0030306,FBgn0030858,FBgn0030877,FBgn0030975,FBgn0031171,FBgn0031309,FBg…
microtubule associated complex	52	0.0035564	GO:0005875	FBgn0000140,FBgn0000352,FBgn0001220,FBgn0002924,FBgn0002948,FBgn0004379,FBgn0004380,FBgn0004907,FBgn0011606,FBgn0011692,FBgn0013765,FBgn0013809,FBgn0013811,FBgn0013813,FBgn0014189,FBgn0020369,FBgn0020653,FBgn0021768,FBgn0022943,FBgn0023096,FBgn0024227,FBgn0027496,FBgn0028858,FBgn0032104,FBgn0032455,FBgn0033243,FBgn0034106,FBgn0034566,FBgn0034824,FBgn0035009,FBgn0035581,FBgn0035638,FBgn0035720,FBg…
intracellular organelle part	250	0.00366616	GO:0044446	FBgn0000139,FBgn0000140,FBgn0000212,FBgn0000256,FBgn0000352,FBgn0000449,FBgn0001086,FBgn0001087,FBgn0001220,FBgn0002466,FBgn0002673,FBgn0002774,FBgn0002781,FBgn0002924,FBgn0002936,FBgn0002948,FBgn0003009,FBgn0003116,FBgn0003330,FBgn0003510,FBgn0003612,FBgn0003742,FBgn0003889,FBgn0004372,FBgn0004379,FBgn0004380,FBgn0004391,FBgn0004861,FBgn0004907,FBgn0010280,FBgn0010602,FBgn0011289,FBgn0011569,FBg…
cytoplasmic dynein complex	10	0.00520567	GO:0005868	FBgn0013809,FBgn0013811,FBgn0013813,FBgn0023096,FBgn0034566,FBgn0036195,FBgn0037254,FBgn0037726,FBgn0039070,FBgn0039510
kinetochore	11	0.0157741	GO:0000776	FBgn0001086,FBgn0004379,FBgn0010602,FBgn0024227,FBgn0026326,FBgn0032104,FBgn0051658,FBgn0061476,FBgn0263855,FBgn0264922,FBgn0266916
kinesin complex	9	0.0440499	GO:0005871	FBgn0000352,FBgn0002924,FBgn0002948,FBgn0004379,FBgn0004380,FBgn0011606,FBgn0011692,FBgn0034824,FBgn0039246

## Sheet: Overlap +CE - GO
GO term analysis of D. subobscura contigs associated with positive clinal expression in both common garden laboratory and local "in situ" environments. We used the Flymine database (release 41.0), p-values are adjusted using a Benjamini-Hochberg test correction.
GO term	n. of genes	p-adj	GO id	D.melanogaster homologs
Biological process
monocarboxylic acid metabolic process	14	8.61089e-06	GO:0032787	FBgn0000064,FBgn0011770,FBgn0025352,FBgn0027572,FBgn0027621,FBgn0028479,FBgn0033465,FBgn0038984,FBgn0043043,FBgn0053110,FBgn0086687,FBgn0260942,FBgn0263120,FBgn0263593
fatty acid metabolic process	11	1.03188e-05	GO:0006631	FBgn0025352,FBgn0027572,FBgn0028479,FBgn0033465,FBgn0038984,FBgn0043043,FBgn0053110,FBgn0086687,FBgn0260942,FBgn0263120,FBgn0263593
carboxylic acid metabolic process	19	2.73865e-05	GO:0019752	FBgn0000064,FBgn0001145,FBgn0011770,FBgn0025352,FBgn0027572,FBgn0027621,FBgn0028479,FBgn0033465,FBgn0034364,FBgn0035911,FBgn0038984,FBgn0039052,FBgn0039827,FBgn0043043,FBgn0053110,FBgn0086687,FBgn0260942,FBgn0263120,FBgn0263593
organic acid metabolic process	19	4.56544e-05	GO:0006082	FBgn0000064,FBgn0001145,FBgn0011770,FBgn0025352,FBgn0027572,FBgn0027621,FBgn0028479,FBgn0033465,FBgn0034364,FBgn0035911,FBgn0038984,FBgn0039052,FBgn0039827,FBgn0043043,FBgn0053110,FBgn0086687,FBgn0260942,FBgn0263120,FBgn0263593
oxoacid metabolic process	19	4.56544e-05	GO:0043436	FBgn0000064,FBgn0001145,FBgn0011770,FBgn0025352,FBgn0027572,FBgn0027621,FBgn0028479,FBgn0033465,FBgn0034364,FBgn0035911,FBgn0038984,FBgn0039052,FBgn0039827,FBgn0043043,FBgn0053110,FBgn0086687,FBgn0260942,FBgn0263120,FBgn0263593
cellular lipid metabolic process	16	8.84895e-05	GO:0044255	FBgn0000416,FBgn0000536,FBgn0025352,FBgn0027572,FBgn0027579,FBgn0028479,FBgn0033465,FBgn0038876,FBgn0038984,FBgn0043043,FBgn0051005,FBgn0053110,FBgn0086687,FBgn0260942,FBgn0263120,FBgn0263593
lipid metabolic process	17	0.00355448	GO:0006629	FBgn0000416,FBgn0000536,FBgn0025352,FBgn0027572,FBgn0027579,FBgn0028479,FBgn0031735,FBgn0033465,FBgn0038876,FBgn0038984,FBgn0043043,FBgn0051005,FBgn0053110,FBgn0086687,FBgn0260942,FBgn0263120,FBgn0263593
fatty acid oxidation	5	0.0114453	GO:0019395	FBgn0025352,FBgn0027572,FBgn0028479,FBgn0033465,FBgn0038984
lipid oxidation	5	0.0122685	GO:0034440	FBgn0025352,FBgn0027572,FBgn0028479,FBgn0033465,FBgn0038984
organic acid catabolic process	6	0.0428522	GO:0016054	FBgn0001145,FBgn0025352,FBgn0027572,FBgn0028479,FBgn0033465,FBgn0035911
carboxylic acid catabolic process	6	0.0428522	GO:0046395	FBgn0001145,FBgn0025352,FBgn0027572,FBgn0028479,FBgn0033465,FBgn0035911
lipid biosynthetic process	9	0.0486092	GO:0008610	FBgn0000536,FBgn0027579,FBgn0038876,FBgn0043043,FBgn0051005,FBgn0053110,FBgn0086687,FBgn0260942,FBgn0263593
Molecular function
catalytic activity	77	0.000764154	GO:0003824	FBgn0000052,FBgn0000064,FBgn0000455,FBgn0000536,FBgn0000721,FBgn0001114,FBgn0001145,FBgn0001149,FBgn0003137,FBgn0010391,FBgn0011770,FBgn0012051,FBgn0013770,FBgn0015541,FBgn0015569,FBgn0015576,FBgn0015789,FBgn0016687,FBgn0020392,FBgn0025352,FBgn0025456,FBgn0025683,FBgn0025866,FBgn0027572,FBgn0027579,FBgn0027621,FBgn0028479,FBgn0029763,FBgn0029994,FBgn0031327,FBgn0031417,FBgn0031734,FBgn0031735,FBg…
Cellular component
lipid particle	12	0.00660387	GO:0005811	FBgn0010391,FBgn0025352,FBgn0028479,FBgn0028646,FBgn0029994,FBgn0033465,FBgn0033717,FBgn0035090,FBgn0035121,FBgn0039674,FBgn0086687,FBgn0263120

## Sheet: Overlap -CE - GO
GO term analysis of D. subobscura contigs associated with negative clinal expression in both common garden laboratory and local "in situ" environments. We used the Flymine database (release 41.0), p-values are adjusted using a Benjamini-Hochberg test correction.
GO term	n. of genes	p-adj	GO id	D.melanogaster homologs
Biological process
-
Molecular function
-
Cellular component
microtubule cytoskeleton	19	4.37599e-06	GO:0015630	FBgn0003889,FBgn0004907,FBgn0013732,FBgn0013813,FBgn0028858,FBgn0031191,FBgn0032448,FBgn0033243,FBgn0034566,FBgn0034824,FBgn0035009,FBgn0035581,FBgn0035720,FBgn0038248,FBgn0039246,FBgn0039250,FBgn0039731,FBgn0061476,FBgn0063261
cytoskeletal part	19	1.33467e-05	GO:0044430	FBgn0003889,FBgn0004907,FBgn0013732,FBgn0013813,FBgn0028858,FBgn0031191,FBgn0032448,FBgn0033243,FBgn0034566,FBgn0034824,FBgn0035009,FBgn0035581,FBgn0035720,FBgn0038248,FBgn0039246,FBgn0039250,FBgn0039731,FBgn0061476,FBgn0063261
dynein complex	7	2.2106e-05	GO:0030286	FBgn0013813,FBgn0028858,FBgn0033243,FBgn0034566,FBgn0035009,FBgn0035581,FBgn0063261
cytoskeleton	19	2.3177e-05	GO:0005856	FBgn0003889,FBgn0004907,FBgn0013732,FBgn0013813,FBgn0028858,FBgn0031191,FBgn0032448,FBgn0033243,FBgn0034566,FBgn0034824,FBgn0035009,FBgn0035581,FBgn0035720,FBgn0038248,FBgn0039246,FBgn0039250,FBgn0039731,FBgn0061476,FBgn0063261
microtubule	5	0.0114988	GO:0005874	FBgn0003889,FBgn0032448,FBgn0034824,FBgn0039250,FBgn0061476
intracellular part	57	0.0246214	GO:0044424	FBgn0003009,FBgn0003330,FBgn0003889,FBgn0004882,FBgn0004907,FBgn0005677,FBgn0005778,FBgn0010590,FBgn0013347,FBgn0013732,FBgn0013813,FBgn0017418,FBgn0017556,FBgn0020370,FBgn0023216,FBgn0026136,FBgn0028476,FBgn0028858,FBgn0028997,FBgn0031191,FBgn0031462,FBgn0032448,FBgn0033190,FBgn0033235,FBgn0033243,FBgn0033706,FBgn0033735,FBgn0034105,FBgn0034423,FBgn0034566,FBgn0034824,FBgn0034982,FBgn0035009,FBg…
microtubule associated complex	11	0.0268862	GO:0005875	FBgn0004907,FBgn0013813,FBgn0028858,FBgn0033243,FBgn0034566,FBgn0034824,FBgn0035009,FBgn0035581,FBgn0035720,FBgn0039246,FBgn0063261
intracellular	57	0.0340176	GO:0005622	FBgn0003009,FBgn0003330,FBgn0003889,FBgn0004882,FBgn0004907,FBgn0005677,FBgn0005778,FBgn0010590,FBgn0013347,FBgn0013732,FBgn0013813,FBgn0017418,FBgn0017556,FBgn0020370,FBgn0023216,FBgn0026136,FBgn0028476,FBgn0028858,FBgn0028997,FBgn0031191,FBgn0031462,FBgn0032448,FBgn0033190,FBgn0033235,FBgn0033243,FBgn0033706,FBgn0033735,FBgn0034105,FBgn0034423,FBgn0034566,FBgn0034824,FBgn0034982,FBgn0035009,FBg…
