# Supplementary material for: Gene expression clines reveal local adaptation and associated trade-offs at a continental scale
Source: Sci Rep. 2016 Sep 7;6:32975. doi: 10.1038/srep32975 (PMC5013434; doi:10.1038/srep32975)
Supplement: Supplementary Data 3 [file srep32975-s4.xls]

## Sheet: Lab +CE - Linear - GO
GO term analysis of D. subobscura contigs associated with positive "linear" clinal expression in common garden laboratory environment. We used the Flymine database (release 41.0), p-values are adjusted using a Benjamini-Hochberg test correction.
GO term	n. of genes	p-adj	GO id	D.melanogaster homologs
Biological process
monocarboxylic acid metabolic process	14	0.0106866	GO:0032787	FBgn0000064,FBgn0011770,FBgn0027572,FBgn0027621,FBgn0028479,FBgn0033246,FBgn0038984,FBgn0039349,FBgn0043043,FBgn0051522,FBgn0053110,FBgn0260942,FBgn0263120,FBgn0263593
fatty acid metabolic process	10	0.0169773	GO:0006631	FBgn0027572,FBgn0028479,FBgn0033246,FBgn0038984,FBgn0043043,FBgn0051522,FBgn0053110,FBgn0260942,FBgn0263120,FBgn0263593
carboxylic acid metabolic process	21	0.0206345	GO:0019752	FBgn0000064,FBgn0001124,FBgn0001145,FBgn0011770,FBgn0027572,FBgn0027621,FBgn0028479,FBgn0032287,FBgn0033246,FBgn0034364,FBgn0037146,FBgn0038984,FBgn0039052,FBgn0039349,FBgn0039827,FBgn0043043,FBgn0051522,FBgn0053110,FBgn0260942,FBgn0263120,FBgn0263593
organic acid metabolic process	21	0.0220077	GO:0006082	FBgn0000064,FBgn0001124,FBgn0001145,FBgn0011770,FBgn0027572,FBgn0027621,FBgn0028479,FBgn0032287,FBgn0033246,FBgn0034364,FBgn0037146,FBgn0038984,FBgn0039052,FBgn0039349,FBgn0039827,FBgn0043043,FBgn0051522,FBgn0053110,FBgn0260942,FBgn0263120,FBgn0263593
oxoacid metabolic process	21	0.0220077	GO:0043436	FBgn0000064,FBgn0001124,FBgn0001145,FBgn0011770,FBgn0027572,FBgn0027621,FBgn0028479,FBgn0032287,FBgn0033246,FBgn0034364,FBgn0037146,FBgn0038984,FBgn0039052,FBgn0039349,FBgn0039827,FBgn0043043,FBgn0051522,FBgn0053110,FBgn0260942,FBgn0263120,FBgn0263593
catabolic process	31	0.0422045	GO:0009056	FBgn0000064,FBgn0001145,FBgn0002413,FBgn0003507,FBgn0003943,FBgn0004066,FBgn0023174,FBgn0027572,FBgn0027621,FBgn0028479,FBgn0028684,FBgn0028687,FBgn0028690,FBgn0028692,FBgn0031399,FBgn0031868,FBgn0032287,FBgn0033738,FBgn0033886,FBgn0034580,FBgn0037683,FBgn0038180,FBgn0039038,FBgn0039349,FBgn0044452,FBgn0053144,FBgn0064237,FBgn0250907,FBgn0261108,FBgn0264357,FBgn0266411
Molecular function
catalytic activity	118	0.00546756	GO:0003824	FBgn0000052,FBgn0000064,FBgn0000455,FBgn0000556,FBgn0000559,FBgn0001104,FBgn0001114,FBgn0001124,FBgn0001145,FBgn0001149,FBgn0001942,FBgn0002413,FBgn0003137,FBgn0003169,FBgn0003890,FBgn0004057,FBgn0004066,FBgn0004598,FBgn0004654,FBgn0005592,FBgn0010391,FBgn0011770,FBgn0012051,FBgn0014455,FBgn0015541,FBgn0015569,FBgn0015576,FBgn0016687,FBgn0020306,FBgn0022359,FBgn0022710,FBgn0023083,FBgn0023174,FBg…
Cellular component
proteasome complex	9	0.00212654	GO:0000502	FBgn0004066,FBgn0023174,FBgn0028684,FBgn0028687,FBgn0028690,FBgn0028692,FBgn0033540,FBgn0033698,FBgn0033886

## Sheet: Lab +CE - Step - GO
GO term analysis of D. subobscura contigs associated with positive "step" clinal expression in common garden laboratory environment. We used the Flymine database (release 41.0), p-values are adjusted using a Benjamini-Hochberg test correction.
GO term	n. of genes	p-adj	GO id	D.melanogaster homologs
Biological process
cellular catabolic process	17	0.00891908	GO:0044248	FBgn0011327,FBgn0014031,FBgn0015282,FBgn0020369,FBgn0025352,FBgn0026404,FBgn0028686,FBgn0028688,FBgn0028693,FBgn0028695,FBgn0029763,FBgn0033465,FBgn0035911,FBgn0037760,FBgn0038651,FBgn0086687,FBgn0250843
proteasomal protein catabolic process	9	0.0127649	GO:0010498	FBgn0011327,FBgn0015282,FBgn0020369,FBgn0028686,FBgn0028688,FBgn0028693,FBgn0028695,FBgn0037760,FBgn0250843
proteasome-mediated ubiquitin-dependent protein catabolic process	9	0.0132225	GO:0043161	FBgn0011327,FBgn0015282,FBgn0020369,FBgn0028686,FBgn0028688,FBgn0028693,FBgn0028695,FBgn0037760,FBgn0250843
catabolic process	19	0.017256	GO:0009056	FBgn0001187,FBgn0011327,FBgn0013770,FBgn0014031,FBgn0015282,FBgn0020369,FBgn0025352,FBgn0026404,FBgn0028686,FBgn0028688,FBgn0028693,FBgn0028695,FBgn0029763,FBgn0033465,FBgn0035911,FBgn0037760,FBgn0038651,FBgn0086687,FBgn0250843
protein catabolic process	11	0.0175177	GO:0030163	FBgn0011327,FBgn0013770,FBgn0015282,FBgn0020369,FBgn0028686,FBgn0028688,FBgn0028693,FBgn0028695,FBgn0029763,FBgn0037760,FBgn0250843
organic substance catabolic process	16	0.0181888	GO:1901575	FBgn0001187,FBgn0011327,FBgn0013770,FBgn0014031,FBgn0015282,FBgn0020369,FBgn0025352,FBgn0028686,FBgn0028688,FBgn0028693,FBgn0028695,FBgn0029763,FBgn0033465,FBgn0035911,FBgn0037760,FBgn0250843
cellular protein catabolic process	10	0.0368705	GO:0044257	FBgn0011327,FBgn0015282,FBgn0020369,FBgn0028686,FBgn0028688,FBgn0028693,FBgn0028695,FBgn0029763,FBgn0037760,FBgn0250843
proteolysis involved in cellular protein catabolic process	10	0.0368705	GO:0051603	FBgn0011327,FBgn0015282,FBgn0020369,FBgn0028686,FBgn0028688,FBgn0028693,FBgn0028695,FBgn0029763,FBgn0037760,FBgn0250843
modification-dependent macromolecule catabolic process	10	0.0384031	GO:0043632	FBgn0011327,FBgn0015282,FBgn0020369,FBgn0028686,FBgn0028688,FBgn0028693,FBgn0028695,FBgn0029763,FBgn0037760,FBgn0250843
modification-dependent protein catabolic process	10	0.04182	GO:0019941	FBgn0011327,FBgn0015282,FBgn0020369,FBgn0028686,FBgn0028688,FBgn0028693,FBgn0028695,FBgn0029763,FBgn0037760,FBgn0250843
ubiquitin-dependent protein catabolic process	10	0.0433078	GO:0006511	FBgn0011327,FBgn0015282,FBgn0020369,FBgn0028686,FBgn0028688,FBgn0028693,FBgn0028695,FBgn0029763,FBgn0037760,FBgn0250843
Molecular function
-
Cellular component
proteasome accessory complex	7	7.70713e-07	GO:0022624	FBgn0011327,FBgn0015282,FBgn0020369,FBgn0028686,FBgn0028688,FBgn0028693,FBgn0028695
proteasome regulatory particle	7	1.14922e-06	GO:0005838	FBgn0011327,FBgn0015282,FBgn0020369,FBgn0028686,FBgn0028688,FBgn0028693,FBgn0028695
proteasome complex	8	7.74657e-06	GO:0000502	FBgn0011327,FBgn0015282,FBgn0020369,FBgn0028686,FBgn0028688,FBgn0028693,FBgn0028695,FBgn0250843
proteasome regulatory particle, base subcomplex	4	0.000525121	GO:0008540	FBgn0015282,FBgn0020369,FBgn0028686,FBgn0028695

## Sheet: Lab -CE - Linear - GO
GO term analysis of D. subobscura contigs associated with negative "linear" clinal expression in common garden laboratory environment. We used the Flymine database (release 41.0), p-values are adjusted using a Benjamini-Hochberg test correction.
GO term	n. of genes	p-adj	GO id	D.melanogaster homologs
Biological process
-
Molecular function
-
Cellular component
intracellular part	87	9.12474e-06	GO:0044424	FBgn0000253,FBgn0000274,FBgn0003330,FBgn0003889,FBgn0004882,FBgn0004907,FBgn0005778,FBgn0010590,FBgn0011569,FBgn0011725,FBgn0013347,FBgn0013732,FBgn0013813,FBgn0015218,FBgn0017418,FBgn0017556,FBgn0020370,FBgn0020399,FBgn0021761,FBgn0023090,FBgn0023216,FBgn0028476,FBgn0028858,FBgn0028902,FBgn0028997,FBgn0031191,FBgn0032032,FBgn0033190,FBgn0033235,FBgn0033322,FBgn0033692,FBgn0033706,FBgn0033735,FBg…
intracellular	87	1.01382e-05	GO:0005622	FBgn0000253,FBgn0000274,FBgn0003330,FBgn0003889,FBgn0004882,FBgn0004907,FBgn0005778,FBgn0010590,FBgn0011569,FBgn0011725,FBgn0013347,FBgn0013732,FBgn0013813,FBgn0015218,FBgn0017418,FBgn0017556,FBgn0020370,FBgn0020399,FBgn0021761,FBgn0023090,FBgn0023216,FBgn0028476,FBgn0028858,FBgn0028902,FBgn0028997,FBgn0031191,FBgn0032032,FBgn0033190,FBgn0033235,FBgn0033322,FBgn0033692,FBgn0033706,FBgn0033735,FBg…
microtubule cytoskeleton	20	0.000158357	GO:0015630	FBgn0000253,FBgn0003889,FBgn0004907,FBgn0013732,FBgn0013813,FBgn0015218,FBgn0028858,FBgn0028902,FBgn0031191,FBgn0034403,FBgn0034824,FBgn0035009,FBgn0035720,FBgn0038248,FBgn0039246,FBgn0039250,FBgn0039731,FBgn0051363,FBgn0063261,FBgn0261593
cytoskeletal part	21	0.000671835	GO:0044430	FBgn0000253,FBgn0003889,FBgn0004907,FBgn0013732,FBgn0013813,FBgn0015218,FBgn0028858,FBgn0028902,FBgn0031191,FBgn0033692,FBgn0034403,FBgn0034824,FBgn0035009,FBgn0035720,FBgn0038248,FBgn0039246,FBgn0039250,FBgn0039731,FBgn0051363,FBgn0063261,FBgn0261593
cytoskeleton	21	0.00174593	GO:0005856	FBgn0000253,FBgn0003889,FBgn0004907,FBgn0013732,FBgn0013813,FBgn0015218,FBgn0028858,FBgn0028902,FBgn0031191,FBgn0033692,FBgn0034403,FBgn0034824,FBgn0035009,FBgn0035720,FBgn0038248,FBgn0039246,FBgn0039250,FBgn0039731,FBgn0051363,FBgn0063261,FBgn0261593
cell	89	0.00257546	GO:0005623	FBgn0000253,FBgn0000274,FBgn0003330,FBgn0003889,FBgn0004882,FBgn0004907,FBgn0005778,FBgn0010590,FBgn0011569,FBgn0011725,FBgn0013347,FBgn0013732,FBgn0013813,FBgn0015218,FBgn0017418,FBgn0017556,FBgn0020370,FBgn0020399,FBgn0021761,FBgn0023090,FBgn0023216,FBgn0026189,FBgn0028476,FBgn0028858,FBgn0028902,FBgn0028997,FBgn0031191,FBgn0032032,FBgn0032292,FBgn0033190,FBgn0033235,FBgn0033322,FBgn0033692,FBg…
cell part	89	0.00257546	GO:0044464	FBgn0000253,FBgn0000274,FBgn0003330,FBgn0003889,FBgn0004882,FBgn0004907,FBgn0005778,FBgn0010590,FBgn0011569,FBgn0011725,FBgn0013347,FBgn0013732,FBgn0013813,FBgn0015218,FBgn0017418,FBgn0017556,FBgn0020370,FBgn0020399,FBgn0021761,FBgn0023090,FBgn0023216,FBgn0026189,FBgn0028476,FBgn0028858,FBgn0028902,FBgn0028997,FBgn0031191,FBgn0032032,FBgn0032292,FBgn0033190,FBgn0033235,FBgn0033322,FBgn0033692,FBg…
cytoplasm	57	0.00818954	GO:0005737	FBgn0000253,FBgn0004882,FBgn0004907,FBgn0005778,FBgn0011725,FBgn0013813,FBgn0015218,FBgn0017418,FBgn0020370,FBgn0020399,FBgn0021761,FBgn0023090,FBgn0028997,FBgn0031191,FBgn0032032,FBgn0033190,FBgn0033235,FBgn0033322,FBgn0033692,FBgn0033706,FBgn0033735,FBgn0034105,FBgn0034117,FBgn0034299,FBgn0034800,FBgn0034982,FBgn0035111,FBgn0035426,FBgn0035709,FBgn0036161,FBgn0036640,FBgn0036751,FBgn0036763,FBg…
microtubule associated complex	14	0.00883942	GO:0005875	FBgn0000253,FBgn0004907,FBgn0013813,FBgn0015218,FBgn0028858,FBgn0028902,FBgn0034403,FBgn0034824,FBgn0035009,FBgn0035720,FBgn0039246,FBgn0051363,FBgn0063261,FBgn0261593
protein complex	41	0.0218642	GO:0043234	FBgn0000253,FBgn0000274,FBgn0003330,FBgn0003889,FBgn0004907,FBgn0010590,FBgn0011569,FBgn0011725,FBgn0013347,FBgn0013813,FBgn0015218,FBgn0017556,FBgn0021761,FBgn0028858,FBgn0028902,FBgn0031875,FBgn0033190,FBgn0033692,FBgn0033706,FBgn0034403,FBgn0034824,FBgn0035009,FBgn0035111,FBgn0035709,FBgn0035720,FBgn0036134,FBgn0036804,FBgn0037742,FBgn0037978,FBgn0039246,FBgn0039250,FBgn0039680,FBgn0040038,FBg…
organelle part	46	0.0349694	GO:0044422	FBgn0000253,FBgn0003330,FBgn0003889,FBgn0004907,FBgn0011569,FBgn0013347,FBgn0013732,FBgn0013813,FBgn0015218,FBgn0021761,FBgn0023090,FBgn0023216,FBgn0028858,FBgn0028902,FBgn0031191,FBgn0033235,FBgn0033692,FBgn0033706,FBgn0034105,FBgn0034403,FBgn0034423,FBgn0034824,FBgn0035009,FBgn0035111,FBgn0035720,FBgn0036640,FBgn0036804,FBgn0038200,FBgn0038248,FBgn0038826,FBgn0039071,FBgn0039246,FBgn0039250,FBg…
intracellular organelle part	45	0.0458178	GO:0044446	FBgn0000253,FBgn0003330,FBgn0003889,FBgn0004907,FBgn0011569,FBgn0013347,FBgn0013732,FBgn0013813,FBgn0015218,FBgn0021761,FBgn0023216,FBgn0028858,FBgn0028902,FBgn0031191,FBgn0033235,FBgn0033692,FBgn0033706,FBgn0034105,FBgn0034403,FBgn0034423,FBgn0034824,FBgn0035009,FBgn0035111,FBgn0035720,FBgn0036640,FBgn0036804,FBgn0038200,FBgn0038248,FBgn0038826,FBgn0039071,FBgn0039246,FBgn0039250,FBgn0039680,FBg…

## Sheet: in situ +CE - Linear - GO
GO term analysis of D. subobscura contigs associated with positive "linear" clinal expression in local "in situ" environment. We used the Flymine database (release 41.0), p-values are adjusted using a Benjamini-Hochberg test correction.
GO term	n. of genes	p-adj	GO id	D.melanogaster homologs
Biological process
single-organism catabolic process	27	0.00496129	GO:0044712	FBgn0001145,FBgn0003071,FBgn0011754,FBgn0022027,FBgn0025352,FBgn0025595,FBgn0027572,FBgn0027621,FBgn0028479,FBgn0029831,FBgn0031693,FBgn0031821,FBgn0032192,FBgn0033879,FBgn0034053,FBgn0034110,FBgn0036449,FBgn0036552,FBgn0037440,FBgn0037513,FBgn0037648,FBgn0037696,FBgn0038197,FBgn0039111,FBgn0039471,FBgn0042083,FBgn0261436
single-organism metabolic process	97	0.004993	GO:0044710	FBgn0000247,FBgn0000479,FBgn0000536,FBgn0001145,FBgn0001296,FBgn0003071,FBgn0004034,FBgn0010217,FBgn0010612,FBgn0011591,FBgn0011754,FBgn0011770,FBgn0013685,FBgn0014930,FBgn0017482,FBgn0022027,FBgn0023508,FBgn0024811,FBgn0025352,FBgn0025595,FBgn0025637,FBgn0025936,FBgn0026190,FBgn0026319,FBgn0027572,FBgn0027621,FBgn0027930,FBgn0028479,FBgn0029831,FBgn0030512,FBgn0030718,FBgn0030733,FBgn0031021,FBg…
lipid modification	11	0.00644556	GO:0030258	FBgn0023508,FBgn0025352,FBgn0027572,FBgn0028479,FBgn0033879,FBgn0036552,FBgn0037440,FBgn0037612,FBgn0038984,FBgn0039639,FBgn0039698
single-organism process	239	0.0438637	GO:0044699	FBgn0000247,FBgn0000479,FBgn0000536,FBgn0001137,FBgn0001145,FBgn0001296,FBgn0001301,FBgn0003071,FBgn0003089,FBgn0003137,FBgn0003317,FBgn0003390,FBgn0003429,FBgn0003890,FBgn0004034,FBgn0004198,FBgn0004926,FBgn0005322,FBgn0005633,FBgn0005640,FBgn0010217,FBgn0010612,FBgn0011591,FBgn0011745,FBgn0011754,FBgn0011770,FBgn0012051,FBgn0013685,FBgn0013770,FBgn0014930,FBgn0015541,FBgn0015569,FBgn0015790,FBg…
small molecule catabolic process	11	0.0464471	GO:0044282	FBgn0001145,FBgn0025352,FBgn0027572,FBgn0028479,FBgn0031821,FBgn0033879,FBgn0036552,FBgn0037440,FBgn0037696,FBgn0039111,FBgn0042083
Molecular function
catalytic activity	158	0.0392905	GO:0003824	FBgn0000479,FBgn0000536,FBgn0001089,FBgn0001145,FBgn0001149,FBgn0003071,FBgn0003089,FBgn0003137,FBgn0003317,FBgn0003890,FBgn0004034,FBgn0005322,FBgn0005640,FBgn0010217,FBgn0010612,FBgn0011591,FBgn0011754,FBgn0011770,FBgn0012051,FBgn0013685,FBgn0013770,FBgn0014930,FBgn0015541,FBgn0015569,FBgn0015576,FBgn0015577,FBgn0015663,FBgn0015790,FBgn0016687,FBgn0017482,FBgn0019982,FBgn0023508,FBgn0023528,FBg…
Cellular component
membrane	110	0.00643179	GO:0016020	FBgn0001296,FBgn0003089,FBgn0003317,FBgn0003429,FBgn0005322,FBgn0005640,FBgn0010217,FBgn0010612,FBgn0011591,FBgn0013685,FBgn0015790,FBgn0016684,FBgn0016797,FBgn0019830,FBgn0019886,FBgn0022027,FBgn0023000,FBgn0025595,FBgn0025632,FBgn0025740,FBgn0025936,FBgn0027359,FBgn0028422,FBgn0028703,FBgn0028743,FBgn0029771,FBgn0029896,FBgn0030718,FBgn0030733,FBgn0031011,FBgn0031021,FBgn0031030,FBgn0031182,FBg…
mitochondrial protein complex	16	0.0117452	GO:0098798	FBgn0010217,FBgn0010612,FBgn0013685,FBgn0025352,FBgn0027359,FBgn0028479,FBgn0030718,FBgn0030733,FBgn0031021,FBgn0031684,FBgn0031830,FBgn0036928,FBgn0039112,FBgn0039909,FBgn0042132,FBgn0052230
mitochondrial membrane part	15	0.0138977	GO:0044455	FBgn0010217,FBgn0010612,FBgn0013685,FBgn0027359,FBgn0030718,FBgn0030733,FBgn0031021,FBgn0031684,FBgn0031830,FBgn0036928,FBgn0038662,FBgn0039112,FBgn0039909,FBgn0042132,FBgn0052230
mitochondrial part	28	0.0144834	GO:0044429	FBgn0005322,FBgn0010217,FBgn0010612,FBgn0013685,FBgn0019830,FBgn0019886,FBgn0025352,FBgn0026261,FBgn0027359,FBgn0028479,FBgn0030718,FBgn0030733,FBgn0031021,FBgn0031660,FBgn0031684,FBgn0031830,FBgn0033879,FBgn0035122,FBgn0036928,FBgn0038474,FBgn0038662,FBgn0039112,FBgn0039223,FBgn0039835,FBgn0039909,FBgn0042083,FBgn0042132,FBgn0052230
cytoplasm	130	0.0180128	GO:0005737	FBgn0000536,FBgn0001089,FBgn0001137,FBgn0001145,FBgn0001149,FBgn0001301,FBgn0003071,FBgn0003089,FBgn0004034,FBgn0004926,FBgn0005322,FBgn0005633,FBgn0005640,FBgn0010217,FBgn0010612,FBgn0011591,FBgn0011754,FBgn0012051,FBgn0013685,FBgn0013770,FBgn0015790,FBgn0016687,FBgn0016797,FBgn0017482,FBgn0019830,FBgn0019886,FBgn0022027,FBgn0023213,FBgn0023508,FBgn0024196,FBgn0025352,FBgn0026190,FBgn0026261,FBg…
inner mitochondrial membrane protein complex	13	0.0277956	GO:0098800	FBgn0010217,FBgn0010612,FBgn0013685,FBgn0027359,FBgn0030718,FBgn0030733,FBgn0031021,FBgn0031684,FBgn0031830,FBgn0039112,FBgn0039909,FBgn0042132,FBgn0052230
mitochondrial envelope	19	0.0331952	GO:0005740	FBgn0005322,FBgn0010217,FBgn0010612,FBgn0013685,FBgn0019830,FBgn0019886,FBgn0027359,FBgn0030718,FBgn0030733,FBgn0031021,FBgn0031684,FBgn0031830,FBgn0036928,FBgn0038662,FBgn0039112,FBgn0039223,FBgn0039909,FBgn0042132,FBgn0052230
organelle inner membrane	16	0.0344549	GO:0019866	FBgn0010217,FBgn0010612,FBgn0013685,FBgn0019830,FBgn0027359,FBgn0030718,FBgn0030733,FBgn0031021,FBgn0031684,FBgn0031830,FBgn0038476,FBgn0038662,FBgn0039112,FBgn0039909,FBgn0042132,FBgn0052230
organelle membrane	31	0.0344643	GO:0031090	FBgn0005322,FBgn0010217,FBgn0010612,FBgn0011591,FBgn0013685,FBgn0019830,FBgn0019886,FBgn0022027,FBgn0027359,FBgn0030718,FBgn0030733,FBgn0031021,FBgn0031684,FBgn0031830,FBgn0034058,FBgn0036805,FBgn0036928,FBgn0036932,FBgn0037374,FBgn0038058,FBgn0038476,FBgn0038662,FBgn0039112,FBgn0039223,FBgn0039890,FBgn0039909,FBgn0042132,FBgn0043012,FBgn0052230,FBgn0259170,FBgn0265190
membrane part	79	0.0361088	GO:0044425	FBgn0001296,FBgn0003089,FBgn0003317,FBgn0003429,FBgn0010217,FBgn0010612,FBgn0011591,FBgn0013685,FBgn0016684,FBgn0016797,FBgn0019830,FBgn0022027,FBgn0023000,FBgn0025595,FBgn0025632,FBgn0025936,FBgn0027359,FBgn0028422,FBgn0028703,FBgn0029896,FBgn0030718,FBgn0030733,FBgn0031011,FBgn0031021,FBgn0031245,FBgn0031522,FBgn0031523,FBgn0031590,FBgn0031645,FBgn0031684,FBgn0031830,FBgn0032167,FBgn0032230,FBg…
mitochondrial respiratory chain	10	0.0364754	GO:0005746	FBgn0013685,FBgn0030718,FBgn0030733,FBgn0031021,FBgn0031684,FBgn0031830,FBgn0039112,FBgn0039909,FBgn0042132,FBgn0052230
respiratory chain	10	0.0364754	GO:0070469	FBgn0013685,FBgn0030718,FBgn0030733,FBgn0031021,FBgn0031684,FBgn0031830,FBgn0039112,FBgn0039909,FBgn0042132,FBgn0052230
respiratory chain complex	10	0.0369012	GO:0098803	FBgn0013685,FBgn0030718,FBgn0030733,FBgn0031021,FBgn0031684,FBgn0031830,FBgn0039112,FBgn0039909,FBgn0042132,FBgn0052230
mitochondrial membrane	19	0.0382157	GO:0031966	FBgn0005322,FBgn0010217,FBgn0010612,FBgn0013685,FBgn0019830,FBgn0019886,FBgn0027359,FBgn0030718,FBgn0030733,FBgn0031021,FBgn0031684,FBgn0031830,FBgn0036928,FBgn0038662,FBgn0039112,FBgn0039223,FBgn0039909,FBgn0042132,FBgn0052230
mitochondrion	35	0.0471703	GO:0005739	FBgn0005322,FBgn0010217,FBgn0010612,FBgn0013685,FBgn0017482,FBgn0019830,FBgn0019886,FBgn0025352,FBgn0026261,FBgn0027359,FBgn0028479,FBgn0029161,FBgn0029854,FBgn0030718,FBgn0030733,FBgn0031021,FBgn0031660,FBgn0031684,FBgn0031830,FBgn0033879,FBgn0035088,FBgn0035122,FBgn0036928,FBgn0037440,FBgn0038474,FBgn0038662,FBgn0039111,FBgn0039112,FBgn0039223,FBgn0039835,FBgn0039909,FBgn0042083,FBgn0042132,FBg…

## Sheet: in situ +CE - Step - GO
GO term analysis of D. subobscura contigs associated with positive "Step" clinal expression in local "in situ" environment. We used the Flymine database (release 41.0), p-values are adjusted using a Benjamini-Hochberg test correction.
GO term	n. of genes	p-adj	GO id	D.melanogaster homologs
Biological process
localization	149	1.27987e-08	GO:0051179	FBgn0000097,FBgn0000256,FBgn0000319,FBgn0000416,FBgn0000711,FBgn0001105,FBgn0001128,FBgn0001291,FBgn0001987,FBgn0002121,FBgn0002567,FBgn0002973,FBgn0003162,FBgn0003205,FBgn0003328,FBgn0003360,FBgn0003392,FBgn0003502,FBgn0003996,FBgn0004179,FBgn0004513,FBgn0004574,FBgn0004646,FBgn0010341,FBgn0010348,FBgn0010391,FBgn0010741,FBgn0011570,FBgn0011603,FBgn0011648,FBgn0011656,FBgn0011672,FBgn0011745,FBg…
transport	128	1.48154e-08	GO:0006810	FBgn0000097,FBgn0000319,FBgn0000416,FBgn0000711,FBgn0001128,FBgn0001291,FBgn0002121,FBgn0002567,FBgn0002973,FBgn0003205,FBgn0003328,FBgn0003360,FBgn0003392,FBgn0003502,FBgn0003996,FBgn0004179,FBgn0004513,FBgn0004574,FBgn0004646,FBgn0010341,FBgn0010348,FBgn0010391,FBgn0010741,FBgn0011570,FBgn0011603,FBgn0011672,FBgn0011745,FBgn0014009,FBgn0014010,FBgn0014011,FBgn0014020,FBgn0015614,FBgn0015776,FBg…
establishment of localization	128	6.89825e-08	GO:0051234	FBgn0000097,FBgn0000319,FBgn0000416,FBgn0000711,FBgn0001128,FBgn0001291,FBgn0002121,FBgn0002567,FBgn0002973,FBgn0003205,FBgn0003328,FBgn0003360,FBgn0003392,FBgn0003502,FBgn0003996,FBgn0004179,FBgn0004513,FBgn0004574,FBgn0004646,FBgn0010341,FBgn0010348,FBgn0010391,FBgn0010741,FBgn0011570,FBgn0011603,FBgn0011672,FBgn0011745,FBgn0014009,FBgn0014010,FBgn0014011,FBgn0014020,FBgn0015614,FBgn0015776,FBg…
single-organism transport	111	8.0447e-07	GO:0044765	FBgn0000319,FBgn0000416,FBgn0000711,FBgn0001128,FBgn0001291,FBgn0002121,FBgn0002567,FBgn0003205,FBgn0003328,FBgn0003360,FBgn0003392,FBgn0003502,FBgn0003996,FBgn0004179,FBgn0004513,FBgn0004574,FBgn0010341,FBgn0010348,FBgn0010391,FBgn0010741,FBgn0011570,FBgn0011603,FBgn0011672,FBgn0011745,FBgn0014010,FBgn0014011,FBgn0015614,FBgn0015776,FBgn0015777,FBgn0015806,FBgn0015872,FBgn0016693,FBgn0024980,FBg…
single-organism localization	115	4.76127e-06	GO:1902578	FBgn0000256,FBgn0000319,FBgn0000416,FBgn0000711,FBgn0001128,FBgn0001291,FBgn0002121,FBgn0002567,FBgn0003205,FBgn0003328,FBgn0003360,FBgn0003392,FBgn0003502,FBgn0003996,FBgn0004179,FBgn0004513,FBgn0004574,FBgn0010341,FBgn0010348,FBgn0010391,FBgn0010741,FBgn0011570,FBgn0011603,FBgn0011672,FBgn0011745,FBgn0014010,FBgn0014011,FBgn0015614,FBgn0015776,FBgn0015777,FBgn0015806,FBgn0015872,FBgn0016693,FBg…
transmembrane transport	45	0.00033294	GO:0055085	FBgn0000319,FBgn0003360,FBgn0004513,FBgn0011672,FBgn0015872,FBgn0028425,FBgn0028646,FBgn0028663,FBgn0028670,FBgn0029849,FBgn0029932,FBgn0030817,FBgn0031010,FBgn0031522,FBgn0031998,FBgn0032026,FBgn0033443,FBgn0033755,FBgn0033760,FBgn0035763,FBgn0036316,FBgn0036493,FBgn0036770,FBgn0036816,FBgn0037386,FBgn0037387,FBgn0038407,FBgn0038740,FBgn0039620,FBgn0039844,FBgn0039941,FBgn0041150,FBgn0045073,FBg…
organic substance transport	50	0.000349141	GO:0071702	FBgn0000319,FBgn0000416,FBgn0002567,FBgn0003205,FBgn0003360,FBgn0003996,FBgn0010391,FBgn0014009,FBgn0014010,FBgn0015789,FBgn0015794,FBgn0025700,FBgn0027605,FBgn0028425,FBgn0028491,FBgn0029849,FBgn0029959,FBgn0030276,FBgn0030817,FBgn0031145,FBgn0031390,FBgn0033443,FBgn0033760,FBgn0034136,FBgn0034715,FBgn0034716,FBgn0035968,FBgn0036493,FBgn0036770,FBgn0037730,FBgn0038135,FBgn0038947,FBgn0039674,FBg…
dorsal closure	18	0.00035616	GO:0007391	FBgn0000097,FBgn0000723,FBgn0001291,FBgn0002121,FBgn0003205,FBgn0003328,FBgn0003502,FBgn0010341,FBgn0010894,FBgn0011648,FBgn0014010,FBgn0014011,FBgn0014020,FBgn0015286,FBgn0020261,FBgn0020392,FBgn0086357,FBgn0263289
growth	40	0.000386501	GO:0040007	FBgn0000319,FBgn0000635,FBgn0000723,FBgn0001291,FBgn0002121,FBgn0003205,FBgn0003328,FBgn0003360,FBgn0003392,FBgn0010341,FBgn0011570,FBgn0011603,FBgn0011648,FBgn0011742,FBgn0011766,FBgn0014011,FBgn0014020,FBgn0015789,FBgn0015806,FBgn0020493,FBgn0025637,FBgn0026199,FBgn0027605,FBgn0032451,FBgn0034897,FBgn0035533,FBgn0038473,FBgn0041191,FBgn0086656,FBgn0086687,FBgn0260934,FBgn0261456,FBgn0261574,FBg…
carboxylic acid metabolic process	35	0.000634094	GO:0019752	FBgn0000064,FBgn0001092,FBgn0001145,FBgn0003074,FBgn0003162,FBgn0003308,FBgn0004907,FBgn0014427,FBgn0027093,FBgn0027291,FBgn0027348,FBgn0029158,FBgn0030737,FBgn0031813,FBgn0034364,FBgn0034390,FBgn0035911,FBgn0036821,FBgn0036927,FBgn0036992,FBgn0037643,FBgn0039049,FBgn0039052,FBgn0039827,FBgn0040064,FBgn0043043,FBgn0050502,FBgn0051523,FBgn0086687,FBgn0259977,FBgn0261955,FBgn0262782,FBgn0263120,FBg…
nitrogen compound transport	22	0.000657829	GO:0071705	FBgn0000319,FBgn0000416,FBgn0003360,FBgn0003996,FBgn0028425,FBgn0028491,FBgn0029849,FBgn0030276,FBgn0030817,FBgn0031390,FBgn0033443,FBgn0033760,FBgn0034136,FBgn0036493,FBgn0037730,FBgn0038135,FBgn0039844,FBgn0050394,FBgn0051547,FBgn0087035,FBgn0262736,FBgn0263916
organic acid metabolic process	36	0.000666687	GO:0006082	FBgn0000064,FBgn0001092,FBgn0001145,FBgn0003074,FBgn0003162,FBgn0003308,FBgn0004907,FBgn0014427,FBgn0027093,FBgn0027291,FBgn0027348,FBgn0029158,FBgn0029849,FBgn0030737,FBgn0031813,FBgn0034364,FBgn0034390,FBgn0035911,FBgn0036821,FBgn0036927,FBgn0036992,FBgn0037643,FBgn0039049,FBgn0039052,FBgn0039827,FBgn0040064,FBgn0043043,FBgn0050502,FBgn0051523,FBgn0086687,FBgn0259977,FBgn0261955,FBgn0262782,FBg…
oxoacid metabolic process	36	0.000666687	GO:0043436	FBgn0000064,FBgn0001092,FBgn0001145,FBgn0003074,FBgn0003162,FBgn0003308,FBgn0004907,FBgn0014427,FBgn0027093,FBgn0027291,FBgn0027348,FBgn0029158,FBgn0029849,FBgn0030737,FBgn0031813,FBgn0034364,FBgn0034390,FBgn0035911,FBgn0036821,FBgn0036927,FBgn0036992,FBgn0037643,FBgn0039049,FBgn0039052,FBgn0039827,FBgn0040064,FBgn0043043,FBgn0050502,FBgn0051523,FBgn0086687,FBgn0259977,FBgn0261955,FBgn0262782,FBg…
regulation of growth	29	0.000684277	GO:0040008	FBgn0000319,FBgn0000635,FBgn0002121,FBgn0003205,FBgn0003328,FBgn0003392,FBgn0010341,FBgn0011570,FBgn0011648,FBgn0011742,FBgn0015806,FBgn0020493,FBgn0025637,FBgn0027605,FBgn0032451,FBgn0034897,FBgn0035533,FBgn0038473,FBgn0041191,FBgn0086656,FBgn0086687,FBgn0261456,FBgn0261574,FBgn0262516,FBgn0262716,FBgn0263120,FBgn0263289,FBgn0264607,FBgn0264785
morphogenesis of embryonic epithelium	19	0.000712795	GO:0016331	FBgn0000097,FBgn0000723,FBgn0001291,FBgn0002121,FBgn0003205,FBgn0003328,FBgn0003502,FBgn0010341,FBgn0010894,FBgn0011648,FBgn0014010,FBgn0014011,FBgn0014020,FBgn0015286,FBgn0020261,FBgn0020392,FBgn0027108,FBgn0086357,FBgn0263289
regulation of multicellular organismal development	42	0.00107237	GO:2000026	FBgn0000097,FBgn0000394,FBgn0000635,FBgn0000723,FBgn0002121,FBgn0002973,FBgn0003162,FBgn0003205,FBgn0003328,FBgn0004574,FBgn0004837,FBgn0010341,FBgn0010348,FBgn0011217,FBgn0011570,FBgn0011648,FBgn0011656,FBgn0011742,FBgn0014011,FBgn0014020,FBgn0015765,FBgn0017418,FBgn0020493,FBgn0025637,FBgn0025741,FBgn0027932,FBgn0030276,FBgn0032451,FBgn0035533,FBgn0036985,FBgn0038947,FBgn0040206,FBgn0086362,FBg…
regulation of multi-organism process	20	0.00109759	GO:0043900	FBgn0001291,FBgn0003495,FBgn0004574,FBgn0011766,FBgn0015765,FBgn0015872,FBgn0027605,FBgn0031145,FBgn0034647,FBgn0086357,FBgn0086358,FBgn0086362,FBgn0086656,FBgn0087035,FBgn0260934,FBgn0262473,FBgn0262516,FBgn0262975,FBgn0263289,FBgn0264607
synapse assembly	21	0.00111014	GO:0007416	FBgn0000635,FBgn0001145,FBgn0001291,FBgn0001987,FBgn0003328,FBgn0003360,FBgn0010341,FBgn0011570,FBgn0011648,FBgn0011742,FBgn0015806,FBgn0020493,FBgn0025637,FBgn0032451,FBgn0035533,FBgn0041191,FBgn0260934,FBgn0262473,FBgn0262716,FBgn0263120,FBgn0264607
synaptic growth at neuromuscular junction	18	0.00183746	GO:0051124	FBgn0000635,FBgn0001291,FBgn0003328,FBgn0003360,FBgn0010341,FBgn0011570,FBgn0011648,FBgn0011742,FBgn0015806,FBgn0020493,FBgn0025637,FBgn0032451,FBgn0035533,FBgn0041191,FBgn0260934,FBgn0262716,FBgn0263120,FBgn0264607
symbiosis, encompassing mutualism through parasitism	7	0.00184775	GO:0044403	FBgn0003231,FBgn0011672,FBgn0027605,FBgn0086357,FBgn0086656,FBgn0087035,FBgn0262516
interspecies interaction between organisms	7	0.00184775	GO:0044419	FBgn0003231,FBgn0011672,FBgn0027605,FBgn0086357,FBgn0086656,FBgn0087035,FBgn0262516
response to stress	80	0.00195659	GO:0006950	FBgn0000064,FBgn0000097,FBgn0000711,FBgn0001114,FBgn0001291,FBgn0003205,FBgn0003328,FBgn0003360,FBgn0003392,FBgn0003495,FBgn0003502,FBgn0010341,FBgn0011570,FBgn0011603,FBgn0014011,FBgn0014020,FBgn0015286,FBgn0015765,FBgn0015806,FBgn0016977,FBgn0020261,FBgn0021872,FBgn0023213,FBgn0025583,FBgn0025637,FBgn0026777,FBgn0027348,FBgn0027375,FBgn0027605,FBgn0028425,FBgn0028646,FBgn0029093,FBgn0029943,FBg…
organic anion transport	15	0.00247769	GO:0015711	FBgn0003360,FBgn0003996,FBgn0028425,FBgn0029849,FBgn0030817,FBgn0033443,FBgn0033760,FBgn0034715,FBgn0034716,FBgn0036493,FBgn0036770,FBgn0039674,FBgn0039844,FBgn0050394,FBgn0051547
regulation of cellular component biogenesis	25	0.00361094	GO:0044087	FBgn0000256,FBgn0000635,FBgn0003328,FBgn0003495,FBgn0003502,FBgn0004574,FBgn0010341,FBgn0011570,FBgn0011648,FBgn0011742,FBgn0014020,FBgn0020261,FBgn0020493,FBgn0025637,FBgn0032451,FBgn0035533,FBgn0038947,FBgn0041191,FBgn0086362,FBgn0260934,FBgn0262716,FBgn0262975,FBgn0263120,FBgn0264607,FBgn0265193
regulation of multicellular organismal process	50	0.00374849	GO:0051239	FBgn0000097,FBgn0000394,FBgn0000635,FBgn0000721,FBgn0000723,FBgn0001291,FBgn0002121,FBgn0002973,FBgn0003162,FBgn0003205,FBgn0003328,FBgn0004574,FBgn0004837,FBgn0010341,FBgn0010348,FBgn0011217,FBgn0011570,FBgn0011648,FBgn0011656,FBgn0011742,FBgn0011766,FBgn0014011,FBgn0014020,FBgn0015765,FBgn0015806,FBgn0015872,FBgn0017418,FBgn0020493,FBgn0025637,FBgn0025741,FBgn0027932,FBgn0030276,FBgn0030309,FBg…
ion transport	37	0.00413315	GO:0006811	FBgn0003360,FBgn0003996,FBgn0011672,FBgn0015776,FBgn0015777,FBgn0028425,FBgn0028663,FBgn0028670,FBgn0029849,FBgn0030529,FBgn0030817,FBgn0032451,FBgn0033443,FBgn0033558,FBgn0033755,FBgn0033760,FBgn0034136,FBgn0034489,FBgn0034715,FBgn0034716,FBgn0036493,FBgn0036770,FBgn0036816,FBgn0037975,FBgn0039081,FBgn0039674,FBgn0039844,FBgn0045073,FBgn0050394,FBgn0051547,FBgn0065110,FBgn0086357,FBgn0259214,FBg…
synapse organization	24	0.00539637	GO:0050808	FBgn0000635,FBgn0001145,FBgn0001291,FBgn0001987,FBgn0003328,FBgn0003360,FBgn0010341,FBgn0011570,FBgn0011648,FBgn0011742,FBgn0015806,FBgn0020493,FBgn0025637,FBgn0032451,FBgn0035533,FBgn0036819,FBgn0038320,FBgn0041191,FBgn0042693,FBgn0260934,FBgn0262473,FBgn0262716,FBgn0263120,FBgn0264607
stress-activated MAPK cascade	12	0.00547346	GO:0051403	FBgn0000097,FBgn0000711,FBgn0001291,FBgn0003502,FBgn0010341,FBgn0011570,FBgn0014011,FBgn0014020,FBgn0015286,FBgn0025637,FBgn0086378,FBgn0265193
developmental growth	30	0.00638071	GO:0048589	FBgn0000635,FBgn0000723,FBgn0001291,FBgn0003205,FBgn0003328,FBgn0003360,FBgn0010341,FBgn0011570,FBgn0011603,FBgn0011648,FBgn0011742,FBgn0014011,FBgn0014020,FBgn0015789,FBgn0015806,FBgn0020493,FBgn0025637,FBgn0032451,FBgn0035533,FBgn0038473,FBgn0041191,FBgn0086687,FBgn0260934,FBgn0261456,FBgn0261574,FBgn0262716,FBgn0263120,FBgn0263289,FBgn0264607,FBgn0267849
response to external stimulus	65	0.00640912	GO:0009605	FBgn0000581,FBgn0000635,FBgn0000721,FBgn0000723,FBgn0001114,FBgn0001291,FBgn0003205,FBgn0003328,FBgn0003360,FBgn0003392,FBgn0003495,FBgn0003996,FBgn0004179,FBgn0004646,FBgn0010341,FBgn0011648,FBgn0011656,FBgn0011766,FBgn0014011,FBgn0014020,FBgn0015286,FBgn0015765,FBgn0015806,FBgn0016977,FBgn0020261,FBgn0020493,FBgn0025583,FBgn0025741,FBgn0027605,FBgn0028425,FBgn0029093,FBgn0029765,FBgn0029943,FBg…
anion transport	17	0.00641165	GO:0006820	FBgn0003360,FBgn0003996,FBgn0028425,FBgn0029849,FBgn0030529,FBgn0030817,FBgn0033443,FBgn0033755,FBgn0033760,FBgn0034715,FBgn0034716,FBgn0036493,FBgn0036770,FBgn0039674,FBgn0039844,FBgn0050394,FBgn0051547
neuromuscular junction development	19	0.007025	GO:0007528	FBgn0000635,FBgn0001291,FBgn0003328,FBgn0003360,FBgn0010341,FBgn0011570,FBgn0011648,FBgn0011742,FBgn0015806,FBgn0020493,FBgn0025637,FBgn0032451,FBgn0035533,FBgn0041191,FBgn0042693,FBgn0260934,FBgn0262716,FBgn0263120,FBgn0264607
stress-activated protein kinase signaling cascade	12	0.00733101	GO:0031098	FBgn0000097,FBgn0000711,FBgn0001291,FBgn0003502,FBgn0010341,FBgn0011570,FBgn0014011,FBgn0014020,FBgn0015286,FBgn0025637,FBgn0086378,FBgn0265193
regulation of anatomical structure size	21	0.010511	GO:0090066	FBgn0000256,FBgn0000319,FBgn0000635,FBgn0001987,FBgn0003205,FBgn0003502,FBgn0003975,FBgn0010341,FBgn0010894,FBgn0011570,FBgn0011742,FBgn0014020,FBgn0015765,FBgn0015777,FBgn0015806,FBgn0033032,FBgn0035533,FBgn0041191,FBgn0086687,FBgn0262716,FBgn0263980
multi-organism process	86	0.0123432	GO:0051704	FBgn0000097,FBgn0000256,FBgn0000319,FBgn0000711,FBgn0001114,FBgn0001291,FBgn0001987,FBgn0002121,FBgn0003205,FBgn0003231,FBgn0003328,FBgn0003360,FBgn0003392,FBgn0003495,FBgn0003502,FBgn0003996,FBgn0004574,FBgn0004907,FBgn0010341,FBgn0010741,FBgn0011217,FBgn0011570,FBgn0011648,FBgn0011656,FBgn0011672,FBgn0011766,FBgn0014010,FBgn0014011,FBgn0014020,FBgn0015286,FBgn0015765,FBgn0015789,FBgn0015806,FBg…
cellular lipid metabolic process	26	0.0126408	GO:0044255	FBgn0000416,FBgn0001128,FBgn0003308,FBgn0027348,FBgn0027579,FBgn0029158,FBgn0030737,FBgn0030761,FBgn0031813,FBgn0036553,FBgn0036821,FBgn0037341,FBgn0040064,FBgn0040918,FBgn0043043,FBgn0050502,FBgn0050503,FBgn0051523,FBgn0086687,FBgn0260750,FBgn0262511,FBgn0263120,FBgn0263593,FBgn0263782,FBgn0264494,FBgn0265193
JNK cascade	11	0.0127321	GO:0007254	FBgn0000097,FBgn0000711,FBgn0001291,FBgn0003502,FBgn0010341,FBgn0011570,FBgn0014011,FBgn0014020,FBgn0015286,FBgn0025637,FBgn0086378
negative regulation of growth	13	0.0128669	GO:0045926	FBgn0003328,FBgn0020493,FBgn0025637,FBgn0027605,FBgn0032451,FBgn0034897,FBgn0035533,FBgn0086656,FBgn0261456,FBgn0261574,FBgn0262516,FBgn0263120,FBgn0263289
regulation of synapse structure or activity	19	0.0129112	GO:0050803	FBgn0000635,FBgn0003328,FBgn0003392,FBgn0010341,FBgn0011570,FBgn0011648,FBgn0011742,FBgn0014010,FBgn0015806,FBgn0020493,FBgn0025637,FBgn0032451,FBgn0035533,FBgn0036819,FBgn0038320,FBgn0262716,FBgn0263120,FBgn0263289,FBgn0264607
regulation of developmental process	51	0.0130387	GO:0050793	FBgn0000097,FBgn0000394,FBgn0000635,FBgn0000723,FBgn0002121,FBgn0002973,FBgn0003162,FBgn0003205,FBgn0003328,FBgn0003748,FBgn0004574,FBgn0004837,FBgn0010341,FBgn0010348,FBgn0011217,FBgn0011570,FBgn0011648,FBgn0011656,FBgn0011742,FBgn0011766,FBgn0014011,FBgn0014020,FBgn0015286,FBgn0015765,FBgn0015794,FBgn0015806,FBgn0017418,FBgn0020493,FBgn0025637,FBgn0025741,FBgn0027932,FBgn0030276,FBgn0030309,FBg…
regulation of synapse organization	16	0.0134478	GO:0050807	FBgn0000635,FBgn0003328,FBgn0010341,FBgn0011570,FBgn0011648,FBgn0011742,FBgn0015806,FBgn0020493,FBgn0025637,FBgn0032451,FBgn0035533,FBgn0036819,FBgn0038320,FBgn0262716,FBgn0263120,FBgn0264607
ion transmembrane transport	18	0.0135361	GO:0034220	FBgn0011672,FBgn0028425,FBgn0028663,FBgn0028670,FBgn0030817,FBgn0033443,FBgn0033760,FBgn0036493,FBgn0036770,FBgn0039844,FBgn0045073,FBgn0050394,FBgn0051547,FBgn0086357,FBgn0259214,FBgn0262511,FBgn0262736,FBgn0263916
establishment or maintenance of cytoskeleton polarity	9	0.0153996	GO:0030952	FBgn0000319,FBgn0002121,FBgn0004907,FBgn0014011,FBgn0014020,FBgn0086362,FBgn0260934,FBgn0261574,FBgn0262975
actin cytoskeleton organization	24	0.0176773	GO:0030036	FBgn0000256,FBgn0000723,FBgn0001105,FBgn0002121,FBgn0003392,FBgn0003502,FBgn0010341,FBgn0011570,FBgn0011742,FBgn0013718,FBgn0014011,FBgn0014020,FBgn0015614,FBgn0015806,FBgn0026084,FBgn0027605,FBgn0035533,FBgn0036985,FBgn0038320,FBgn0259730,FBgn0260934,FBgn0261574,FBgn0261822,FBgn0262716
embryonic development via the syncytial blastoderm	20	0.0183688	GO:0001700	FBgn0000097,FBgn0000723,FBgn0001291,FBgn0002121,FBgn0003205,FBgn0003328,FBgn0003502,FBgn0010341,FBgn0010894,FBgn0011648,FBgn0014010,FBgn0014011,FBgn0014020,FBgn0015286,FBgn0020261,FBgn0020392,FBgn0086357,FBgn0087035,FBgn0262716,FBgn0263289
regulation of cellular component organization	48	0.0184702	GO:0051128	FBgn0000256,FBgn0000319,FBgn0000635,FBgn0000723,FBgn0002121,FBgn0002973,FBgn0003205,FBgn0003328,FBgn0003392,FBgn0003495,FBgn0003502,FBgn0004574,FBgn0010341,FBgn0010348,FBgn0011570,FBgn0011648,FBgn0011742,FBgn0014010,FBgn0014011,FBgn0014020,FBgn0015286,FBgn0015794,FBgn0015806,FBgn0020261,FBgn0020493,FBgn0022361,FBgn0025637,FBgn0025741,FBgn0030276,FBgn0032451,FBgn0034897,FBgn0035533,FBgn0036819,FBg…
monocarboxylic acid metabolic process	17	0.0192411	GO:0032787	FBgn0000064,FBgn0001092,FBgn0003074,FBgn0027348,FBgn0029158,FBgn0030737,FBgn0031813,FBgn0036821,FBgn0036927,FBgn0040064,FBgn0043043,FBgn0050502,FBgn0051523,FBgn0086687,FBgn0263120,FBgn0263593,FBgn0264785
amino acid transmembrane transport	8	0.0192567	GO:0003333	FBgn0028425,FBgn0030817,FBgn0033443,FBgn0033760,FBgn0036493,FBgn0039844,FBgn0050394,FBgn0051547
regulation of nervous system development	25	0.0199351	GO:0051960	FBgn0000097,FBgn0000635,FBgn0002121,FBgn0002973,FBgn0003205,FBgn0003328,FBgn0010341,FBgn0011217,FBgn0011570,FBgn0011648,FBgn0011742,FBgn0014011,FBgn0014020,FBgn0017418,FBgn0020493,FBgn0025637,FBgn0025741,FBgn0030276,FBgn0032451,FBgn0035533,FBgn0038947,FBgn0261456,FBgn0262716,FBgn0263120,FBgn0264607
biological adhesion	23	0.020995	GO:0022610	FBgn0000097,FBgn0000319,FBgn0000635,FBgn0000711,FBgn0001105,FBgn0001257,FBgn0001987,FBgn0003328,FBgn0010348,FBgn0010894,FBgn0015777,FBgn0015794,FBgn0030880,FBgn0031969,FBgn0035091,FBgn0036985,FBgn0038320,FBgn0039089,FBgn0045073,FBgn0260934,FBgn0261574,FBgn0261822,FBgn0262114
regulation of developmental growth	20	0.0213429	GO:0048638	FBgn0000635,FBgn0003205,FBgn0003328,FBgn0010341,FBgn0011570,FBgn0011648,FBgn0011742,FBgn0015806,FBgn0020493,FBgn0025637,FBgn0032451,FBgn0035533,FBgn0038473,FBgn0086687,FBgn0261456,FBgn0261574,FBgn0262716,FBgn0263120,FBgn0263289,FBgn0264607
regulation of synaptic growth at neuromuscular junction	13	0.0217588	GO:0008582	FBgn0000635,FBgn0003328,FBgn0010341,FBgn0011570,FBgn0011648,FBgn0011742,FBgn0020493,FBgn0025637,FBgn0032451,FBgn0035533,FBgn0262716,FBgn0263120,FBgn0264607
regulation of neuromuscular junction development	13	0.0217588	GO:1904396	FBgn0000635,FBgn0003328,FBgn0010341,FBgn0011570,FBgn0011648,FBgn0011742,FBgn0020493,FBgn0025637,FBgn0032451,FBgn0035533,FBgn0262716,FBgn0263120,FBgn0264607
organic acid transmembrane transport	8	0.0220797	GO:1903825	FBgn0028425,FBgn0030817,FBgn0033443,FBgn0033760,FBgn0036493,FBgn0039844,FBgn0050394,FBgn0051547
regulation of biological quality	69	0.022143	GO:0065008	FBgn0000256,FBgn0000319,FBgn0000635,FBgn0000723,FBgn0001987,FBgn0002121,FBgn0002567,FBgn0003205,FBgn0003328,FBgn0003360,FBgn0003390,FBgn0003392,FBgn0003502,FBgn0003975,FBgn0004179,FBgn0004574,FBgn0004907,FBgn0010341,FBgn0010348,FBgn0010894,FBgn0011217,FBgn0011570,FBgn0011603,FBgn0011648,FBgn0011656,FBgn0011672,FBgn0011742,FBgn0014010,FBgn0014011,FBgn0014020,FBgn0015614,FBgn0015765,FBgn0015777,FBg…
fatty acid metabolic process	12	0.0221529	GO:0006631	FBgn0027348,FBgn0029158,FBgn0030737,FBgn0031813,FBgn0036821,FBgn0040064,FBgn0043043,FBgn0050502,FBgn0051523,FBgn0086687,FBgn0263120,FBgn0263593
negative regulation of multi-organism process	7	0.0223845	GO:0043901	FBgn0001291,FBgn0015765,FBgn0027605,FBgn0034647,FBgn0086656,FBgn0087035,FBgn0262516
cell adhesion	22	0.0224823	GO:0007155	FBgn0000097,FBgn0000635,FBgn0000711,FBgn0001105,FBgn0001257,FBgn0001987,FBgn0003328,FBgn0010348,FBgn0010894,FBgn0015777,FBgn0015794,FBgn0030880,FBgn0031969,FBgn0035091,FBgn0036985,FBgn0038320,FBgn0039089,FBgn0045073,FBgn0260934,FBgn0261574,FBgn0261822,FBgn0262114
MAPK cascade	16	0.0225782	GO:0000165	FBgn0000097,FBgn0000711,FBgn0001291,FBgn0003205,FBgn0003502,FBgn0004907,FBgn0010341,FBgn0011570,FBgn0014011,FBgn0014020,FBgn0015286,FBgn0015765,FBgn0025637,FBgn0086378,FBgn0263782,FBgn0265193
signal transduction by protein phosphorylation	16	0.0225782	GO:0023014	FBgn0000097,FBgn0000711,FBgn0001291,FBgn0003205,FBgn0003502,FBgn0004907,FBgn0010341,FBgn0011570,FBgn0014011,FBgn0014020,FBgn0015286,FBgn0015765,FBgn0025637,FBgn0086378,FBgn0263782,FBgn0265193
autophagy	16	0.0226084	GO:0006914	FBgn0002567,FBgn0003205,FBgn0003360,FBgn0015806,FBgn0027605,FBgn0029943,FBgn0031037,FBgn0032935,FBgn0034897,FBgn0037363,FBgn0041191,FBgn0042693,FBgn0086357,FBgn0086656,FBgn0086687,FBgn0262516
single-organism metabolic process	118	0.0226823	GO:0044710	FBgn0000052,FBgn0000064,FBgn0000097,FBgn0000416,FBgn0000711,FBgn0001092,FBgn0001128,FBgn0001145,FBgn0001291,FBgn0002567,FBgn0002569,FBgn0002570,FBgn0003074,FBgn0003162,FBgn0003205,FBgn0003308,FBgn0003360,FBgn0003502,FBgn0003748,FBgn0003996,FBgn0004228,FBgn0004907,FBgn0010341,FBgn0010348,FBgn0011570,FBgn0011766,FBgn0014011,FBgn0014020,FBgn0014427,FBgn0015039,FBgn0015286,FBgn0015765,FBgn0015806,FBg…
oogenesis	46	0.0265801	GO:0048477	FBgn0000097,FBgn0000256,FBgn0000319,FBgn0000711,FBgn0001291,FBgn0001987,FBgn0002121,FBgn0003205,FBgn0003328,FBgn0003360,FBgn0003392,FBgn0003495,FBgn0003502,FBgn0004574,FBgn0004907,FBgn0010341,FBgn0010741,FBgn0011217,FBgn0011570,FBgn0011648,FBgn0011656,FBgn0011766,FBgn0014010,FBgn0014011,FBgn0014020,FBgn0015286,FBgn0015789,FBgn0015806,FBgn0016693,FBgn0017418,FBgn0025866,FBgn0027108,FBgn0029093,FBg…
embryo development ending in birth or egg hatching	20	0.0269518	GO:0009792	FBgn0000097,FBgn0000723,FBgn0001291,FBgn0002121,FBgn0003205,FBgn0003328,FBgn0003502,FBgn0010341,FBgn0010894,FBgn0011648,FBgn0014010,FBgn0014011,FBgn0014020,FBgn0015286,FBgn0020261,FBgn0020392,FBgn0086357,FBgn0087035,FBgn0262716,FBgn0263289
septate junction assembly	7	0.0270519	GO:0019991	FBgn0001987,FBgn0002121,FBgn0010894,FBgn0015777,FBgn0033032,FBgn0036299,FBgn0263289
regulation of synapse assembly	13	0.0282528	GO:0051963	FBgn0000635,FBgn0003328,FBgn0010341,FBgn0011570,FBgn0011648,FBgn0011742,FBgn0020493,FBgn0025637,FBgn0032451,FBgn0035533,FBgn0262716,FBgn0263120,FBgn0264607
regulation of symbiosis, encompassing mutualism through parasitism	5	0.0285818	GO:0043903	FBgn0027605,FBgn0086357,FBgn0086656,FBgn0087035,FBgn0262516
macromolecule localization	49	0.0286543	GO:0033036	FBgn0000256,FBgn0000319,FBgn0000416,FBgn0001105,FBgn0002121,FBgn0002567,FBgn0002973,FBgn0003205,FBgn0003392,FBgn0004574,FBgn0010341,FBgn0010348,FBgn0010391,FBgn0011656,FBgn0014009,FBgn0014010,FBgn0014011,FBgn0014020,FBgn0015789,FBgn0015794,FBgn0025700,FBgn0027605,FBgn0027932,FBgn0029959,FBgn0030276,FBgn0030608,FBgn0031145,FBgn0031390,FBgn0035533,FBgn0036816,FBgn0038135,FBgn0038947,FBgn0045073,FBg…
anion transmembrane transport	8	0.0287529	GO:0098656	FBgn0028425,FBgn0030817,FBgn0033443,FBgn0033760,FBgn0036493,FBgn0039844,FBgn0050394,FBgn0051547
actin filament-based process	24	0.0288841	GO:0030029	FBgn0000256,FBgn0000723,FBgn0001105,FBgn0002121,FBgn0003392,FBgn0003502,FBgn0010341,FBgn0011570,FBgn0011742,FBgn0013718,FBgn0014011,FBgn0014020,FBgn0015614,FBgn0015806,FBgn0026084,FBgn0027605,FBgn0035533,FBgn0036985,FBgn0038320,FBgn0259730,FBgn0260934,FBgn0261574,FBgn0261822,FBgn0262716
embryonic morphogenesis	23	0.0332863	GO:0048598	FBgn0000097,FBgn0000723,FBgn0001291,FBgn0002121,FBgn0003205,FBgn0003328,FBgn0003502,FBgn0010341,FBgn0010894,FBgn0011648,FBgn0014010,FBgn0014011,FBgn0014020,FBgn0015286,FBgn0020261,FBgn0020392,FBgn0020493,FBgn0027108,FBgn0028380,FBgn0038071,FBgn0040206,FBgn0086357,FBgn0263289
regulation of localization	27	0.0345964	GO:0032879	FBgn0000319,FBgn0002567,FBgn0002973,FBgn0003162,FBgn0003328,FBgn0004574,FBgn0010348,FBgn0010391,FBgn0011672,FBgn0014010,FBgn0014011,FBgn0025741,FBgn0030608,FBgn0036816,FBgn0038947,FBgn0045073,FBgn0086357,FBgn0086358,FBgn0086362,FBgn0259824,FBgn0260934,FBgn0262026,FBgn0262975,FBgn0263120,FBgn0263289,FBgn0263916,FBgn0267849
response to nutrient levels	19	0.0347395	GO:0031667	FBgn0000721,FBgn0003205,FBgn0003392,FBgn0015765,FBgn0015806,FBgn0020261,FBgn0027605,FBgn0029943,FBgn0031998,FBgn0032935,FBgn0036752,FBgn0037363,FBgn0038473,FBgn0041191,FBgn0086687,FBgn0261862,FBgn0262516,FBgn0263593,FBgn0264492
regulation of filopodium assembly	6	0.0359624	GO:0051489	FBgn0010341,FBgn0011570,FBgn0011742,FBgn0014020,FBgn0262716,FBgn0264607
morphogenesis of an epithelium	47	0.0361676	GO:0002009	FBgn0000097,FBgn0000635,FBgn0000711,FBgn0000723,FBgn0001291,FBgn0001987,FBgn0002121,FBgn0003205,FBgn0003328,FBgn0003392,FBgn0003502,FBgn0003975,FBgn0004837,FBgn0010341,FBgn0010894,FBgn0011648,FBgn0011766,FBgn0013718,FBgn0014010,FBgn0014011,FBgn0014020,FBgn0015286,FBgn0016693,FBgn0016977,FBgn0020261,FBgn0020392,FBgn0020493,FBgn0020513,FBgn0027108,FBgn0027932,FBgn0030608,FBgn0032451,FBgn0035533,FBg…
lipid metabolic process	32	0.03619	GO:0006629	FBgn0000416,FBgn0001128,FBgn0003308,FBgn0015806,FBgn0027348,FBgn0027579,FBgn0029158,FBgn0030304,FBgn0030608,FBgn0030737,FBgn0030761,FBgn0031813,FBgn0033999,FBgn0036553,FBgn0036821,FBgn0037341,FBgn0039756,FBgn0040064,FBgn0040918,FBgn0041191,FBgn0043043,FBgn0050502,FBgn0050503,FBgn0051523,FBgn0086687,FBgn0260750,FBgn0262511,FBgn0263120,FBgn0263593,FBgn0263782,FBgn0264494,FBgn0265193
actin filament organization	16	0.0369813	GO:0007015	FBgn0000256,FBgn0000723,FBgn0001105,FBgn0003502,FBgn0010341,FBgn0011570,FBgn0011742,FBgn0014011,FBgn0014020,FBgn0015806,FBgn0026084,FBgn0035533,FBgn0036985,FBgn0259730,FBgn0260934,FBgn0262716
response to extracellular stimulus	19	0.0372341	GO:0009991	FBgn0000721,FBgn0003205,FBgn0003392,FBgn0015765,FBgn0015806,FBgn0020261,FBgn0027605,FBgn0029943,FBgn0031998,FBgn0032935,FBgn0036752,FBgn0037363,FBgn0038473,FBgn0041191,FBgn0086687,FBgn0261862,FBgn0262516,FBgn0263593,FBgn0264492
heart development	13	0.0430156	GO:0007507	FBgn0001105,FBgn0001987,FBgn0002973,FBgn0003205,FBgn0003328,FBgn0010894,FBgn0011648,FBgn0011656,FBgn0015765,FBgn0015777,FBgn0038947,FBgn0262473,FBgn0263782
cardiovascular system development	13	0.0430156	GO:0072358	FBgn0001105,FBgn0001987,FBgn0002973,FBgn0003205,FBgn0003328,FBgn0010894,FBgn0011648,FBgn0011656,FBgn0015765,FBgn0015777,FBgn0038947,FBgn0262473,FBgn0263782
circulatory system development	13	0.0430156	GO:0072359	FBgn0001105,FBgn0001987,FBgn0002973,FBgn0003205,FBgn0003328,FBgn0010894,FBgn0011648,FBgn0011656,FBgn0015765,FBgn0015777,FBgn0038947,FBgn0262473,FBgn0263782
small GTPase mediated signal transduction	21	0.0431243	GO:0007264	FBgn0000097,FBgn0002567,FBgn0003205,FBgn0004907,FBgn0010341,FBgn0010348,FBgn0014009,FBgn0014010,FBgn0014011,FBgn0014020,FBgn0015286,FBgn0015789,FBgn0015794,FBgn0026376,FBgn0027932,FBgn0029959,FBgn0041191,FBgn0050158,FBgn0050440,FBgn0051118,FBgn0263782
viral process	4	0.0442171	GO:0016032	FBgn0003231,FBgn0011672,FBgn0086357,FBgn0087035
viral life cycle	4	0.0442171	GO:0019058	FBgn0003231,FBgn0011672,FBgn0086357,FBgn0087035
embryo development	40	0.0447641	GO:0009790	FBgn0000097,FBgn0000256,FBgn0000319,FBgn0000723,FBgn0001291,FBgn0002121,FBgn0002973,FBgn0003162,FBgn0003205,FBgn0003328,FBgn0003392,FBgn0003495,FBgn0003502,FBgn0004574,FBgn0004907,FBgn0010341,FBgn0010894,FBgn0011648,FBgn0014010,FBgn0014011,FBgn0014020,FBgn0015286,FBgn0020261,FBgn0020392,FBgn0020493,FBgn0027108,FBgn0028380,FBgn0036985,FBgn0038071,FBgn0038947,FBgn0040206,FBgn0086357,FBgn0086362,FBg…
regulation of actin filament polymerization	7	0.0452363	GO:0030833	FBgn0000256,FBgn0003502,FBgn0010341,FBgn0011570,FBgn0011742,FBgn0035533,FBgn0262716
cellular process involved in reproduction in multicellular organism	54	0.0473721	GO:0022412	FBgn0000097,FBgn0000256,FBgn0000319,FBgn0000711,FBgn0001291,FBgn0001987,FBgn0002121,FBgn0003205,FBgn0003328,FBgn0003360,FBgn0003392,FBgn0003495,FBgn0003502,FBgn0004574,FBgn0004907,FBgn0010341,FBgn0010741,FBgn0011217,FBgn0011570,FBgn0011648,FBgn0011656,FBgn0011766,FBgn0014010,FBgn0014011,FBgn0014020,FBgn0015286,FBgn0015789,FBgn0015806,FBgn0016693,FBgn0017418,FBgn0023213,FBgn0025866,FBgn0027108,FBg…
catabolic process	50	0.047619	GO:0009056	FBgn0000064,FBgn0001092,FBgn0001128,FBgn0001145,FBgn0002567,FBgn0003074,FBgn0003205,FBgn0003308,FBgn0003360,FBgn0011217,FBgn0011327,FBgn0013770,FBgn0015806,FBgn0017418,FBgn0020257,FBgn0020261,FBgn0025637,FBgn0026777,FBgn0027605,FBgn0028690,FBgn0029943,FBgn0030608,FBgn0030695,FBgn0031037,FBgn0031773,FBgn0031813,FBgn0032216,FBgn0032596,FBgn0032935,FBgn0034897,FBgn0034988,FBgn0035094,FBgn0035911,FBg…
organic acid transport	11	0.0479929	GO:0015849	FBgn0028425,FBgn0029849,FBgn0030817,FBgn0033443,FBgn0033760,FBgn0036493,FBgn0036770,FBgn0039674,FBgn0039844,FBgn0050394,FBgn0051547
carboxylic acid transport	11	0.0479929	GO:0046942	FBgn0028425,FBgn0029849,FBgn0030817,FBgn0033443,FBgn0033760,FBgn0036493,FBgn0036770,FBgn0039674,FBgn0039844,FBgn0050394,FBgn0051547
regulation of lipid metabolic process	6	0.0482904	GO:0019216	FBgn0030608,FBgn0040918,FBgn0086687,FBgn0262511,FBgn0263593,FBgn0265193
response to oxidative stress	13	0.0491818	GO:0006979	FBgn0003360,FBgn0015765,FBgn0015806,FBgn0030529,FBgn0032147,FBgn0032935,FBgn0033631,FBgn0034897,FBgn0035438,FBgn0038469,FBgn0086711,FBgn0261862,FBgn0262975
oocyte microtubule cytoskeleton organization	7	0.0495548	GO:0016325	FBgn0000319,FBgn0002121,FBgn0004907,FBgn0014011,FBgn0086362,FBgn0260934,FBgn0262975
tissue morphogenesis	47	0.0499897	GO:0048729	FBgn0000097,FBgn0000635,FBgn0000711,FBgn0000723,FBgn0001291,FBgn0001987,FBgn0002121,FBgn0003205,FBgn0003328,FBgn0003392,FBgn0003502,FBgn0003975,FBgn0004837,FBgn0010341,FBgn0010894,FBgn0011648,FBgn0011766,FBgn0013718,FBgn0014010,FBgn0014011,FBgn0014020,FBgn0015286,FBgn0016693,FBgn0016977,FBgn0020261,FBgn0020392,FBgn0020493,FBgn0020513,FBgn0027108,FBgn0027932,FBgn0030608,FBgn0032451,FBgn0035533,FBg…
Molecular function
catalytic activity	158	0.0392905	GO:0003824	FBgn0000479,FBgn0000536,FBgn0001089,FBgn0001145,FBgn0001149,FBgn0003071,FBgn0003089,FBgn0003137,FBgn0003317,FBgn0003890,FBgn0004034,FBgn0005322,FBgn0005640,FBgn0010217,FBgn0010612,FBgn0011591,FBgn0011754,FBgn0011770,FBgn0012051,FBgn0013685,FBgn0013770,FBgn0014930,FBgn0015541,FBgn0015569,FBgn0015576,FBgn0015577,FBgn0015663,FBgn0015790,FBgn0016687,FBgn0017482,FBgn0019982,FBgn0023508,FBgn0023528,FBg…
Cellular component
membrane	110	0.00643179	GO:0016020	FBgn0001296,FBgn0003089,FBgn0003317,FBgn0003429,FBgn0005322,FBgn0005640,FBgn0010217,FBgn0010612,FBgn0011591,FBgn0013685,FBgn0015790,FBgn0016684,FBgn0016797,FBgn0019830,FBgn0019886,FBgn0022027,FBgn0023000,FBgn0025595,FBgn0025632,FBgn0025740,FBgn0025936,FBgn0027359,FBgn0028422,FBgn0028703,FBgn0028743,FBgn0029771,FBgn0029896,FBgn0030718,FBgn0030733,FBgn0031011,FBgn0031021,FBgn0031030,FBgn0031182,FBg…
mitochondrial protein complex	16	0.0117452	GO:0098798	FBgn0010217,FBgn0010612,FBgn0013685,FBgn0025352,FBgn0027359,FBgn0028479,FBgn0030718,FBgn0030733,FBgn0031021,FBgn0031684,FBgn0031830,FBgn0036928,FBgn0039112,FBgn0039909,FBgn0042132,FBgn0052230
mitochondrial membrane part	15	0.0138977	GO:0044455	FBgn0010217,FBgn0010612,FBgn0013685,FBgn0027359,FBgn0030718,FBgn0030733,FBgn0031021,FBgn0031684,FBgn0031830,FBgn0036928,FBgn0038662,FBgn0039112,FBgn0039909,FBgn0042132,FBgn0052230
mitochondrial part	28	0.0144834	GO:0044429	FBgn0005322,FBgn0010217,FBgn0010612,FBgn0013685,FBgn0019830,FBgn0019886,FBgn0025352,FBgn0026261,FBgn0027359,FBgn0028479,FBgn0030718,FBgn0030733,FBgn0031021,FBgn0031660,FBgn0031684,FBgn0031830,FBgn0033879,FBgn0035122,FBgn0036928,FBgn0038474,FBgn0038662,FBgn0039112,FBgn0039223,FBgn0039835,FBgn0039909,FBgn0042083,FBgn0042132,FBgn0052230
cytoplasm	130	0.0180128	GO:0005737	FBgn0000536,FBgn0001089,FBgn0001137,FBgn0001145,FBgn0001149,FBgn0001301,FBgn0003071,FBgn0003089,FBgn0004034,FBgn0004926,FBgn0005322,FBgn0005633,FBgn0005640,FBgn0010217,FBgn0010612,FBgn0011591,FBgn0011754,FBgn0012051,FBgn0013685,FBgn0013770,FBgn0015790,FBgn0016687,FBgn0016797,FBgn0017482,FBgn0019830,FBgn0019886,FBgn0022027,FBgn0023213,FBgn0023508,FBgn0024196,FBgn0025352,FBgn0026190,FBgn0026261,FBg…
inner mitochondrial membrane protein complex	13	0.0277956	GO:0098800	FBgn0010217,FBgn0010612,FBgn0013685,FBgn0027359,FBgn0030718,FBgn0030733,FBgn0031021,FBgn0031684,FBgn0031830,FBgn0039112,FBgn0039909,FBgn0042132,FBgn0052230
mitochondrial envelope	19	0.0331952	GO:0005740	FBgn0005322,FBgn0010217,FBgn0010612,FBgn0013685,FBgn0019830,FBgn0019886,FBgn0027359,FBgn0030718,FBgn0030733,FBgn0031021,FBgn0031684,FBgn0031830,FBgn0036928,FBgn0038662,FBgn0039112,FBgn0039223,FBgn0039909,FBgn0042132,FBgn0052230
organelle inner membrane	16	0.0344549	GO:0019866	FBgn0010217,FBgn0010612,FBgn0013685,FBgn0019830,FBgn0027359,FBgn0030718,FBgn0030733,FBgn0031021,FBgn0031684,FBgn0031830,FBgn0038476,FBgn0038662,FBgn0039112,FBgn0039909,FBgn0042132,FBgn0052230
organelle membrane	31	0.0344643	GO:0031090	FBgn0005322,FBgn0010217,FBgn0010612,FBgn0011591,FBgn0013685,FBgn0019830,FBgn0019886,FBgn0022027,FBgn0027359,FBgn0030718,FBgn0030733,FBgn0031021,FBgn0031684,FBgn0031830,FBgn0034058,FBgn0036805,FBgn0036928,FBgn0036932,FBgn0037374,FBgn0038058,FBgn0038476,FBgn0038662,FBgn0039112,FBgn0039223,FBgn0039890,FBgn0039909,FBgn0042132,FBgn0043012,FBgn0052230,FBgn0259170,FBgn0265190
membrane part	79	0.0361088	GO:0044425	FBgn0001296,FBgn0003089,FBgn0003317,FBgn0003429,FBgn0010217,FBgn0010612,FBgn0011591,FBgn0013685,FBgn0016684,FBgn0016797,FBgn0019830,FBgn0022027,FBgn0023000,FBgn0025595,FBgn0025632,FBgn0025936,FBgn0027359,FBgn0028422,FBgn0028703,FBgn0029896,FBgn0030718,FBgn0030733,FBgn0031011,FBgn0031021,FBgn0031245,FBgn0031522,FBgn0031523,FBgn0031590,FBgn0031645,FBgn0031684,FBgn0031830,FBgn0032167,FBgn0032230,FBg…
mitochondrial respiratory chain	10	0.0364754	GO:0005746	FBgn0013685,FBgn0030718,FBgn0030733,FBgn0031021,FBgn0031684,FBgn0031830,FBgn0039112,FBgn0039909,FBgn0042132,FBgn0052230
respiratory chain	10	0.0364754	GO:0070469	FBgn0013685,FBgn0030718,FBgn0030733,FBgn0031021,FBgn0031684,FBgn0031830,FBgn0039112,FBgn0039909,FBgn0042132,FBgn0052230
respiratory chain complex	10	0.0369012	GO:0098803	FBgn0013685,FBgn0030718,FBgn0030733,FBgn0031021,FBgn0031684,FBgn0031830,FBgn0039112,FBgn0039909,FBgn0042132,FBgn0052230
mitochondrial membrane	19	0.0382157	GO:0031966	FBgn0005322,FBgn0010217,FBgn0010612,FBgn0013685,FBgn0019830,FBgn0019886,FBgn0027359,FBgn0030718,FBgn0030733,FBgn0031021,FBgn0031684,FBgn0031830,FBgn0036928,FBgn0038662,FBgn0039112,FBgn0039223,FBgn0039909,FBgn0042132,FBgn0052230
mitochondrion	35	0.0471703	GO:0005739	FBgn0005322,FBgn0010217,FBgn0010612,FBgn0013685,FBgn0017482,FBgn0019830,FBgn0019886,FBgn0025352,FBgn0026261,FBgn0027359,FBgn0028479,FBgn0029161,FBgn0029854,FBgn0030718,FBgn0030733,FBgn0031021,FBgn0031660,FBgn0031684,FBgn0031830,FBgn0033879,FBgn0035088,FBgn0035122,FBgn0036928,FBgn0037440,FBgn0038474,FBgn0038662,FBgn0039111,FBgn0039112,FBgn0039223,FBgn0039835,FBgn0039909,FBgn0042083,FBgn0042132,FBg…

## Sheet: in situ -CE - Linear - GO
GO term analysis of D. subobscura contigs associated with negative "linear" clinal expression in local "in situ" environment. We used the Flymine database (release 41.0), p-values are adjusted using a Benjamini-Hochberg test correction.
GO term	n. of genes	p-adj	GO id	D.melanogaster homologs
Biological process
regulation of cellular process	159	2.62934e-05	GO:0050794	FBgn0000037,FBgn0000139,FBgn0000212,FBgn0000352,FBgn0000662,FBgn0000723,FBgn0001263,FBgn0002781,FBgn0002948,FBgn0003079,FBgn0003089,FBgn0003090,FBgn0003116,FBgn0003302,FBgn0003612,FBgn0003870,FBgn0004168,FBgn0004380,FBgn0004573,FBgn0004795,FBgn0004839,FBgn0004896,FBgn0005613,FBgn0008636,FBgn0010113,FBgn0010280,FBgn0010473,FBgn0010583,FBgn0010602,FBgn0011289,FBgn0011692,FBgn0011708,FBgn0011715,FBg…
regulation of biological process	167	7.23157e-05	GO:0050789	FBgn0000037,FBgn0000139,FBgn0000212,FBgn0000352,FBgn0000662,FBgn0000723,FBgn0001263,FBgn0002781,FBgn0002948,FBgn0003079,FBgn0003089,FBgn0003090,FBgn0003116,FBgn0003302,FBgn0003612,FBgn0003870,FBgn0004168,FBgn0004380,FBgn0004573,FBgn0004795,FBgn0004839,FBgn0004896,FBgn0005613,FBgn0005677,FBgn0008636,FBgn0010113,FBgn0010280,FBgn0010473,FBgn0010583,FBgn0010602,FBgn0011289,FBgn0011692,FBgn0011708,FBg…
cell projection organization	52	0.000720533	GO:0030030	FBgn0000139,FBgn0000212,FBgn0000352,FBgn0000723,FBgn0003090,FBgn0003870,FBgn0004380,FBgn0004795,FBgn0004839,FBgn0004896,FBgn0005677,FBgn0010113,FBgn0010280,FBgn0010452,FBgn0010473,FBgn0010583,FBgn0011715,FBgn0014395,FBgn0015371,FBgn0016061,FBgn0023096,FBgn0024245,FBgn0026402,FBgn0027339,FBgn0027620,FBgn0028991,FBgn0029157,FBgn0030887,FBgn0031196,FBgn0034013,FBgn0034622,FBgn0034697,FBgn0035713,FBg…
biological regulation	173	0.00076866	GO:0065007	FBgn0000037,FBgn0000139,FBgn0000212,FBgn0000352,FBgn0000662,FBgn0000723,FBgn0001220,FBgn0001263,FBgn0002781,FBgn0002948,FBgn0003079,FBgn0003089,FBgn0003090,FBgn0003116,FBgn0003302,FBgn0003612,FBgn0003870,FBgn0004168,FBgn0004380,FBgn0004573,FBgn0004575,FBgn0004795,FBgn0004839,FBgn0004896,FBgn0005613,FBgn0005677,FBgn0008636,FBgn0010113,FBgn0010280,FBgn0010473,FBgn0010583,FBgn0010602,FBgn0011289,FBg…
cell part morphogenesis	47	0.00114814	GO:0032990	FBgn0000139,FBgn0000212,FBgn0000723,FBgn0001220,FBgn0003870,FBgn0004380,FBgn0004795,FBgn0004839,FBgn0004896,FBgn0005677,FBgn0010113,FBgn0010280,FBgn0010452,FBgn0010473,FBgn0010583,FBgn0011715,FBgn0014395,FBgn0015371,FBgn0016061,FBgn0024245,FBgn0026402,FBgn0027339,FBgn0027620,FBgn0028991,FBgn0029157,FBgn0030887,FBgn0031196,FBgn0034013,FBgn0034622,FBgn0034697,FBgn0035713,FBgn0036811,FBgn0038722,FBg…
single-organism cellular process	237	0.00148797	GO:0044763	FBgn0000037,FBgn0000038,FBgn0000139,FBgn0000212,FBgn0000352,FBgn0000662,FBgn0000723,FBgn0001220,FBgn0001263,FBgn0002781,FBgn0002948,FBgn0003079,FBgn0003089,FBgn0003090,FBgn0003116,FBgn0003137,FBgn0003302,FBgn0003510,FBgn0003612,FBgn0003870,FBgn0004168,FBgn0004380,FBgn0004391,FBgn0004573,FBgn0004575,FBgn0004795,FBgn0004832,FBgn0004839,FBgn0004896,FBgn0005613,FBgn0005677,FBgn0010113,FBgn0010280,FBg…
signaling	97	0.00194282	GO:0023052	FBgn0000037,FBgn0000038,FBgn0000212,FBgn0000352,FBgn0000662,FBgn0001263,FBgn0003079,FBgn0003089,FBgn0003090,FBgn0003116,FBgn0003612,FBgn0004168,FBgn0004380,FBgn0004573,FBgn0004575,FBgn0004839,FBgn0010473,FBgn0010583,FBgn0010602,FBgn0011692,FBgn0011708,FBgn0013973,FBgn0015402,FBgn0016672,FBgn0022023,FBgn0023076,FBgn0024245,FBgn0024941,FBgn0026080,FBgn0026179,FBgn0026597,FBgn0027109,FBgn0027498,FBg…
single organism signaling	97	0.00210648	GO:0044700	FBgn0000037,FBgn0000038,FBgn0000212,FBgn0000352,FBgn0000662,FBgn0001263,FBgn0003079,FBgn0003089,FBgn0003090,FBgn0003116,FBgn0003612,FBgn0004168,FBgn0004380,FBgn0004573,FBgn0004575,FBgn0004839,FBgn0010473,FBgn0010583,FBgn0010602,FBgn0011692,FBgn0011708,FBgn0013973,FBgn0015402,FBgn0016672,FBgn0022023,FBgn0023076,FBgn0024245,FBgn0024941,FBgn0026080,FBgn0026179,FBgn0026597,FBgn0027109,FBgn0027498,FBg…
cell projection morphogenesis	45	0.00255105	GO:0048858	FBgn0000139,FBgn0000212,FBgn0000723,FBgn0003870,FBgn0004380,FBgn0004795,FBgn0004839,FBgn0004896,FBgn0005677,FBgn0010113,FBgn0010280,FBgn0010452,FBgn0010473,FBgn0010583,FBgn0011715,FBgn0014395,FBgn0015371,FBgn0016061,FBgn0024245,FBgn0026402,FBgn0027339,FBgn0027620,FBgn0028991,FBgn0029157,FBgn0030887,FBgn0031196,FBgn0034013,FBgn0034622,FBgn0034697,FBgn0035713,FBgn0036811,FBgn0038722,FBgn0040230,FBg…
microtubule-based movement	16	0.0038443	GO:0007018	FBgn0000352,FBgn0002948,FBgn0004380,FBgn0011692,FBgn0013809,FBgn0013813,FBgn0023096,FBgn0033243,FBgn0035581,FBgn0036195,FBgn0036882,FBgn0037726,FBgn0038816,FBgn0039510,FBgn0040281,FBgn0262872
cell communication	99	0.00396949	GO:0007154	FBgn0000037,FBgn0000038,FBgn0000212,FBgn0000352,FBgn0000662,FBgn0001263,FBgn0003079,FBgn0003089,FBgn0003090,FBgn0003116,FBgn0003612,FBgn0004168,FBgn0004380,FBgn0004573,FBgn0004575,FBgn0004839,FBgn0010473,FBgn0010583,FBgn0010602,FBgn0011692,FBgn0011708,FBgn0013973,FBgn0015402,FBgn0016672,FBgn0022023,FBgn0023076,FBgn0024245,FBgn0024941,FBgn0026080,FBgn0026179,FBgn0026597,FBgn0027109,FBgn0027498,FBg…
regulation of macromolecule metabolic process	85	0.00435722	GO:0060255	FBgn0000139,FBgn0000212,FBgn0000352,FBgn0000662,FBgn0003079,FBgn0003116,FBgn0003612,FBgn0003870,FBgn0004795,FBgn0004896,FBgn0005613,FBgn0005677,FBgn0008636,FBgn0010113,FBgn0010280,FBgn0011289,FBgn0011715,FBgn0013347,FBgn0013753,FBgn0014189,FBgn0015371,FBgn0015402,FBgn0015625,FBgn0020509,FBgn0023076,FBgn0023216,FBgn0025674,FBgn0026080,FBgn0026326,FBgn0026402,FBgn0026427,FBgn0027339,FBgn0027592,FBg…
regulation of primary metabolic process	82	0.00447756	GO:0080090	FBgn0000139,FBgn0000212,FBgn0000352,FBgn0000662,FBgn0003079,FBgn0003116,FBgn0003612,FBgn0003870,FBgn0004795,FBgn0004896,FBgn0005613,FBgn0008636,FBgn0010280,FBgn0011289,FBgn0011715,FBgn0013347,FBgn0013753,FBgn0014189,FBgn0015371,FBgn0015402,FBgn0015625,FBgn0020509,FBgn0023076,FBgn0023216,FBgn0025674,FBgn0026080,FBgn0026326,FBgn0026402,FBgn0027339,FBgn0027592,FBgn0027620,FBgn0028887,FBgn0028991,FBg…
cell morphogenesis	51	0.00526098	GO:0000902	FBgn0000139,FBgn0000212,FBgn0000723,FBgn0003870,FBgn0004380,FBgn0004795,FBgn0004839,FBgn0004896,FBgn0005677,FBgn0010113,FBgn0010280,FBgn0010452,FBgn0010473,FBgn0010583,FBgn0011708,FBgn0011715,FBgn0013765,FBgn0014395,FBgn0015371,FBgn0016061,FBgn0024245,FBgn0026402,FBgn0027339,FBgn0027620,FBgn0028991,FBgn0029157,FBgn0030018,FBgn0030887,FBgn0031196,FBgn0034013,FBgn0034622,FBgn0034697,FBgn0035713,FBg…
cellular component organization	128	0.00800731	GO:0016043	FBgn0000139,FBgn0000212,FBgn0000352,FBgn0000723,FBgn0001220,FBgn0002781,FBgn0002948,FBgn0003090,FBgn0003116,FBgn0003137,FBgn0003302,FBgn0003510,FBgn0003612,FBgn0003870,FBgn0004380,FBgn0004391,FBgn0004575,FBgn0004795,FBgn0004839,FBgn0004896,FBgn0005677,FBgn0010113,FBgn0010280,FBgn0010452,FBgn0010473,FBgn0010583,FBgn0010602,FBgn0011692,FBgn0011708,FBgn0011715,FBgn0011741,FBgn0013732,FBgn0013765,FBg…
signal transduction	78	0.00819494	GO:0007165	FBgn0000037,FBgn0000212,FBgn0000352,FBgn0001263,FBgn0003079,FBgn0003089,FBgn0003090,FBgn0003116,FBgn0003612,FBgn0004168,FBgn0004380,FBgn0004573,FBgn0004839,FBgn0010583,FBgn0010602,FBgn0011692,FBgn0013973,FBgn0015402,FBgn0022023,FBgn0023076,FBgn0024245,FBgn0024941,FBgn0026179,FBgn0026597,FBgn0027109,FBgn0027498,FBgn0027535,FBgn0027567,FBgn0029768,FBgn0029778,FBgn0029791,FBgn0029834,FBgn0030018,FBg…
regulation of metabolic process	92	0.00854329	GO:0019222	FBgn0000139,FBgn0000212,FBgn0000352,FBgn0000662,FBgn0003079,FBgn0003116,FBgn0003612,FBgn0003870,FBgn0004795,FBgn0004896,FBgn0005613,FBgn0005677,FBgn0008636,FBgn0010113,FBgn0010280,FBgn0011289,FBgn0011715,FBgn0013347,FBgn0013753,FBgn0014189,FBgn0015371,FBgn0015402,FBgn0015625,FBgn0020509,FBgn0023076,FBgn0023216,FBgn0025674,FBgn0026080,FBgn0026326,FBgn0026402,FBgn0026427,FBgn0027339,FBgn0027592,FBg…
neuron projection morphogenesis	40	0.00866094	GO:0048812	FBgn0000139,FBgn0000212,FBgn0000723,FBgn0003870,FBgn0004380,FBgn0004795,FBgn0004839,FBgn0004896,FBgn0005677,FBgn0010113,FBgn0010280,FBgn0010452,FBgn0010473,FBgn0010583,FBgn0011715,FBgn0015371,FBgn0016061,FBgn0024245,FBgn0026402,FBgn0027339,FBgn0027620,FBgn0028991,FBgn0029157,FBgn0030887,FBgn0034013,FBgn0034697,FBgn0035713,FBgn0036811,FBgn0038722,FBgn0040230,FBgn0040281,FBgn0040348,FBgn0040372,FBg…
male courtship behavior	11	0.00939987	GO:0008049	FBgn0004168,FBgn0004573,FBgn0004575,FBgn0004795,FBgn0014395,FBgn0023096,FBgn0027109,FBgn0028572,FBgn0031866,FBgn0262477,FBgn0264307
regulation of cellular metabolic process	82	0.0100871	GO:0031323	FBgn0000139,FBgn0000212,FBgn0000352,FBgn0000662,FBgn0003079,FBgn0003116,FBgn0003870,FBgn0004795,FBgn0004896,FBgn0005613,FBgn0008636,FBgn0010280,FBgn0011289,FBgn0011715,FBgn0013347,FBgn0013753,FBgn0014189,FBgn0015371,FBgn0015402,FBgn0015625,FBgn0020509,FBgn0023076,FBgn0023216,FBgn0025674,FBgn0026080,FBgn0026326,FBgn0026402,FBgn0027339,FBgn0027592,FBgn0027620,FBgn0028887,FBgn0028991,FBgn0029512,FBg…
cellular component morphogenesis	55	0.0107848	GO:0032989	FBgn0000139,FBgn0000212,FBgn0000723,FBgn0001220,FBgn0003870,FBgn0004380,FBgn0004795,FBgn0004839,FBgn0004896,FBgn0005677,FBgn0010113,FBgn0010280,FBgn0010452,FBgn0010473,FBgn0010583,FBgn0011708,FBgn0011715,FBgn0013765,FBgn0014395,FBgn0015371,FBgn0016061,FBgn0024245,FBgn0026402,FBgn0027339,FBgn0027620,FBgn0028991,FBgn0029157,FBgn0030018,FBgn0030887,FBgn0031196,FBgn0034013,FBgn0034622,FBgn0034697,FBg…
neuron projection development	40	0.0113056	GO:0031175	FBgn0000139,FBgn0000212,FBgn0000723,FBgn0003870,FBgn0004380,FBgn0004795,FBgn0004839,FBgn0004896,FBgn0005677,FBgn0010113,FBgn0010280,FBgn0010452,FBgn0010473,FBgn0010583,FBgn0011715,FBgn0015371,FBgn0016061,FBgn0024245,FBgn0026402,FBgn0027339,FBgn0027620,FBgn0028991,FBgn0029157,FBgn0030887,FBgn0034013,FBgn0034697,FBgn0035713,FBgn0036811,FBgn0038722,FBgn0040230,FBgn0040281,FBgn0040348,FBgn0040372,FBg…
neuron differentiation	51	0.0137401	GO:0030182	FBgn0000139,FBgn0000212,FBgn0000723,FBgn0003079,FBgn0003090,FBgn0003870,FBgn0004380,FBgn0004795,FBgn0004839,FBgn0004896,FBgn0005677,FBgn0010113,FBgn0010280,FBgn0010452,FBgn0010473,FBgn0010583,FBgn0011715,FBgn0013765,FBgn0015371,FBgn0016061,FBgn0024245,FBgn0026402,FBgn0027339,FBgn0027620,FBgn0028991,FBgn0029157,FBgn0030887,FBgn0034013,FBgn0034697,FBgn0035713,FBgn0035993,FBgn0036811,FBgn0036899,FBg…
cell morphogenesis involved in neuron differentiation	34	0.0164541	GO:0048667	FBgn0000139,FBgn0000212,FBgn0000723,FBgn0003870,FBgn0004380,FBgn0004795,FBgn0004839,FBgn0004896,FBgn0005677,FBgn0010113,FBgn0010280,FBgn0010452,FBgn0010473,FBgn0010583,FBgn0011715,FBgn0013765,FBgn0015371,FBgn0016061,FBgn0024245,FBgn0026402,FBgn0027339,FBgn0027620,FBgn0028991,FBgn0029157,FBgn0030887,FBgn0034013,FBgn0034697,FBgn0035713,FBgn0036811,FBgn0040372,FBgn0086758,FBgn0261788,FBgn0262519,FBg…
male mating behavior	11	0.0168687	GO:0060179	FBgn0004168,FBgn0004573,FBgn0004575,FBgn0004795,FBgn0014395,FBgn0023096,FBgn0027109,FBgn0028572,FBgn0031866,FBgn0262477,FBgn0264307
cellular component organization or biogenesis	128	0.0182165	GO:0071840	FBgn0000139,FBgn0000212,FBgn0000352,FBgn0000723,FBgn0001220,FBgn0002781,FBgn0002948,FBgn0003090,FBgn0003116,FBgn0003137,FBgn0003302,FBgn0003510,FBgn0003612,FBgn0003870,FBgn0004380,FBgn0004391,FBgn0004575,FBgn0004795,FBgn0004839,FBgn0004896,FBgn0005677,FBgn0010113,FBgn0010280,FBgn0010452,FBgn0010473,FBgn0010583,FBgn0010602,FBgn0011692,FBgn0011708,FBgn0011715,FBgn0011741,FBgn0013732,FBgn0013765,FBg…
neuron development	45	0.0211365	GO:0048666	FBgn0000139,FBgn0000212,FBgn0000723,FBgn0003870,FBgn0004380,FBgn0004795,FBgn0004839,FBgn0004896,FBgn0005677,FBgn0010113,FBgn0010280,FBgn0010452,FBgn0010473,FBgn0010583,FBgn0011715,FBgn0013765,FBgn0015371,FBgn0016061,FBgn0024245,FBgn0026402,FBgn0027339,FBgn0027620,FBgn0028991,FBgn0029157,FBgn0030887,FBgn0034013,FBgn0034697,FBgn0035713,FBgn0036811,FBgn0036899,FBgn0038223,FBgn0038722,FBgn0040230,FBg…
system development	113	0.0211645	GO:0048731	FBgn0000139,FBgn0000212,FBgn0000352,FBgn0000442,FBgn0000662,FBgn0000723,FBgn0003079,FBgn0003090,FBgn0003116,FBgn0003302,FBgn0003612,FBgn0003870,FBgn0004380,FBgn0004391,FBgn0004575,FBgn0004795,FBgn0004839,FBgn0004896,FBgn0005613,FBgn0005677,FBgn0010113,FBgn0010280,FBgn0010452,FBgn0010473,FBgn0010583,FBgn0010602,FBgn0011692,FBgn0011708,FBgn0011715,FBgn0013347,FBgn0013765,FBgn0015371,FBgn0015402,FBg…
movement of cell or subcellular component	41	0.0217101	GO:0006928	FBgn0000212,FBgn0000352,FBgn0000723,FBgn0002781,FBgn0002948,FBgn0003079,FBgn0003870,FBgn0004380,FBgn0004795,FBgn0004839,FBgn0004896,FBgn0005677,FBgn0010452,FBgn0010473,FBgn0010583,FBgn0010602,FBgn0011692,FBgn0011715,FBgn0013809,FBgn0013813,FBgn0016061,FBgn0023096,FBgn0024245,FBgn0026402,FBgn0028991,FBgn0030887,FBgn0033243,FBgn0034013,FBgn0035581,FBgn0035713,FBgn0036195,FBgn0036882,FBgn0037726,FBg…
regulation of organelle organization	24	0.0238346	GO:0033043	FBgn0002781,FBgn0002948,FBgn0003116,FBgn0003302,FBgn0011692,FBgn0013765,FBgn0023216,FBgn0026326,FBgn0027339,FBgn0027620,FBgn0029157,FBgn0032751,FBgn0037675,FBgn0038206,FBgn0040372,FBgn0061476,FBgn0261241,FBgn0261276,FBgn0262519,FBgn0262699,FBgn0263197,FBgn0263855,FBgn0264598,FBgn0266916
regulation of signal transduction	42	0.0280768	GO:0009966	FBgn0000212,FBgn0000352,FBgn0001263,FBgn0003079,FBgn0003090,FBgn0003116,FBgn0003612,FBgn0004380,FBgn0004839,FBgn0010583,FBgn0010602,FBgn0011692,FBgn0015402,FBgn0022023,FBgn0024941,FBgn0026179,FBgn0026597,FBgn0027567,FBgn0029778,FBgn0029791,FBgn0029834,FBgn0030018,FBgn0032484,FBgn0033160,FBgn0033440,FBgn0034240,FBgn0035802,FBgn0035871,FBgn0039214,FBgn0039566,FBgn0040281,FBgn0040308,FBgn0046113,FBg…
negative regulation of cellular process	63	0.0283949	GO:0048523	FBgn0000212,FBgn0000352,FBgn0003079,FBgn0003090,FBgn0003116,FBgn0003612,FBgn0003870,FBgn0004795,FBgn0004839,FBgn0004896,FBgn0005613,FBgn0010113,FBgn0010583,FBgn0010602,FBgn0011708,FBgn0011715,FBgn0015371,FBgn0020509,FBgn0023076,FBgn0023216,FBgn0024941,FBgn0026080,FBgn0026326,FBgn0026402,FBgn0026597,FBgn0027339,FBgn0027620,FBgn0028991,FBgn0029791,FBgn0031902,FBgn0032336,FBgn0032484,FBgn0032515,FBg…
regulation of cell communication	46	0.0286305	GO:0010646	FBgn0000212,FBgn0000352,FBgn0001263,FBgn0003079,FBgn0003090,FBgn0003116,FBgn0003612,FBgn0004380,FBgn0004839,FBgn0010583,FBgn0010602,FBgn0011692,FBgn0015402,FBgn0022023,FBgn0024941,FBgn0026080,FBgn0026179,FBgn0026597,FBgn0027567,FBgn0029778,FBgn0029791,FBgn0029834,FBgn0030018,FBgn0032484,FBgn0033160,FBgn0033440,FBgn0034240,FBgn0035802,FBgn0035871,FBgn0038816,FBgn0039214,FBgn0039566,FBgn0040281,FBg…
intracellular signal transduction	37	0.0301945	GO:0035556	FBgn0000212,FBgn0000352,FBgn0003079,FBgn0003116,FBgn0003612,FBgn0013973,FBgn0015402,FBgn0024941,FBgn0026179,FBgn0027567,FBgn0029778,FBgn0029834,FBgn0030018,FBgn0030358,FBgn0033160,FBgn0034240,FBgn0034249,FBgn0034568,FBgn0035802,FBgn0038603,FBgn0038816,FBgn0039566,FBgn0039722,FBgn0040281,FBgn0040308,FBgn0051158,FBgn0052406,FBgn0085437,FBgn0085443,FBgn0086704,FBgn0086913,FBgn0259145,FBgn0261530,FBg…
protein sumoylation	3	0.0307582	GO:0016925	FBgn0010602,FBgn0029512,FBgn0264922
negative regulation of biological process	69	0.0307784	GO:0048519	FBgn0000212,FBgn0000352,FBgn0003079,FBgn0003090,FBgn0003116,FBgn0003612,FBgn0003870,FBgn0004795,FBgn0004839,FBgn0004896,FBgn0005613,FBgn0005677,FBgn0010113,FBgn0010583,FBgn0010602,FBgn0011708,FBgn0011715,FBgn0015371,FBgn0020509,FBgn0023076,FBgn0023216,FBgn0024941,FBgn0026080,FBgn0026326,FBgn0026402,FBgn0026427,FBgn0026597,FBgn0027339,FBgn0027620,FBgn0028991,FBgn0029791,FBgn0031187,FBgn0031902,FBg…
sensory perception of sound	9	0.0315053	GO:0007605	FBgn0001263,FBgn0004380,FBgn0014395,FBgn0023096,FBgn0036195,FBgn0037726,FBgn0086704,FBgn0261788,FBgn0262111
courtship behavior	11	0.0322366	GO:0007619	FBgn0004168,FBgn0004573,FBgn0004575,FBgn0004795,FBgn0014395,FBgn0023096,FBgn0027109,FBgn0028572,FBgn0031866,FBgn0262477,FBgn0264307
regulation of signaling	45	0.035087	GO:0023051	FBgn0000212,FBgn0000352,FBgn0001263,FBgn0003079,FBgn0003090,FBgn0003116,FBgn0003612,FBgn0004380,FBgn0004839,FBgn0010583,FBgn0010602,FBgn0011692,FBgn0015402,FBgn0022023,FBgn0024941,FBgn0026080,FBgn0026179,FBgn0026597,FBgn0027567,FBgn0029778,FBgn0029791,FBgn0029834,FBgn0030018,FBgn0032484,FBgn0033160,FBgn0033440,FBgn0034240,FBgn0035802,FBgn0035871,FBgn0038816,FBgn0039214,FBgn0039566,FBgn0040281,FBg…
neurogenesis	76	0.0352883	GO:0022008	FBgn0000139,FBgn0000212,FBgn0000723,FBgn0003079,FBgn0003090,FBgn0003612,FBgn0003870,FBgn0004380,FBgn0004391,FBgn0004795,FBgn0004839,FBgn0004896,FBgn0005677,FBgn0010113,FBgn0010280,FBgn0010452,FBgn0010473,FBgn0010583,FBgn0011692,FBgn0011715,FBgn0013347,FBgn0013765,FBgn0015371,FBgn0015621,FBgn0016061,FBgn0021847,FBgn0022023,FBgn0024245,FBgn0025674,FBgn0025832,FBgn0026402,FBgn0026427,FBgn0027339,FBg…
chromatin modification	19	0.0354268	GO:0016568	FBgn0000139,FBgn0000212,FBgn0011715,FBgn0011741,FBgn0014189,FBgn0023216,FBgn0026080,FBgn0026427,FBgn0027339,FBgn0027620,FBgn0032293,FBgn0037675,FBgn0038576,FBgn0040372,FBgn0051866,FBgn0260397,FBgn0262166,FBgn0262519,FBgn0263855
regulation of response to stimulus	53	0.0360184	GO:0048583	FBgn0000212,FBgn0000352,FBgn0001263,FBgn0003079,FBgn0003090,FBgn0003116,FBgn0003612,FBgn0004168,FBgn0004380,FBgn0004839,FBgn0010583,FBgn0010602,FBgn0011692,FBgn0015402,FBgn0022023,FBgn0023076,FBgn0024941,FBgn0026179,FBgn0026597,FBgn0027109,FBgn0027567,FBgn0029768,FBgn0029778,FBgn0029791,FBgn0029834,FBgn0030018,FBgn0031187,FBgn0032048,FBgn0032484,FBgn0032515,FBgn0033160,FBgn0033440,FBgn0034240,FBg…
single-organism organelle organization	65	0.0395382	GO:1902589	FBgn0000139,FBgn0000212,FBgn0000352,FBgn0000723,FBgn0001220,FBgn0002781,FBgn0002948,FBgn0003302,FBgn0003510,FBgn0003612,FBgn0004380,FBgn0004391,FBgn0010602,FBgn0011692,FBgn0011708,FBgn0013732,FBgn0013765,FBgn0014189,FBgn0014395,FBgn0015008,FBgn0015625,FBgn0023096,FBgn0023216,FBgn0026080,FBgn0026179,FBgn0026326,FBgn0026427,FBgn0029157,FBgn0031191,FBgn0031196,FBgn0032293,FBgn0032723,FBgn0032751,FBg…
nervous system development	84	0.0402012	GO:0007399	FBgn0000139,FBgn0000212,FBgn0000723,FBgn0003079,FBgn0003090,FBgn0003612,FBgn0003870,FBgn0004380,FBgn0004391,FBgn0004575,FBgn0004795,FBgn0004839,FBgn0004896,FBgn0005677,FBgn0010113,FBgn0010280,FBgn0010452,FBgn0010473,FBgn0010583,FBgn0011692,FBgn0011715,FBgn0013347,FBgn0013765,FBgn0015371,FBgn0015621,FBgn0016061,FBgn0021847,FBgn0022023,FBgn0024245,FBgn0025674,FBgn0025832,FBgn0026080,FBgn0026179,FBg…
Molecular function
motor activity	12	0.0178545	GO:0003774	FBgn0000352,FBgn0002948,FBgn0004380,FBgn0011692,FBgn0013809,FBgn0013813,FBgn0023096,FBgn0034106,FBgn0035581,FBgn0036195,FBgn0037726,FBgn0039510
microtubule motor activity	10	0.0332971	GO:0003777	FBgn0000352,FBgn0002948,FBgn0004380,FBgn0011692,FBgn0013809,FBgn0013813,FBgn0023096,FBgn0035581,FBgn0037726,FBgn0039510
Cellular component
-

## Sheet: in situ -CE - Sigmoid - GO
GO term analysis of D. subobscura contigs associated with negative "clinal" clinal expression in local "in situ" environment. We used the Flymine database (release 41.0), p-values are adjusted using a Benjamini-Hochberg test correction.
GO term	n. of genes	p-adj	GO id	D.melanogaster homologs
Biological process
-
Molecular function
peptidyl-proline dioxygenase activity	7	0.00527668	GO:0031543	FBgn0036795,FBgn0040528,FBgn0051014,FBgn0051016,FBgn0051017,FBgn0052199,FBgn0085374
catalytic activity	163	0.00667601	GO:0003824	FBgn0001086,FBgn0001258,FBgn0002036,FBgn0002673,FBgn0002774,FBgn0002924,FBgn0002936,FBgn0002937,FBgn0003071,FBgn0003330,FBgn0004379,FBgn0004435,FBgn0005632,FBgn0010590,FBgn0011693,FBgn0013811,FBgn0014868,FBgn0015300,FBgn0015541,FBgn0016641,FBgn0017418,FBgn0017556,FBgn0020369,FBgn0024227,FBgn0025781,FBgn0026015,FBgn0026761,FBgn0027279,FBgn0027603,FBgn0028325,FBgn0028667,FBgn0028847,FBgn0028858,FBg…
threonine-type endopeptidase activity	7	0.00731701	GO:0004298	FBgn0010590,FBgn0017556,FBgn0029812,FBgn0034842,FBgn0051742,FBgn0250746,FBgn0250843
L-ascorbic acid binding	7	0.00731701	GO:0031418	FBgn0036795,FBgn0040528,FBgn0051014,FBgn0051016,FBgn0051017,FBgn0052199,FBgn0085374
peptidyl-proline 4-dioxygenase activity	7	0.00731701	GO:0031545	FBgn0036795,FBgn0040528,FBgn0051014,FBgn0051016,FBgn0051017,FBgn0052199,FBgn0085374
threonine-type peptidase activity	7	0.00731701	GO:0070003	FBgn0010590,FBgn0017556,FBgn0029812,FBgn0034842,FBgn0051742,FBgn0250746,FBgn0250843
procollagen-proline 4-dioxygenase activity	7	0.00927881	GO:0004656	FBgn0036795,FBgn0040528,FBgn0051014,FBgn0051016,FBgn0051017,FBgn0052199,FBgn0085374
procollagen-proline dioxygenase activity	7	0.00927881	GO:0019798	FBgn0036795,FBgn0040528,FBgn0051014,FBgn0051016,FBgn0051017,FBgn0052199,FBgn0085374
oxidoreductase activity, acting on single donors with incorporation of molecular oxygen	8	0.00960298	GO:0016701	FBgn0002937,FBgn0036795,FBgn0040528,FBgn0051014,FBgn0051016,FBgn0051017,FBgn0052199,FBgn0085374
oxidoreductase activity, acting on single donors with incorporation of molecular oxygen, incorporation of two atoms of oxygen	8	0.0150911	GO:0016702	FBgn0002937,FBgn0036795,FBgn0040528,FBgn0051014,FBgn0051016,FBgn0051017,FBgn0052199,FBgn0085374
vitamin binding	8	0.033478	GO:0019842	FBgn0029863,FBgn0036795,FBgn0040528,FBgn0051014,FBgn0051016,FBgn0051017,FBgn0052199,FBgn0085374
Cellular component
organelle part	104	0.00129037	GO:0044422	FBgn0000140,FBgn0000256,FBgn0001086,FBgn0002673,FBgn0002774,FBgn0002924,FBgn0002936,FBgn0003009,FBgn0003330,FBgn0003612,FBgn0003742,FBgn0004372,FBgn0004379,FBgn0011569,FBgn0011742,FBgn0011743,FBgn0011763,FBgn0013811,FBgn0014868,FBgn0020369,FBgn0024227,FBgn0024491,FBgn0024909,FBgn0024998,FBgn0025571,FBgn0025781,FBgn0026577,FBgn0027496,FBgn0027603,FBgn0027950,FBgn0028667,FBgn0028858,FBgn0028897,FBg…
proteasome core complex	7	0.00141139	GO:0005839	FBgn0010590,FBgn0017556,FBgn0029812,FBgn0034842,FBgn0051742,FBgn0250746,FBgn0250843
cytoskeletal part	35	0.00152885	GO:0044430	FBgn0000140,FBgn0000256,FBgn0001086,FBgn0002673,FBgn0002924,FBgn0004379,FBgn0011742,FBgn0011743,FBgn0013811,FBgn0020369,FBgn0024227,FBgn0027496,FBgn0028858,FBgn0031575,FBgn0032104,FBgn0032448,FBgn0035009,FBgn0035638,FBgn0035720,FBgn0035800,FBgn0037962,FBgn0038248,FBgn0039070,FBgn0039246,FBgn0039250,FBgn0039731,FBgn0040075,FBgn0040078,FBgn0052232,FBgn0052392,FBgn0063261,FBgn0250843,FBgn0261004,FBg…
catalytic complex	39	0.00159207	GO:1902494	FBgn0001086,FBgn0002774,FBgn0003071,FBgn0003330,FBgn0004435,FBgn0011569,FBgn0013811,FBgn0022382,FBgn0024491,FBgn0024909,FBgn0025781,FBgn0027950,FBgn0028325,FBgn0028858,FBgn0030858,FBgn0030877,FBgn0031171,FBgn0033190,FBgn0034251,FBgn0035009,FBgn0036222,FBgn0037962,FBgn0039070,FBgn0039331,FBgn0039651,FBgn0039669,FBgn0040075,FBgn0040078,FBgn0051014,FBgn0051016,FBgn0051017,FBgn0052199,FBgn0063261,FBg…
intracellular organelle part	103	0.00178751	GO:0044446	FBgn0000140,FBgn0000256,FBgn0001086,FBgn0002673,FBgn0002774,FBgn0002924,FBgn0002936,FBgn0003009,FBgn0003330,FBgn0003612,FBgn0003742,FBgn0004372,FBgn0004379,FBgn0011569,FBgn0011742,FBgn0011743,FBgn0011763,FBgn0013811,FBgn0014868,FBgn0020369,FBgn0024227,FBgn0024491,FBgn0024909,FBgn0024998,FBgn0025571,FBgn0025781,FBgn0026577,FBgn0027496,FBgn0027603,FBgn0027950,FBgn0028667,FBgn0028858,FBgn0028897,FBg…
protein complex	92	0.00194411	GO:0043234	FBgn0000140,FBgn0000256,FBgn0001086,FBgn0002774,FBgn0002924,FBgn0003009,FBgn0003071,FBgn0003330,FBgn0004372,FBgn0004379,FBgn0004435,FBgn0004896,FBgn0010590,FBgn0011569,FBgn0011725,FBgn0011742,FBgn0011743,FBgn0011763,FBgn0013811,FBgn0015300,FBgn0017556,FBgn0020369,FBgn0022382,FBgn0024227,FBgn0024491,FBgn0024909,FBgn0025781,FBgn0026136,FBgn0026577,FBgn0027496,FBgn0027575,FBgn0027603,FBgn0027950,FBg…
microtubule cytoskeleton	31	0.00240816	GO:0015630	FBgn0000140,FBgn0001086,FBgn0002673,FBgn0002924,FBgn0004379,FBgn0013811,FBgn0020369,FBgn0024227,FBgn0027496,FBgn0028858,FBgn0031575,FBgn0032104,FBgn0032448,FBgn0035009,FBgn0035638,FBgn0035720,FBgn0035800,FBgn0037962,FBgn0038248,FBgn0039070,FBgn0039246,FBgn0039250,FBgn0039731,FBgn0040075,FBgn0040078,FBgn0052232,FBgn0052392,FBgn0063261,FBgn0250843,FBgn0261004,FBgn0263600
proteasome core complex, beta-subunit complex	4	0.00265666	GO:0019774	FBgn0010590,FBgn0029812,FBgn0034842,FBgn0051742
proteasome complex	9	0.00411887	GO:0000502	FBgn0010590,FBgn0017556,FBgn0020369,FBgn0029812,FBgn0034842,FBgn0037742,FBgn0051742,FBgn0250746,FBgn0250843
cytoskeleton	35	0.00464641	GO:0005856	FBgn0000140,FBgn0000256,FBgn0001086,FBgn0002673,FBgn0002924,FBgn0004379,FBgn0011742,FBgn0011743,FBgn0013811,FBgn0020369,FBgn0024227,FBgn0027496,FBgn0028858,FBgn0031575,FBgn0032104,FBgn0032448,FBgn0035009,FBgn0035638,FBgn0035720,FBgn0035800,FBgn0037962,FBgn0038248,FBgn0039070,FBgn0039246,FBgn0039250,FBgn0039731,FBgn0040075,FBgn0040078,FBgn0052232,FBgn0052392,FBgn0063261,FBgn0250843,FBgn0261004,FBg…
macromolecular complex	106	0.00497592	GO:0032991	FBgn0000140,FBgn0000256,FBgn0001086,FBgn0002774,FBgn0002924,FBgn0003009,FBgn0003071,FBgn0003330,FBgn0003742,FBgn0004372,FBgn0004379,FBgn0004435,FBgn0004896,FBgn0010590,FBgn0011569,FBgn0011725,FBgn0011742,FBgn0011743,FBgn0011763,FBgn0013811,FBgn0015300,FBgn0017556,FBgn0020369,FBgn0022382,FBgn0024227,FBgn0024491,FBgn0024909,FBgn0024998,FBgn0025571,FBgn0025781,FBgn0026136,FBgn0026577,FBgn0027496,FBg…
oxidoreductase complex	12	0.00503848	GO:1990204	FBgn0028325,FBgn0033190,FBgn0034251,FBgn0036222,FBgn0039331,FBgn0039651,FBgn0039669,FBgn0051014,FBgn0051016,FBgn0051017,FBgn0052199,FBgn0085374
procollagen-proline 4-dioxygenase complex	5	0.00647735	GO:0016222	FBgn0051014,FBgn0051016,FBgn0051017,FBgn0052199,FBgn0085374
spindle	11	0.0140909	GO:0005819	FBgn0000140,FBgn0001086,FBgn0002673,FBgn0002924,FBgn0004379,FBgn0024227,FBgn0032104,FBgn0032448,FBgn0035800,FBgn0039250,FBgn0052232
SWI/SNF superfamily-type complex	6	0.0368582	GO:0070603	FBgn0026577,FBgn0027950,FBgn0030877,FBgn0040075,FBgn0040078,FBgn0262519
