# Supplementary material for: Gene expression clines reveal local adaptation and associated trade-offs at a continental scale
Source: Sci Rep. 2016 Sep 7;6:32975. doi: 10.1038/srep32975 (PMC5013434; doi:10.1038/srep32975)
Supplement: Supplementary Data 4 [file srep32975-s5.xls]

## Sheet: Lab +CE Vs. Upp Lab
GO term overlap of "Lab common garden +CE" and "Lab end populations pair-wise comparison (Uppsala_Biased)" responses
Lab +CE unique:	Common:	Uppsala Biased Lab pair-wise unique:
cellular macromolecule catabolic process	carboxylic acid biosynthetic process	'de novo' IMP biosynthetic process
cellular protein catabolic process	carboxylic acid catabolic process	IMP biosynthetic process
macromolecule catabolic process	carboxylic acid metabolic process	IMP metabolic process
modification-dependent macromolecule catabolic process	catabolic process	L-serine biosynthetic process
modification-dependent protein catabolic process	cellular catabolic process	L-serine metabolic process
proteasomal protein catabolic process	cellular lipid metabolic process	acylglycerol biosynthetic process
proteasome-mediated ubiquitin-dependent protein catabolic process	fatty acid metabolic process	acylglycerol catabolic process
protein autoprocessing	glutamine family amino acid biosynthetic process	acylglycerol metabolic process
protein catabolic process	metabolic process	alpha-amino acid biosynthetic process
proteolysis	monocarboxylic acid metabolic process	alpha-amino acid catabolic process
proteolysis involved in cellular protein catabolic process	organic acid biosynthetic process	alpha-amino acid metabolic process
ubiquitin-dependent protein catabolic process	organic acid catabolic process	aromatic amino acid family metabolic process
	organic acid metabolic process	aspartate family amino acid metabolic process
	organic substance catabolic process	carbohydrate metabolic process
	oxidation-reduction process	cellular aldehyde metabolic process
	oxoacid metabolic process	cellular amino acid biosynthetic process
	small molecule metabolic process	cellular amino acid catabolic process
		cellular amino acid metabolic process
		cellular carbohydrate metabolic process
		cellular lipid catabolic process
		cellular modified amino acid biosynthetic process
		cellular modified amino acid metabolic process
		coenzyme metabolic process
		cofactor metabolic process
		cuticle hydrocarbon biosynthetic process
		cuticle pigmentation
		developmental pigmentation
		fatty acid biosynthetic process
		fatty acid catabolic process
		galactose metabolic process
		glutamine family amino acid metabolic process
		glycerolipid catabolic process
		glycerolipid metabolic process
		glyoxylate metabolic process
		hexose metabolic process
		lipid biosynthetic process
		lipid catabolic process
		lipid metabolic process
		lipid oxidation
		melanin metabolic process
		monocarboxylic acid biosynthetic process
		monocarboxylic acid catabolic process
		monosaccharide metabolic process
		neutral lipid biosynthetic process
		neutral lipid catabolic process
		neutral lipid metabolic process
		nonribosomal peptide biosynthetic process
		nucleobase catabolic process
		nucleobase metabolic process
		organic hydroxy compound biosynthetic process
		organic hydroxy compound metabolic process
		organonitrogen compound catabolic process
		phenol-containing compound biosynthetic process
		phenol-containing compound metabolic process
		pigment metabolic process
		regulation of adult chitin-containing cuticle pigmentation
		regulation of chitin-based cuticle tanning
		regulation of melanization defense response
		regulation of secondary metabolic process
		secondary metabolic process
		serine family amino acid biosynthetic process
		serine family amino acid metabolic process
		single-organism biosynthetic process
		single-organism catabolic process
		single-organism metabolic process
		small molecule biosynthetic process
		small molecule catabolic process
		sulfur amino acid metabolic process
		sulfur compound metabolic process
		synaptic target inhibition
		transmembrane transport
		triglyceride biosynthetic process
		triglyceride catabolic process
		triglyceride metabolic process
		tyrosine metabolic process

## Sheet: Lab -CE Vs. Val Lab
GO term overlap of "Lab common garden -CE" and "Lab end populations pair-wise comparison (Valencia_Biased)" responses
Lab -CE unique:
male gamete generation
spermatogenesis
microtubule-based process
cellular protein modification process
protein modification process
macromolecule modification
microtubule-based movement

## Sheet: in situ +CE Vs. Upp in situ
GO term overlap of "in situ +CE" and "in situ end populations pair-wise comparison (Uppsala_Biased)" responses
in situ +CE unique:	Common:	Uppsala Biased in situ pair-wise unique:
JNK cascade	anion transport	ATP generation from ADP
Rab protein signal transduction	carbohydrate metabolic process	acylglycerol metabolic process
actin cytoskeleton organization	carboxylic acid metabolic process	carbohydrate derivative transport
actin filament polymerization	catabolic process	carbohydrate transport
actin filament-based process	cellular lipid metabolic process	cellular lipid catabolic process
aging	establishment of localization	generation of precursor metabolites and energy
antibacterial peptide biosynthetic process	fatty acid metabolic process	glycolytic process
antibacterial peptide production	fatty acid oxidation	neutral lipid metabolic process
appendage development	growth	nicotinamide nucleotide metabolic process
appendage morphogenesis	ion transport	pyridine nucleotide metabolic process
autophagy	lipid catabolic process	pyridine-containing compound metabolic process
carboxylic acid catabolic process	lipid metabolic process	single-organism carbohydrate catabolic process
carboxylic acid transport	lipid modification	triglyceride metabolic process
cation transport	lipid oxidation
cellular amino acid metabolic process	localization
cellular catabolic process	monocarboxylic acid metabolic process
cellular response to external stimulus	nitrogen compound transport
cellular response to extracellular stimulus	organic acid metabolic process
cellular response to nutrient levels	organic anion transport
cellular response to starvation	organic substance transport
cholesterol homeostasis	oxidation-reduction process
determination of adult lifespan	oxoacid metabolic process
developmental growth	regulation of growth
dorsal closure	single-organism catabolic process
dsRNA transport	single-organism localization
establishment or maintenance of cytoskeleton polarity	single-organism metabolic process
fatty acid beta-oxidation	single-organism process
fatty acid catabolic process	single-organism transport
hexose metabolic process	small molecule metabolic process
imaginal disc development	transmembrane transport
imaginal disc-derived wing morphogenesis	transport
interspecies interaction between organisms
lipid homeostasis
lipid storage
macroautophagy
metal ion transport
monocarboxylic acid catabolic process
monosaccharide metabolic process
morphogenesis of embryonic epithelium
multicellular organismal aging
negative regulation of cell communication
negative regulation of developmental growth
negative regulation of growth
negative regulation of multi-organism process
negative regulation of multicellular organismal process
negative regulation of response to stimulus
negative regulation of signal transduction
negative regulation of signaling
neuromuscular junction development
organic acid catabolic process
organic acid transport
organic substance catabolic process
organonitrogen compound metabolic process
phosphate-containing compound metabolic process
phosphorus metabolic process
positive regulation of antibacterial peptide biosynthetic process
positive regulation of antibacterial peptide production
positive regulation of antimicrobial humoral response
positive regulation of antimicrobial peptide biosynthetic process
positive regulation of antimicrobial peptide production
positive regulation of cation transmembrane transport
positive regulation of cellular amide metabolic process
positive regulation of defense response to bacterium
positive regulation of humoral immune response
positive regulation of immune effector process
positive regulation of multi-organism process
positive regulation of production of molecular mediator of immune response
post-embryonic appendage morphogenesis
regulation of antibacterial peptide biosynthetic process
regulation of antibacterial peptide production
regulation of antimicrobial humoral response
regulation of cell communication
regulation of cellular component biogenesis
regulation of defense response to bacterium
regulation of developmental growth
regulation of developmental process
regulation of humoral immune response
regulation of immune system process
regulation of lipid metabolic process
regulation of lipid storage
regulation of multi-organism process
regulation of multicellular organismal development
regulation of multicellular organismal process
regulation of neuromuscular junction development
regulation of protein complex assembly
regulation of protein polymerization
regulation of response to external stimulus
regulation of response to stress
regulation of signaling
regulation of symbiosis, encompassing mutualism through parasitism
regulation of synapse organization
regulation of synapse structure or activity
regulation of synaptic growth at neuromuscular junction
response to external stimulus
response to extracellular stimulus
response to nutrient levels
response to oxidative stress
response to starvation
response to stress
secondary metabolic process
secondary metabolite biosynthetic process
single-organism biosynthetic process
single-organism cellular process
small molecule catabolic process
stress-activated MAPK cascade
stress-activated protein kinase signaling cascade
symbiosis, encompassing mutualism through parasitism
synapse assembly
synapse organization
synaptic growth at neuromuscular junction
tube development
wing disc development
wing disc morphogenesis

## Sheet: in situ -CE Vs. Val in situ
GO term overlap of "in situ -CE" and "in situ end populations pair-wise comparison (Valencia_Biased)" responses
in situ -CE unique:	Common:	Valencia Biased in situ pair-wise unique:
microtubule-based movement		protein folding
cellular protein modification process
protein modification process
