# Supplementary material for: Gene expression clines reveal local adaptation and associated trade-offs at a continental scale
Source: Sci Rep. 2016 Sep 7;6:32975. doi: 10.1038/srep32975 (PMC5013434; doi:10.1038/srep32975)
Supplement: Supplementary Data 5 [file srep32975-s6.xls]

## Sheet: Overlap
Gene overlap analysis between significant gnes from the current study and previous published works
Previous studies	Current study		Notes
	Lab commogarden (665 genes)	In situ (2240 genes)
Levine_2011_18ºC (56 genes)	0 (P = 1)	8 (P = 0.32)	Microarray - australian cline ends pops - pools of males
Chen_2012 (29 genes)	3 (P = 0.40)	5 (P = 0.83)	Microarray - australian cline ends pops - pools of larvae
Zhao_2015_Dmel_21ºC (759 genes)	30 (P = 0.01)	98 (P = 8.322e-08)	RNA-seq - Panama vs Maine (USA) D. melanogaster flies - two thermal conditions - pools of males
Zhao_2015_Dmel_29ºC (980 genes)	27 (P = 0.0005)	131 (P = 6.624e-09)	RNA-seq - Panama vs Maine (USA) D. melanogaster flies - two thermal conditions - pools of males
Zhao_2015_Dsim_21ºC (1206 genes)	58 (P = 0.04)	174 (P= 3.308e-08)	RNA-seq - Panama vs Maine (USA) D. simulans flies - two thermal conditions - pools of males
Zhao_2015_Dsim_29ºC (821 genes)	38 (P = 0.06)	115 (P = 1.687e-06)	RNA-seq - Panama vs Maine (USA) D. simulans flies - two thermal conditions - pools of males
P from Fisher's Exact Test

## Sheet: overlapping genes
Levine/Dsub.Situ	Chen/Dsub.Lab	Chen/Dsub.Situ	Zhao.2015_Dmel_21/Dsub.Lab	Zhao.2015_Dmel_29/Dsub.Lab	Zhao.2015_Dsim_21/Dsub.Lab	Zhao.2015_Dsim_29/Dsub.Lab	Zhao.2015_Dmel_21/Dsub.Situ	Zhao.2015_Dmel_29/Dsub.Situ	Zhao.2015_Dsim_21/Dsub.Situ	Zhao.2015_Dsim_29/Dsub.Situ
CG6912	CG42821	CG11034	CG10969	CG10822	CG10969	CG10839	5-HT1B	5-HT1A	Acp65Aa	Acp76A
Cyp6a23	CG7069	CG42821	CG12945	CG12945	CG11665	CG11089	7B2	7B2	Adk3	Adk3
CG3301	Cyp28d2	CG6912	CG1513	CG13065	CG13065	CG13065	ABCB7	Acp65Aa	Akap200	Akap200
CG33346		CG7069	CG15258	CG14853	CG13330	CG13325	Ak6	Ank2	Btk29A	Arpc2
CG3397		Cyp6a23	CG1544	CG14930	CG13639	CG13330	Aplip1	Aplip1	CG10348	Buffy
CG8028			CG2051	CG1513	CG1513	CG14853	Arp5	CG10098	CG10492	CG10839
Lip3			CG2254	CG2051	CG15258	CG1544	Atf6	CG10186	CG10681	CG11089
Mur29B			CG32119	CG31226	CG16837	CG2336	CG10014	CG10731	CG10969	CG11699
			CG33017	CG31245	CG30094	CG32107	CG10343	CG11034	CG11077	CG11878
			CG42674	CG33110	CG30156	CG4956	CG10969	CG11898	CG11699	CG11899
			CG42821	CG4065	CG31817	CG5639	CG11882	CG11899	CG11796	CG12560
			CG6262	CG42821	CG31921	CG5793	CG13562	CG12502	CG11828	CG12729
			CG7164	CG6415	CG32119	CG5958	CG14406	CG13042	CG12498	CG13014
			CG8584	CG8072	CG32204	CG6236	CG15254	CG13293	CG12560	CG13042
			CG9133	CG9686	CG34161	CG6415	CG15258	CG13322	CG1265	CG13075
			Ef1alpha48D	GstD1	CG34264	CG9510	CG15358	CG13409	CG12814	CG13168
			Keap1	Keap1	CG34269	CG9920	CG1544	CG14024	CG12895	CG13311
			Klp59C	P5cr-2	CG3581	CycG	CG15695	CG15254	CG12917	CG13325
			OS9	Rh2	CG3597	Fbp1	CG17556	CG15515	CG13014	CG13330
			P5cr-2	Smr	CG4230	GckIII	CG18278	CG15523	CG13042	CG13631
			Rh2	UK114	CG42837	Gel	CG2254	CG1561	CG13075	CG1368
			RpL3	alpha-Est10	CG5639	Gip	CG2918	CG15695	CG13311	CG14186
			Rpn13	ninaE	CG5906	Hex-C	CG31103	CG15704	CG13330	CG14205
			ade2	ple	CG5953	Idgf5	CG31288	CG15894	CG13481	CG14304
			btl	raw	CG6236	KLHL18	CG32119	CG1648	CG13604	CG14995
			cv-c	rdgC	CG7997	OS9	CG3213	CG16756	CG13646	CG15116
			eIF4E-4	tou	CG8197	Pen	CG32473	CG17321	CG13895	CG1544
			rdgC		CG9133	RpL23A	CG3301	CG17341	CG14330	CG1561
			srp		CG9510	RpL34b	CG3339	CG17646	CG14995	CG15912
			twin		CG9920	Rpn7	CG33470	CG17829	CG1503	CG17127
					CalpA	Sgf11	CG3397	CG18467	CG15116	CG17343
					Cyp12b2	Sodh-2	CG34310	CG3009	CG15258	CG17646
					Ets98B	Spn77Ba	CG34376	CG30158	CG15358	CG18095
					Fbp1	Zip71B	CG42366	CG30355	CG15912	CG2053
					GckIII	betaTub85D	CG42821	CG3036	CG16719	CG31205
					KLHL18	dac	CG43755	CG31021	CG16786	CG31342
					Keap1	orb	CG44141	CG31030	CG16837	CG31793
					Klp59C	wash	CG4815	CG31690	CG16884	CG32105
					OS9		CG5532	CG32544	CG16885	CG32107
					Pen		CG6145	CG3301	CG1698	CG3267
					Rh2		CG6262	CG33110	CG18539	CG3285
					RpL11		CG6543	CG34113	CG18659	CG33301
					Rpn11		CG6761	CG34114	CG1890	CG33470
					Rpn7		CG6813	CG34362	CG1958	CG33509
					Sgf11		CG6912	CG3703	CG1999	CG34288
					Sox14		CG7183	CG4004	CG2604	CG3492
					Taz		CG7650	CG4065	CG2918	CG42235
					TppII		CG7737	CG42366	CG3036	CG4815
					Tsp42Ei		CG8147	CG42369	CG31021	CG4911
					Zip71B		CG8420	CG42540	CG31205	CG5220
					aret		CG9121	CG42821	CG31288	CG5966
					betaTub85D		CG9133	CG42870	CG31342	CG6280
					cnir		CG9360	CG4341	CG31921	CG6398
					cv-c		CG9628	CG43707	CG31975	CG7084
					e(r)		CaMKII	CG4393	CG32119	CG7255
					mino		Crtp	CG44014	CG3213	CG7289
					nxf2		Cyp4d1	CG5167	CG32576	CG7627
					wash		Cyp6a23	CG5937	CG32638	CG7650
							Cyp9b2	CG6495	CG32681	CG8420
							Dip-B	CG7084	CG3301	CG9192
							Ets96B	CG7789	CG33301	CG9422
							Fmo-2	CG7910	CG33672	CG9444
							Galphaq	CG7971	CG34269	CG9568
							Grasp65	CG8034	CG34376	CG9920
							GstE14	CG8072	CG3581	Clbn
							IM2	CG8147	CG3597	Cpr49Ae
							Jon99Ci	CG8910	CG42666	Cpr72Ec
							Keap1	CG9360	CG42837	Cpr92F
							Klp59C	CG9492	CG43755	CtsB1
							Maf1	CG9743	CG4390	Cyp12c1
							Mur29B	CG9855	CG4822	Cyp6a23
							Nf-YA	Ca-alpha1T	CG5044	GC
							Past1	Cpr72Ec	CG5062	Galphaq
							S6k	Cyp9b2	CG5262	Gasp
							SF1	DhpD	CG5532	GckIII
							Tsp39D	Dot	CG5676	Gip
							Ude	Dscam2	CG5906	GstE6
							VhaM9.7-b	EfSec	CG6180	IM2
							ade2	Fer1	CG6280	Idgf5
							babos	GC	CG6435	Lip3
							bmm	Galphaq	CG6767	Lsp1beta
							capu	GstD1	CG7084	Mdh1
							gom	GstE6	CG7183	NaPi-T
							kek4	Gycbeta100B	CG7289	Nup44A
							m-cup	Ilp6	CG7311	Oatp58Db
							mol	ImpL2	CG7342	Pdxk
							mrt	Jon99Ci	CG7650	Rab26
							nAChRalpha7	Keap1	CG7730	Rcd2
							ninaA	Lsp1beta	CG7739	Rho1
							obst-E	Mi-2	CG7903	Rrp40
							p-cup	Mip	CG7910	Sems
							para	Mst98Ca	CG8042	Start1
							ppk10	Mur29B	CG8197	Tango6
							rdgC	Nlg2	CG8420	Tektin-C
							spz	Nos	CG8746	Traf4
							ssh	Nup58	CG9067	Zip71B
							twin	Pdxk	CG9068	ade5
							y	PsGEF	CG9133	betaTub85D
								RSG7	CG9279	bun
								Rab26	CG9360	dac
								Rhp	CG9706	dbo
								SF1	CG9920	hoe2
								Smr	CalpA	kek6
								alpha-Est10	CheA87a	kel
								chn	Cpr49Ae	mRpS11
								chp	Cpr72Ec	mth
								ct	Cpr92F	nAChRbeta1
								hbn	Cyp12b2	orb
								hdc	Cyp12c1	pirk
								inaD	Cyp4e1	ry
								jdp	Cyp6a23	trn
								kek3	Cyp9h1	vri
								kek6	Cys	y
								kel	DNApol-delta	yip2
								mAChR-A	Dhit	zye
								mRpL37	Dyb
								mol	E2f1
								ninaA	GC
								nod	Galphaq
								obst-E	Gasp
								otk	GckIII
								pirk	Gli
								rdgC	Gprk1
								rtp	GstE6
								ssp6	IM2
								stops	KP78a
								t	Keap1
								tou	Klp59C
								tutl	Lip3
								unc79	Lsp1beta
								unc80	Mlf
									MsR2
									NaPi-T
									Nhe3
									NnaD
									Ntf-2
									P58IPK
									Past1
									Pdh
									Rip11
									Rrp40
									Sar1
									Sox14
									SpdS
									Syx7
									Tom20
									TppII
									Tsp42Ei
									Updo
									VhaM9.7-b
									Wnt6
									Zip71B
									babos
									betaTub85D
									chp
									dbo
									dnc
									gom
									hoe2
									inaD
									jdp
									kra
									l(3)01239
									mRpL28
									mino
									mth
									pirk
									r-cup
									spn-F
									thr
									unc79
									wus
									y
									zye

## Sheet: most represented functions
Levine.2011_vs_Dsub.Situ	Chen.2012_vs_Dsub.Lab	Chen.2012_vs_Dsub.Situ	Zhao.2015_Dmel_21_vs_Dsub.Lab	Zhao.2015_Dmel_29_vs_Dsub.Lab	Zhao.2015_Dsim_21_vs_Dsub.Lab	Zhao.2015_Dsim_29_vs_Dsub.Lab	Zhao.2015_Dmel_21_vs_Dsub.Situ	Zhao.2015_Dmel_29_vs_Dsub.Situ	Zhao.2015_Dsim_21_vs_Dsub.Situ	Zhao.2015_Dsim_29_vs_Dsub.Situ
oxidation-reduction	oxidation-reduction	oxidation-reduction	cellular metabolic process	cellular metabolic process	single-organism cellular process	small molecule metabolic process	regulation of biological quality	signaling	organ development	organ morphogenesis
	pyruvate metabolic process	pyruvate metabolic process	regulation of response to stimulus	response to external stimulus		microtubule-based process	behavior	cellular response to stimulus	oxidation-reduction process	metamorphosis
		nucleotide-related process	regulation of signal transduction			organic acid metabolic process	courtship behavior	neuron development		carboxylic acid metabolic process
			locomotion				oxidation-reduction process
